# Supplementary material for: Label‐Free Proteomic Profiling of the dvls2 (CL2006) Caenorhabditis elegans Alzheimer's Disease (AD) Model Reveals Conserved Molecular Signatures Shared With the Human AD Brain
Source: J Neurochem. 2025 Jul 13;169(7):e70152. doi: 10.1111/jnc.70152 (PMC12256974; doi:10.1111/jnc.70152)
Supplement: Supplementary file 2 — Table S3. The meta‐analysis of AD human genes. [file JNC-169-0-s002.xlsx]

## Sheet: Sheet1
ID	pval	fdr_pval	FC_mean	FC_GSE48350	FC_GSE5281	FC_GSE36980	Gene_Name
SEC22B	0.0055121	0.0273765	3.92537e+09	0.0690522	-0.0645196	-0.00441477	SEC22 homolog B, vesicle trafficking protein (gene/pseudogene)
PARD6A	0.00251059	0.0149194	1.08261e+07	0.0809191	-0.0588913	-0.0220275	par-6 family cell polarity regulator alpha
USP53	0.00251441	0.0149367	0.390123	0.740142	0.41511	0.0151159	ubiquitin specific peptidase 53
FAM160B2	0.00111105	0.00786133	0.370345	0.890365	0.210528	0.0101418	family with sequence similarity 160 member B2
SPOCD1	0.00188785	0.011908	0.369054	0.79621	0.321196	-0.0102432	SPOC domain containing 1
LHX3	0.00161722	0.010576	0.367019	0.918468	0.189993	-0.0074036	LIM homeobox 3
RPL23AP53	0.00101036	0.00724113	0.363747	0.971903	0.0938756	0.0254622	ribosomal protein L23a pseudogene 53
SOX4	6.52568e+09	0.000784541	0.362812	0.444566	0.653365	-0.0094953	SRY-box 4
BHMT2	2.5581e+08	5.21095e+09	0.348575	0.387062	0.633748	0.0249165	betaine--homocysteine S-methyltransferase 2
LYZ	0.000991366	0.00714187	0.34385	0.452349	0.498522	0.0806781	lysozyme
ZNF138	9.69827e+09	0.00108458	0.338847	0.645025	0.365834	0.00568273	zinc finger protein 138
ZNF775	0.00528659	0.0264615	0.338355	0.870416	0.140573	0.00407697	zinc finger protein 775
METTL8	0.000557164	0.00448503	0.337882	10793305216677	-0.0695038	0.00381977	methyltransferase like 8
MICAL3	1.09675e+08	2.55954e+09	0.336752	0.612551	0.39124	0.00646539	microtubule associated monooxygenase, calponin and LIM domain containing 3
KLK3	0.00578811	0.0283502	0.336486	0.801035	0.198364	0.0100613	kallikrein related peptidase 3
TNFSF10	0.000196873	0.00193654	0.332256	0.684459	0.285629	0.0266801	TNF superfamily member 10
CACTIN	0.00162439	0.0106021	0.329132	0.913663	0.0866484	-0.0129147	cactin, spliceosome C complex subunit
COPA	0.0001916	0.00188913	0.328526	0.347796	0.64847	-0.0106887	coatomer protein complex subunit alpha
ZNF254	0.000272643	0.00250997	0.327189	0.458635	0.51688	0.00605185	zinc finger protein 254
ARAP1	9.67026e+06	0.000154492	0.326926	0.685574	0.286271	0.00893142	ArfGAP with RhoGAP domain, ankyrin repeat and PH domain 1
SNORA21	0.00219944	0.0134345	0.325659	0.710799	0.229048	0.0371302	small nucleolar RNA, H/ACA box 21
CNIH4	2.88901e+09	0.000391697	0.324906	0.532007	0.458375	-0.0156639	cornichon family AMPA receptor auxiliary protein 4
BRINP1	0.00134212	0.00907989	0.322189	0.908314	0.0926144	-0.0343618	BMP/retinoic acid inducible neural specific 1
ZNF24	0.00182177	0.0115819	0.322069	0.984299	-0.0262193	0.00812759	zinc finger protein 24
FBXO38	0.000935171	0.00681959	0.317371	0.559147	0.407704	-0.0147364	F-box protein 38
MGAM	0.00397397	0.0212442	0.317176	0.572298	0.361486	0.0177423	maltase-glucoamylase
TRIM33	2.38031e+09	0.000332965	0.314256	0.5649	0.378068	-0.000199881	tripartite motif containing 33
SERPINA3	2.92743e+08	5.80712e+09	0.313973	0.562343	0.310443	0.0691315	serpin family A member 3
CNPY4	0.000119365	0.00128819	0.310123	0.779088	0.134355	0.0169263	canopy FGF signaling regulator 4
TRIM25	0.00224176	0.0135983	0.30807	0.984383	-0.0731701	0.0129984	tripartite motif containing 25
SLC25A28	0.0081796	0.0373518	0.308015	0.726979	0.198198	-0.00113011	solute carrier family 25 member 28
LOC389834	0.000223348	0.00213397	0.307186	0.561865	0.336959	0.0227356	ankyrin repeat domain 57 pseudogene
SGCD	0.000463519	0.00387149	0.305013	0.600237	0.314359	0.000442731	sarcoglycan delta
KLHL20	0.0015571	0.0102563	0.304679	0.516884	0.391793	0.0053595	kelch like family member 20
TCAP	8.55226e+06	2.96271e+08	0.304476	0.496438	0.404914	0.0120757	titin-cap
TSSK4	0.00535855	0.0267463	0.304138	0.583151	0.328132	0.00113293	testis specific serine kinase 4
CHST6	2.48453e+06	1.08947e+08	0.301414	0.112132	0.755242	0.0368686	carbohydrate sulfotransferase 6
RRAS	4.36512e+08	0.000557346	0.301066	0.586129	0.291826	0.0252444	RAS related
ABI2	0.00093018	0.00679508	0.300995	0.445537	0.467713	-0.0102661	abl interactor 2
RRP1B	0.00489831	0.0250447	0.300251	0.828029	0.081314	-0.00858999	ribosomal RNA processing 1B
MICALL2	51366.5	4.48126e+06	0.298814	0.335273	0.546559	0.0146087	MICAL like 2
THEM4	0.00363297	0.0198479	0.296727	0.637368	0.243503	0.00930933	thioesterase superfamily member 4
PELI1	0.000776524	0.00588414	0.295678	0.642802	0.246603	-0.00237024	pellino E3 ubiquitin protein ligase 1
LMO2	1.02454e+07	3.46989e+08	0.294474	0.290343	0.571236	0.0218419	LIM domain only 2
CDC42BPB	1.21907e+09	0.000188436	0.293305	0.439393	0.44614	-0.00561851	CDC42 binding protein kinase beta
UBE2J2	0.000324108	0.00289267	0.291345	0.999411	-0.110807	-0.0145693	ubiquitin conjugating enzyme E2 J2
CRTC3	0.00031451	0.00281856	0.289962	0.330306	0.537142	0.00243716	CREB regulated transcription coactivator 3
TMEM104	0.000219826	0.00210483	0.288863	0.756346	0.106237	0.00400631	transmembrane protein 104
TNFAIP6	0.00574962	0.0282264	0.287904	0.570549	0.277948	0.0152137	TNF alpha induced protein 6
TMEM88	0.00968628	0.0424408	0.2867	0.663646	0.187922	0.00853051	transmembrane protein 88
ADAMTS10	0.00759718	0.035282	0.281811	0.685102	0.149003	0.0113289	ADAM metallopeptidase with thrombospondin type 1 motif 10
TRA2A	0.0101316	0.0438636	0.281497	0.347138	0.48852	0.00883262	transformer 2 alpha homolog
EGFR	0.00959745	0.0421671	0.280833	0.554918	0.2753	0.0122795	epidermal growth factor receptor
URI1	0.00050381	0.00413954	0.280466	0.859015	-0.00397319	-0.0136455	URI1, prefoldin like chaperone
GSE1	0.0025762	0.0152116	0.280264	0.680227	0.170626	-0.0100603	Gse1 coiled-coil protein
ABHD15	2.7395e+09	0.000373859	0.276409	0.458779	0.364343	0.00610509	abhydrolase domain containing 15
KDELC2	1.90358e+06	8.78652e+07	0.273955	0.486184	0.298478	0.0372051	KDEL motif containing 2
GIMAP7	7.14094e+09	0.000842105	0.273047	0.492649	0.316645	0.00984829	GTPase, IMAP family member 7
ST8SIA1	0.011386	0.0480071	0.273023	0.894374	-0.0811387	0.00583466	ST8 alpha-N-acetyl-neuraminide alpha-2,8-sialyltransferase 1
PIP4K2B	0.00173994	0.0111811	0.270888	0.724247	0.103712	-0.0152957	phosphatidylinositol-5-phosphate 4-kinase type 2 beta
RFX4	6.74246e+08	0.000115586	0.269002	0.321875	0.429786	0.0553449	regulatory factor X4
DENR	0.00872356	0.0392231	0.268122	0.397826	0.408856	-0.00231501	density regulated re-initiation and release factor
AXIN2	0.00996907	0.0433493	0.266027	0.624925	0.160684	0.012472	axin 2
COL1A1	0.00392741	0.0210358	0.26558	0.0958443	0.692058	0.00883782	collagen type I alpha 1 chain
CSNK1G2	0.000214371	0.00206358	0.264697	0.754389	0.0658446	-0.026142	casein kinase 1 gamma 2
SPI1	0.00221234	0.0134722	0.263763	0.514724	0.269018	0.00754694	Spi-1 proto-oncogene
RIBC2	0.000281126	0.00256961	0.263723	0.556502	0.196168	0.0384987	RIB43A domain with coiled-coils 2
PDLIM4	2.25641e+08	4.68226e+09	0.262999	0.216676	0.576594	-0.0042715	PDZ and LIM domain 4
ZNF518A	0.00197335	0.0123153	0.262522	0.738889	0.0253479	0.0233272	zinc finger protein 518A
IGF2R	0.00232809	0.014024	0.260935	0.63289	0.149234	0.000681053	insulin like growth factor 2 receptor
RNF166	0.00315668	0.0178652	0.260888	0.610138	0.177367	-0.00483972	ring finger protein 166
FAM9A	0.00910909	0.0405733	0.260587	0.394025	0.402059	-0.0143228	family with sequence similarity 9 member A
KIAA1841	3.46632e+09	0.000457318	0.259932	0.423276	0.358244	-0.00172399	KIAA1841
CUL4A	0.0120378	0.049941	0.258856	0.574671	0.196716	0.00518119	cullin 4A
SRGAP1	0.0059984	0.0291234	0.258117	0.676872	0.0683196	0.0291591	SLIT-ROBO Rho GTPase activating protein 1
LEF1	0.0029269	0.016806	0.257106	0.183236	0.573494	0.0145881	lymphoid enhancer binding factor 1
CDKN2A	0.00584744	0.0285568	0.256823	0.488938	0.265863	0.0156673	cyclin dependent kinase inhibitor 2A
IL1RL1	0.000399923	0.0034297	0.256536	0.486212	0.228283	0.0551127	interleukin 1 receptor like 1
RYBP	0.00885134	0.0396692	0.255154	0.769239	0.0100919	-0.0138683	RING1 and YY1 binding protein
C11orf53	0.00216971	0.0133012	0.254023	0.497869	0.271227	-0.00702749	chromosome 11 open reading frame 53
ALG13	0.00117041	0.00819781	0.252906	0.39741	0.341235	0.0200722	ALG13, UDP-N-acetylglucosaminyltransferase subunit
DNM1P35	0.00937419	0.0414549	0.250384	0.732032	0.00135491	0.0177647	dynamin 1 pseudogene 35
ZNF740	0.00235993	0.0141757	0.250043	0.813567	-0.0722626	0.0088231	zinc finger protein 740
FLJ16734	0.00311416	0.0176621	0.249284	0.544644	0.190605	0.0126021
C11orf21	8.05856e+09	0.000924792	0.249089	0.338856	0.394908	0.0135029	chromosome 11 open reading frame 21
KIAA0141	0.00184466	0.0117006	0.248722	0.463039	0.273146	0.00998081
CCL5	0.000827562	0.00618926	0.247557	0.445366	0.247822	0.0494834	C-C motif chemokine ligand 5
TTC23	0.000814474	0.00611608	0.247494	0.393243	0.325767	0.0234726	tetratricopeptide repeat domain 23
SMIM10	5.61649e+09	0.000687133	0.24749	0.356934	0.376102	0.00943386	small integral membrane protein 10
EXOC3L1	0.00259901	0.0153083	0.246245	0.438331	0.291699	0.00870482	exocyst complex component 3 like 1
COL4A4	0.00516377	0.0260976	0.244981	0.242545	0.486185	0.00621328	collagen type IV alpha 4 chain
METTL22	0.00215455	0.0132185	0.244261	0.334881	0.386453	0.0114492	methyltransferase like 22
TMEM106C	36605.3	3.50549e+06	0.244228	0.467263	0.279986	-0.0145661	transmembrane protein 106C
LCN8	0.00962599	0.0422569	0.244109	0.570486	0.127684	0.0341564	lipocalin 8
C19orf43	1.55459e+08	3.43556e+09	0.243226	0.40769	0.328444	-0.00645594
MTURN	7.59018e+07	1.84807e+09	0.24277	0.601651	0.141411	-0.0147529	maturin, neural progenitor differentiation regulator homolog
SAP130	6.48088e+06	2.41051e+08	0.242563	0.81834	-0.0916649	0.00101319	Sin3A associated protein 130
ACTN4	0.00205363	0.0127069	0.242419	0.620392	0.108425	-0.00156047	actinin alpha 4
PPP1R3D	1.29126e+07	4.22718e+08	0.242115	0.0714633	0.648892	0.00598888	protein phosphatase 1 regulatory subunit 3D
ATN1	0.00106942	0.00762503	0.240859	0.481967	0.242686	-0.00207664	atrophin 1
HEBP1	0.0109238	0.0465419	0.240479	0.6951	0.0193546	0.00698369	heme binding protein 1
PPM1F	0.000533965	0.00433811	0.240419	0.396867	0.317094	0.00729576	protein phosphatase, Mg2+/Mn2+ dependent 1F
XAGE3	0.00932633	0.0412981	0.239728	0.400083	0.323755	-0.00465423	X antigen family member 3
ZNF580	0.00554981	0.0275064	0.239689	0.664897	0.062156	-0.00798597	zinc finger protein 580
MAP4K1	0.00123684	0.00855874	0.239101	0.467946	0.228673	0.0206853	mitogen-activated protein kinase kinase kinase kinase 1
PDE9A	0.0105815	0.0453379	0.239095	0.345287	0.361792	0.0102067	phosphodiesterase 9A
CASR	0.00649584	0.0310833	0.239042	0.580617	0.109282	0.0272284	calcium sensing receptor
LOC100131541	7.59723e+07	1.84807e+09	0.239037	0.033289	0.669669	0.0141521
CUBN	0.00480342	0.0246427	0.23858	0.342092	0.367326	0.00632107	cubilin
C11orf68	0.00590491	0.028735	0.238104	0.724138	0.00386132	-0.013686	chromosome 11 open reading frame 68
SYNGR1	1.4488e+09	0.000218473	0.237808	0.451033	0.281021	-0.0186311	synaptogyrin 1
UBE2I	0.000236477	0.00223887	0.237431	0.0913951	0.6194	0.00149709	ubiquitin conjugating enzyme E2 I
ARVCF	0.00142192	0.00950019	0.237402	0.357005	0.341839	0.0133619	ARVCF, delta catenin family member
PDGFA	4.91957e+07	1.27093e+09	0.237001	0.435192	0.298171	-0.0223602	platelet derived growth factor subunit A
TJP2	0.00431892	0.0227022	0.236779	0.41599	0.248208	0.04614	tight junction protein 2
PHF1	0.0106073	0.0454251	0.236567	0.775966	-0.0736148	0.00734912	PHD finger protein 1
ARHGEF10L	2.13366e+08	4.50188e+09	0.235409	0.385933	0.316098	0.00419602	Rho guanine nucleotide exchange factor 10 like
CSPP1	0.00432412	0.0227153	0.235357	0.495452	0.205902	0.00471579	centrosome and spindle pole associated protein 1
PPP2R3C	1.50163e+07	4.7562e+08	0.235251	0.288206	0.452232	-0.0346855	protein phosphatase 2 regulatory subunit B''gamma
SHROOM1	0.00647632	0.0310137	0.234985	0.592135	0.10436	0.00846022	shroom family member 1
SLC4A2	0.00113159	0.00796949	0.234955	0.39363	0.30173	0.00950621	solute carrier family 4 member 2
WRAP73	0.00109248	0.00775956	0.234723	0.43885	0.272461	-0.0071412	WD repeat containing, antisense to TP73
DMRTA2	0.00821596	0.0374973	0.2337	0.521926	0.166289	0.0128857	DMRT like family A2
PTRF	1.34561e+09	0.000205141	0.233611	0.207014	0.45778	0.0360381
POLR3B	0.000806279	0.00606274	0.233421	0.494261	0.231413	-0.0254105	RNA polymerase III subunit B
CLCF1	0.00431517	0.0226897	0.232697	0.748394	-0.0600699	0.00976774	cardiotrophin like cytokine factor 1
NOG	0.00505531	0.0256741	0.231176	0.548058	0.141309	0.00416099	noggin
ANKRD11	0.000428407	0.00362671	0.230893	0.796503	-0.0631141	-0.0407102	ankyrin repeat domain 11
METTL7A	0.0035808	0.0196143	0.230059	0.529896	0.132864	0.0274161	methyltransferase like 7A
TMEM251	0.00242076	0.0144785	0.229959	0.814348	-0.12208	-0.00239214	transmembrane protein 251
CAPN1	0.000152271	0.00156786	0.229467	0.57536	0.122201	-0.00916155	calpain 1
CASQ2	0.0109264	0.0465419	0.229323	0.34698	0.320101	0.0208874	calsequestrin 2
C2orf68	0.00118621	0.00826739	0.228048	0.369053	0.299641	0.015449	chromosome 2 open reading frame 68
FAM198A	0.00834518	0.0378751	0.227738	0.519908	0.14563	0.017678	family with sequence similarity 198 member A
PPIE	0.00727111	0.0339951	0.227024	0.580327	0.0883038	0.0124409	peptidylprolyl isomerase E
RPL31	0.00154598	0.0102103	0.226797	0.769238	-0.0842434	-0.00460448	ribosomal protein L31
MKL2	0.00915144	0.0407184	0.226621	0.424247	0.276636	-0.0210181	MKL1/myocardin like 2
CASP10	0.0113898	0.0480113	0.226374	0.467633	0.189518	0.0219726	caspase 10
LGR5	0.00785999	0.0361998	0.226186	0.344414	0.291815	0.0423276	leucine rich repeat containing G protein-coupled receptor 5
PTGIS	0.00839373	0.0380377	0.225177	-0.00236562	0.668373	0.00952264	prostaglandin I2 synthase
KTN1	918129	3.1609e+08	0.224922	0.455638	0.209972	0.00915679	kinectin 1
YARS	1.70454e+08	3.70793e+09	0.224857	0.415212	0.272778	-0.0134205	tyrosyl-tRNA synthetase
MST1	0.00304071	0.0173163	0.224747	0.503025	0.157905	0.0133103	macrophage stimulating 1
C6orf163	7.08107e+06	2.58502e+08	0.223511	0.232399	0.414044	0.0240902	chromosome 6 open reading frame 163
SLC26A6	1.35479e+06	6.77922e+07	0.221251	0.418761	0.236869	0.00812199	solute carrier family 26 member 6
CMYA5	0.00613367	0.0296419	0.220633	0.313436	0.335032	0.0134321	cardiomyopathy associated 5
TRPV3	0.00277729	0.0160799	0.220496	0.443591	0.198025	0.0198714	transient receptor potential cation channel subfamily V member 3
NKX2-2	7.78945e+06	2.76161e+08	0.220223	0.229578	0.408951	0.0221389	NK2 homeobox 2
CASP6	1.24188e+09	0.000191075	0.219401	0.226668	0.406811	0.0247236	caspase 6
CPLX3	0.00135866	0.00915832	0.219353	0.482002	0.196334	-0.0202748	complexin 3
TMUB1	0.000362391	0.00316318	0.218657	0.430626	0.22135	0.00399546	transmembrane and ubiquitin like domain containing 1
FAM129B	0.000134409	0.00141532	0.21759	0.408893	0.236395	0.00748195	family with sequence similarity 129 member B
IDUA	0.00451245	0.0234532	0.217289	0.66473	-0.0247914	0.0119268	iduronidase, alpha-L-
PATL1	0.000856865	0.00635705	0.216374	0.685525	-0.0519895	0.015586	PAT1 homolog 1, processing body mRNA decay factor
PCSK7	0.00220683	0.0134599	0.215312	0.217718	0.425194	0.00302324	proprotein convertase subtilisin/kexin type 7
LENG8	9.6507e+06	3.29528e+08	0.215042	0.377823	0.243204	0.0240983	leukocyte receptor cluster member 8
CREBRF	0.000821292	0.00615342	0.214569	0.439091	0.21015	-0.00553388	CREB3 regulatory factor
CRB2	1.73699e+07	5.32049e+07	0.214024	0.0768914	0.542618	0.0225632	crumbs 2, cell polarity complex component
ZNF83	0.000330236	0.00293313	0.213775	0.248453	0.37207	0.0208015	zinc finger protein 83
MRGPRF	6.29303e+09	0.000760412	0.213527	0.254122	0.37414	0.0123207	MAS related GPR family member F
C9orf3	0.000242365	0.002281	0.213288	0.511935	0.114458	0.0134702	chromosome 9 open reading frame 3
PIRT	0.000492711	0.00406036	0.213101	0.374033	0.230921	0.0343486	phosphoinositide interacting regulator of transient receptor potential channels
CIITA	0.0045873	0.0237386	0.213041	0.202623	0.419791	0.0167098	class II major histocompatibility complex transactivator
LSM12	0.00354712	0.0194811	0.212644	0.566288	0.0904481	-0.0188029	LSM12 homolog
TTC21A	2.10715e+09	0.000297806	0.212224	0.371454	0.227532	0.0376877	tetratricopeptide repeat domain 21A
PTPRB	0.00199619	0.012416	0.212088	0.243099	0.387763	0.00540429	protein tyrosine phosphatase, receptor type B
PAAF1	4.13862e+06	1.64587e+08	0.212088	0.37973	0.238193	0.0183396	proteasomal ATPase associated factor 1
FNTA	0.00559529	0.0276906	0.211936	0.472067	0.175483	-0.0117416	farnesyltransferase, CAAX box, alpha
SNX31	1.48729e+07	0.00022367	0.211862	0.00668525	0.608926	0.0199752	sorting nexin 31
KEAP1	0.00355026	0.0194855	0.211263	0.634064	0.0150757	-0.0153506	kelch like ECH associated protein 1
EZH1	0.00843149	0.0381881	0.211073	0.271896	0.347133	0.0141888	enhancer of zeste 1 polycomb repressive complex 2 subunit
GGA1	0.000438026	0.00370123	0.210059	0.307674	0.328855	-0.00635363	golgi associated, gamma adaptin ear containing, ARF binding protein 1
LZTR1	0.00198472	0.0123676	0.210008	0.59224	0.0488928	-0.0111086	leucine zipper like transcription regulator 1
RGP1	0.00260306	0.0153191	0.209552	0.599838	0.0408061	-0.0119895	RGP1 homolog, RAB6A GEF complex partner 1
RNF40	0.00796753	0.0365654	0.208862	0.684247	-0.0395567	-0.0181032	ring finger protein 40
SURF1	0.000248987	0.00232821	0.208475	0.393077	0.219502	0.0128471	SURF1, cytochrome c oxidase assembly factor
C19orf18	6.84945e+08	0.000117163	0.208189	0.27569	0.335193	0.0136824	chromosome 19 open reading frame 18
ZFAND6	0.000682724	0.0052839	0.207873	0.208209	0.427029	-0.0116191	zinc finger AN1-type containing 6
PAXBP1	0.00082076	0.0061522	0.207817	0.282805	0.333108	0.00753904	PAX3 and PAX7 binding protein 1
ACAD10	0.000490664	0.00405753	0.207639	0.0365306	0.586686	-0.000300786	acyl-CoA dehydrogenase family member 10
SOBP	0.00403594	0.0214722	0.206279	0.36877	0.266445	-0.0163769	sine oculis binding protein homolog
ZNF681	0.00209483	0.0129091	0.206126	0.878646	-0.244298	-0.0159694	zinc finger protein 681
C2orf82	0.00130458	0.00888722	0.205881	0.411727	0.197805	0.00811063
CLDND1	0.00968183	0.0424325	0.205506	0.0367482	0.574829	0.00494151	claudin domain containing 1
LMF2	0.000202705	0.00197409	0.205498	0.334013	0.271914	0.0105667	lipase maturation factor 2
SHE	0.0003737	0.00324659	0.20539	0.247801	0.355882	0.012488	Src homology 2 domain containing E
ST6GALNAC2	0.00029816	0.00270013	0.204847	0.222279	0.338283	0.0539801	ST6 N-acetylgalactosaminide alpha-2,6-sialyltransferase 2
ZDHHC19	0.00566774	0.0279478	0.204816	0.359927	0.237571	0.0169498	zinc finger DHHC-type containing 19
HIC2	0.00754486	0.0350488	0.204307	0.405951	0.192836	0.0141349	HIC ZBTB transcriptional repressor 2
LARP6	0.00482692	0.0247404	0.204136	0.444138	0.191582	-0.0233118	La ribonucleoprotein domain family member 6
TSC22D4	0.000748572	0.00571652	0.203596	0.351815	0.246324	0.0126475	TSC22 domain family member 4
FCGRT	0.000910442	0.00667431	0.203477	0.370708	0.230935	0.00878764	Fc fragment of IgG receptor and transporter
GSDMD	2.98316e+09	0.000403478	0.20343	0.279958	0.317446	0.0128851	gasdermin D
FEM1A	0.00899088	0.0401401	0.202551	0.380971	0.234168	-0.00748715	fem-1 homolog A
FEZ1	0.00324943	0.018243	0.20211	0.674285	-0.0650163	-0.00293867	fasciculation and elongation protein zeta 1
LOC440792	0.00425131	0.0224034	0.20203	0.566481	0.0182477	0.0213616	proline dehydrogenase 1 pseudogene
ZHX3	0.00422688	0.0223137	0.20078	0.600111	-0.0187253	0.020954	zinc fingers and homeoboxes 3
TMEM184B	0.00107949	0.00769355	0.200668	0.553367	0.0585404	-0.00990275	transmembrane protein 184B
CEP97	0.00180524	0.0115074	0.200358	0.349559	0.258517	-0.00700051	centrosomal protein 97
RUNX2	0.00392404	0.0210358	0.200144	0.258482	0.316158	0.0257912	runt related transcription factor 2
LAMA4	0.00111893	0.00790702	0.198828	0.475373	0.0731887	0.0479219	laminin subunit alpha 4
BCAR1	0.0109267	0.0465419	0.198391	0.227234	0.384558	-0.0166192	BCAR1, Cas family scaffold protein
ASPA	0.0110394	0.0469552	0.198184	0.262962	0.303012	0.0285795	aspartoacylase
SPRED2	0.00562555	0.0278056	0.198061	0.160402	0.458737	-0.0249571	sprouty related EVH1 domain containing 2
CRY1	0.000115028	0.00125193	0.196846	0.467119	0.127798	-0.00437927	cryptochrome circadian regulator 1
OR2F1	0.0111161	0.0471676	0.196519	0.343365	0.261034	-0.0148431	olfactory receptor family 2 subfamily F member 1 (gene/pseudogene)
DSCAM	0.0109957	0.0467997	0.196464	0.539996	0.0639753	-0.014581	DS cell adhesion molecule
RILPL1	0.00184671	0.0117047	0.196408	0.588074	0.0236553	-0.0225072	Rab interacting lysosomal protein like 1
GALE	0.00185488	0.0117475	0.196401	0.306264	0.282918	2.08507e+09	UDP-galactose-4-epimerase
CXCL1	5.7192e+09	0.000698161	0.196392	0.151387	0.419219	0.0185698	C-X-C motif chemokine ligand 1
TRMT13	0.0022376	0.0135829	0.196279	0.425375	0.144957	0.0185039	tRNA methyltransferase 13 homolog
APOBEC3G	0.00956041	0.0420616	0.195903	0.625499	-0.0730591	0.0352707	apolipoprotein B mRNA editing enzyme catalytic subunit 3G
ANKRD13A	61.2057	25496.8	0.195894	0.251175	0.314214	0.022292	ankyrin repeat domain 13A
PTOV1	0.00891685	0.0398876	0.195676	0.608934	-0.00356096	-0.0183456	prostate tumor overexpressed 1
DNAJB5	0.0116991	0.0488825	0.195105	0.455313	0.161938	-0.031935	DnaJ heat shock protein family (Hsp40) member B5
NCOR2	4.32525e+09	0.000554322	0.194912	0.212707	0.391517	-0.0194875	nuclear receptor corepressor 2
SETD3	0.00519509	0.0262079	0.194892	0.516365	0.0810138	-0.0127037	SET domain containing 3
DLGAP1-AS1	0.0113155	0.0477827	0.194715	0.333768	0.214866	0.0355103	DLGAP1 antisense RNA 1
CARD6	1.8379e+09	0.000265151	0.193664	0.0851745	0.483751	0.0120658	caspase recruitment domain family member 6
MSRB3	0.0116895	0.0488668	0.193584	0.41515	0.145485	0.0201164	methionine sulfoxide reductase B3
PLCB3	8.36355e+09	0.000954184	0.193539	0.364861	0.211148	0.00460752	phospholipase C beta 3
TRIM47	0.000218166	0.00209406	0.193464	0.319647	0.252551	0.00819334	tripartite motif containing 47
GPNMB	0.00863768	0.0389705	0.193201	0.338188	0.227612	0.0138042	glycoprotein nmb
FOXO3	0.00302715	0.0172508	0.193183	0.385773	0.199151	-0.00537577	forkhead box O3
DHX38	0.000677889	0.00525624	0.193031	0.752217	-0.173282	0.000158322	DEAH-box helicase 38
ILK	0.00909076	0.0405102	0.192803	0.633028	-0.0645243	0.00990647	integrin linked kinase
FAM110B	0.0114915	0.0483298	0.192796	0.57134	0.0315773	-0.0245297	family with sequence similarity 110 member B
HK2	0.00113774	0.00800259	0.192203	0.321307	0.259618	-0.00431786	hexokinase 2
ZSCAN29	4.37281e+09	0.000557492	0.19214	0.463381	0.110176	0.00286204	zinc finger and SCAN domain containing 29
TAF15	0.000133003	0.00140535	0.19209	0.176208	0.40569	-0.00562774	TATA-box binding protein associated factor 15
NR2F1	0.00136091	0.00916233	0.191889	0.503686	0.0692703	0.00271196	nuclear receptor subfamily 2 group F member 1
NFYC-AS1	0.00162258	0.0105986	0.191471	0.328903	0.243246	0.0022647	NFYC antisense RNA 1
ACSS1	0.0018713	0.0118336	0.19121	0.256859	0.297138	0.0196336	acyl-CoA synthetase short chain family member 1
SRF	0.00578109	0.0283324	0.191115	0.470999	0.12002	-0.0176746	serum response factor
PVR	0.00917049	0.0407705	0.191034	0.517531	0.0720843	-0.0165128	poliovirus receptor
KIFC3	0.000853835	0.00633739	0.19093	0.31865	0.268583	-0.0144427	kinesin family member C3
KMT2E	1.73025e+06	8.19068e+07	0.190096	0.366868	0.20045	0.00297061	lysine methyltransferase 2E
MZF1	0.00278604	0.0161066	0.190008	0.732909	-0.171277	0.008392	myeloid zinc finger 1
PPFIA3	0.00832876	0.0378359	0.189986	0.604314	-0.0182937	-0.0160635	PTPRF interacting protein alpha 3
TADA3	0.00222633	0.0135342	0.189725	0.388343	0.202192	-0.021359	transcriptional adaptor 3
ARHGAP17	0.000237795	0.00225007	0.188922	0.483222	0.0570146	0.0265282	Rho GTPase activating protein 17
TRIM59	0.0095267	0.0419512	0.188911	0.371951	0.150913	0.0438705	tripartite motif containing 59
ID3	1.9761e+06	9.09266e+07	0.188326	0.00492294	0.497147	0.0629087	inhibitor of DNA binding 3, HLH protein
WISP1	0.00284744	0.0164062	0.188171	0.0147246	0.544176	0.00561202	WNT1 inducible signaling pathway protein 1
AP3B2	0.00846769	0.0383208	0.187751	0.410838	0.173216	-0.0207998	adaptor related protein complex 3 beta 2 subunit
C1orf61	5.11635	3200.57	0.187706	0.07183	0.511243	-0.0199549	chromosome 1 open reading frame 61
BRPF3	0.00254096	0.0150408	0.187689	0.382061	0.201106	-0.0200987	bromodomain and PHD finger containing 3
MED9	0.005077	0.0257671	0.187504	0.602054	-0.0478438	0.00830272	mediator complex subunit 9
TTYH3	8.40302e+06	2.02048e+09	0.18741	0.595471	0.0186775	-0.0519197	tweety family member 3
TOR1B	0.00330724	0.0184866	0.187168	0.613402	-0.0523561	0.000458984	torsin family 1 member B
LOC100506990	0.000106903	0.00117969	0.18709	0.355615	0.171377	0.0342782	uncharacterized LOC100506990
KCNE4	630259	3.69789e+07	0.186923	-0.0741953	0.614892	0.020073	potassium voltage-gated channel subfamily E regulatory subunit 4
KLHL34	0.000185138	0.00184067	0.186801	0.260233	0.301699	-0.00152836	kelch like family member 34
POU3F2	2.22651e+07	6.55483e+08	0.186747	0.188379	0.362416	0.00944537	POU class 3 homeobox 2
BRCA1	0.00731107	0.034134	0.186584	0.308301	0.234294	0.0171553	BRCA1, DNA repair associated
ESAM	4.54739e+09	0.00057491	0.186362	0.0854244	0.480168	-0.0065057	endothelial cell adhesion molecule
MYO19	2.75367e+09	0.000375179	0.186029	0.294787	0.245795	0.0175039	myosin XIX
CDK14	0.000141659	0.00148104	0.185884	0.468465	0.11463	-0.0254444	cyclin dependent kinase 14
CDC14A	0.00930451	0.0412444	0.185313	0.00353539	0.530274	0.0221287	cell division cycle 14A
FAM109A	0.00989562	0.04312	0.184971	0.420826	0.139253	-0.00516701
UNC5B	0.000291576	0.00264626	0.184629	0.334082	0.208011	0.0117951	unc-5 netrin receptor B
RPL8	0.00450421	0.0234348	0.184551	0.604102	-0.0425747	-0.00787476	ribosomal protein L8
ZNF793	9.31868e+08	0.000149305	0.184107	0.449418	0.104616	-0.00171179	zinc finger protein 793
C2CD4A	0.00156702	0.0103125	0.183889	0.0953808	0.448857	0.00743105	C2 calcium dependent domain containing 4A
STPG1	0.00996129	0.043336	0.183485	0.254815	0.308192	-0.0125516	sperm tail PG-rich repeat containing 1
CXCL12	0.000379436	0.00328785	0.183403	0.312667	0.202126	0.0354161	C-X-C motif chemokine ligand 12
ADAMTS13	0.00193985	0.0121427	0.183066	0.377604	0.160508	0.011087	ADAM metallopeptidase with thrombospondin type 1 motif 13
IFI16	5.0034e+09	0.000622176	0.182894	0.0384319	0.479635	0.0306143	interferon gamma inducible protein 16
TSPO	0.000462837	0.00386773	0.182377	0.289548	0.250866	0.00671767	translocator protein
SLC14A1	2.95468e+07	8.26071e+08	0.182216	0.187446	0.255839	0.103362	solute carrier family 14 member 1 (Kidd blood group)
TRAF1	0.00864852	0.0390014	0.181995	0.431195	0.0908257	0.0239636	TNF receptor associated factor 1
PHYHD1	212779	1.47118e+07	0.181612	0.210185	0.268536	0.0661154	phytanoyl-CoA dioxygenase domain containing 1
TNFAIP2	0.000484724	0.00401839	0.181327	0.189931	0.350693	0.00335694	TNF alpha induced protein 2
MIR302B	9.84019e+08	0.000156308	0.181028	0.287667	0.246181	0.0092366	microRNA 302b
HILPDA	0.00352963	0.0193978	0.180657	0.365532	0.190836	-0.0143977	hypoxia inducible lipid droplet associated
TEX14	0.00276035	0.0160247	0.179684	-0.00633852	0.533612	0.0117794	testis expressed 14, intercellular bridge forming factor
NEUROD2	0.000523263	0.00426781	0.179564	0.530984	0.0304	-0.0226923	neuronal differentiation 2
ATXN3L	0.00278673	0.0161066	0.178868	0	0.502085	0.0345205	ataxin 3 like
MSL3	0.00941404	0.041576	0.178025	0.371288	0.169922	-0.00713343	MSL complex subunit 3
OLFML2A	0.000729797	0.00558851	0.177754	0.249972	0.259589	0.0237012	olfactomedin like 2A
LSR	0.000133497	0.00140878	0.177743	-0.109667	0.631116	0.0117809	lipolysis stimulated lipoprotein receptor
MSX1	0.000418426	0.00355727	0.177642	0.15956	0.354121	0.0192447	msh homeobox 1
DSPP	0.00367765	0.0200264	0.177541	0.25763	0.261259	0.0137353	dentin sialophosphoprotein
SPSB2	0.00022753	0.00216524	0.17748	0.243101	0.283675	0.00566402	splA/ryanodine receptor domain and SOCS box containing 2
LOC399900	0.00689841	0.0326002	0.176256	0.334423	0.17065	0.023695	uncharacterized LOC399900
FOXD1	2.57848e+09	0.000355967	0.17616	-0.0993193	0.614867	0.0129337	forkhead box D1
CNNM3	0.000282096	0.00257424	0.176131	0.399133	0.122758	0.00650033	cyclin and CBS domain divalent metal cation transport mediator 3
ATG9B	0.0118729	0.0494102	0.176115	0.198924	0.325903	0.00351746	autophagy related 9B
RPUSD1	0.0013371	0.00905328	0.175802	0.535529	0.00665114	-0.0147751	RNA pseudouridylate synthase domain containing 1
GH2	0.0103036	0.044341	0.17509	0	0.486235	0.0390356	growth hormone 2
SNRNP48	39591.2	3.68552e+06	0.175065	0.20462	0.31549	0.00508322	small nuclear ribonucleoprotein U11/U12 subunit 48
APCDD1	0.00220583	0.0134587	0.174427	0.405699	0.120771	-0.00318727	APC down-regulated 1
KDM2A	0.00951555	0.0419243	0.174258	0.426279	0.102012	-0.00551575	lysine demethylase 2A
DEDD	8.87782e+09	0.00100633	0.173512	0.770125	-0.234932	-0.0146567	death effector domain containing
RUNX3	0.00403871	0.02148	0.173393	0.0598852	0.45156	0.00873542	runt related transcription factor 3
SLC52A3	2.49223e+08	5.10173e+09	0.172674	-0.0734507	0.590886	0.000586677	solute carrier family 52 member 3
PPP1R16A	0.00343769	0.0190307	0.172624	0.406243	0.115716	-0.00408886	protein phosphatase 1 regulatory subunit 16A
NCS1	0.000161042	0.00164326	0.172329	0.248297	0.287348	-0.0186594	neuronal calcium sensor 1
MTG2	0.0051802	0.0261569	0.171881	0.137064	0.384579	-0.0060005	mitochondrial ribosome associated GTPase 2
COL5A3	0.00083828	0.00624978	0.170983	0.27947	0.233186	0.000293699	collagen type V alpha 3 chain
AZGP1	0.0104624	0.0449084	0.170978	0.260599	0.21198	0.0403564	alpha-2-glycoprotein 1, zinc-binding
CXCL10	0.00453509	0.0235415	0.170675	0.0980345	0.376063	0.0379277	C-X-C motif chemokine ligand 10
TRIM21	0.00797474	0.0365654	0.170401	0.3493	0.147965	0.0139372	tripartite motif containing 21
CNIH3	0.0019902	0.0123834	0.170314	0.324773	0.206589	-0.02042	cornichon family AMPA receptor auxiliary protein 3
RBM22	0.00945001	0.0417127	0.170128	0.20486	0.302116	0.00340797	RNA binding motif protein 22
LPAR1	1.42976e+08	3.20951e+09	0.170124	0.330695	0.183492	-0.00381581	lysophosphatidic acid receptor 1
NFYB	6.7542e+09	0.000803855	0.170053	0.835493	-0.30376	-0.0215751	nuclear transcription factor Y subunit beta
CRB1	0.0014734	0.00980091	0.169758	0.269031	0.214362	0.0258812	crumbs 1, cell polarity complex component
P2RX1	0.00242839	0.0144981	0.169675	0.486274	0.00186142	0.0208882	purinergic receptor P2X 1
ITGA5	0.000208979	0.00201985	0.169641	0.241875	0.239449	0.0275992	integrin subunit alpha 5
IL16	0.00049367	0.00406424	0.169408	0.278207	0.204873	0.025144	interleukin 16
RNPC3	1360.35	246385	0.169364	0.249341	0.233072	0.0256786	RNA binding region (RNP1, RRM) containing 3
IRAK4	0.000179874	0.00179798	0.169189	0.195808	0.30007	0.0116904	interleukin 1 receptor associated kinase 4
TSC2	0.0115335	0.0484453	0.169052	0.188194	0.322366	-0.0034024	TSC complex subunit 2
RECQL4	0.00129104	0.00880511	0.168986	0.238349	0.259679	0.00892952	RecQ like helicase 4
PPP4R2	0.000953768	0.00691886	0.168763	0.337321	0.192017	-0.0230481	protein phosphatase 4 regulatory subunit 2
PLIN3	0.000179202	0.00179342	0.168107	0.317743	0.175303	0.0112735	perilipin 3
APOBEC3D	0.000753536	0.00574916	0.168057	0.318211	0.16847	0.0174913	apolipoprotein B mRNA editing enzyme catalytic subunit 3D
RBM6	0.000619838	0.00487424	0.16788	0.279423	0.211975	0.0122422	RNA binding motif protein 6
RAB39A	0.000455113	0.00381767	0.167863	0.320808	0.210357	-0.0275746	RAB39A, member RAS oncogene family
HDAC5	0.00188016	0.0118716	0.167434	0.365016	0.144483	-0.00719814	histone deacetylase 5
TM7SF3	0.0113951	0.0480148	0.16613	0.355779	0.150313	-0.00770284	transmembrane 7 superfamily member 3
POMT1	0.00325811	0.0182794	0.165489	0.597129	-0.10262	0.00195649	protein O-mannosyltransferase 1
GSTM1	0.00376356	0.020381	0.165402	0.306063	0.0884897	0.101652	glutathione S-transferase mu 1
FGR	8.40885e+09	0.000957735	0.164802	0.13982	0.352097	0.00248677	FGR proto-oncogene, Src family tyrosine kinase
ASPRV1	1.43112e+08	3.20951e+09	0.164508	0.324015	0.139066	0.030442	aspartic peptidase retroviral like 1
KLKB1	0.00111818	0.00790509	0.164299	0.359363	0.134235	-0.000700824	kallikrein B1
ARRDC1	0.00830555	0.037782	0.163517	0.166906	0.312509	0.011136	arrestin domain containing 1
CD40	0.0100724	0.0436733	0.163453	0.390587	0.0752705	0.0245	CD40 molecule
LOC554206	0.00421457	0.0222661	0.163401	0.363937	0.106643	0.0196236	leucine carboxyl methyltransferase 1 pseudogene
PSMA3	0.0022283	0.0135413	0.163369	0.146342	0.352966	-0.0092009	proteasome subunit alpha 3
CORO1C	0.00780128	0.0359991	0.162308	0.564185	-0.0643004	-0.0129601	coronin 1C
FNBP1L	0.00503245	0.0255814	0.161911	0.408469	0.085375	-0.00811045	formin binding protein 1 like
LRRC52	0.00650253	0.0310909	0.161505	0.287337	0.180092	0.017086	leucine rich repeat containing 52
SLC22A23	0.00726501	0.0339893	0.160635	0.659336	-0.171184	-0.00624768	solute carrier family 22 member 23
ELFN1	0.000806141	0.00606274	0.160614	0.405757	0.0875067	-0.0114216	extracellular leucine rich repeat and fibronectin type III domain containing 1
C1orf87	1.49914e+09	0.000224641	0.160507	-0.0258332	0.421454	0.0858987	chromosome 1 open reading frame 87
PSMB10	0.00326461	0.0182998	0.160276	0.574311	-0.0941507	0.000667344	proteasome subunit beta 10
ARMC3	0.000879886	0.00650179	0.160105	0.052469	0.368859	0.0589861	armadillo repeat containing 3
MOBP	3.46959e+06	1.4275e+08	0.160103	0.216731	0.239653	0.0239234	myelin-associated oligodendrocyte basic protein
GSDMB	0.000343248	0.00302301	0.159989	-0.131616	0.586015	0.0255674	gasdermin B
PIM3	6.68856e+08	0.00011478	0.159955	0.392351	0.0766937	0.0108196	Pim-3 proto-oncogene, serine/threonine kinase
SIM2	0.00633278	0.0304892	0.159912	0	0.466338	0.0133971	single-minded family bHLH transcription factor 2
DIAPH1	0.00835769	0.0379053	0.159787	0.689898	-0.192159	-0.0183783	diaphanous related formin 1
DKFZP434L187	0.00501724	0.0255202	0.159761	-0.026929	0.483144	0.0230688
TP53	0.00983903	0.0429632	0.159646	0.0164813	0.462916	-0.000458874	tumor protein p53
BRI3	0.00120665	0.00839391	0.159605	0.363346	0.105812	0.00965721	brain protein I3
CENPN	0.00443615	0.0232159	0.159257	0.184257	0.321953	-0.0284388	centromere protein N
FCHO2	0.00986055	0.0430258	0.159139	0.0169844	0.449848	0.0105857	FCH domain only 2
DDOST	0.000530387	0.00431746	0.159122	0.6184	-0.136534	-0.00450005	dolichyl-diphosphooligosaccharide--protein glycosyltransferase non-catalytic subunit
HNRNPAB	0.000106473	0.00117728	0.158988	0.605568	-0.124924	-0.00367801	heterogeneous nuclear ribonucleoprotein A/B
CHD3	0.000327656	0.00291652	0.158942	0.386333	0.11235	-0.0218582	chromodomain helicase DNA binding protein 3
RAPGEF3	7.47198e+08	0.000125257	0.158773	0.0533036	0.411739	0.0112763	Rap guanine nucleotide exchange factor 3
ZNF618	0.000154335	0.00158382	0.158706	0.209508	0.238086	0.0285245	zinc finger protein 618
ATP10B	0.00729805	0.0341019	0.158623	0.284302	0.179618	0.0119485	ATPase phospholipid transporting 10B (putative)
LOC441242	0.00124644	0.00859571	0.158524	0	0.485146	-0.00957282	uncharacterized LOC441242
PCDH1	0.00472967	0.0243468	0.158478	0.356374	0.137516	-0.0184554	protocadherin 1
WDR74	0.00153896	0.010172	0.158261	0.413046	0.0921704	-0.0304321	WD repeat domain 74
SLC29A4	8.01158e+09	0.000921304	0.157191	0.249256	0.244331	-0.0220135	solute carrier family 29 member 4
F3	1.18152e+09	0.000183483	0.157186	0.272098	0.168685	0.0307742	coagulation factor III, tissue factor
ELAVL4	0.0109384	0.0465798	0.156192	0.458652	0.0549279	-0.0450055	ELAV like RNA binding protein 4
CYFIP1	0.0116614	0.0487982	0.156063	0.399806	0.0582764	0.0101078	cytoplasmic FMR1 interacting protein 1
NUP188	0.00348805	0.0192327	0.156018	0.134736	0.317645	0.0156737	nucleoporin 188
TMEM150A	0.000774978	0.00587777	0.155849	0.351049	0.0996916	0.0168056	transmembrane protein 150A
APRT	9.37961e+09	0.0010546	0.155591	0.69844	-0.231325	-0.000342966	adenine phosphoribosyltransferase
HNRNPA0	0.00100727	0.00723457	0.155558	0.555586	-0.0711073	-0.0178041	heterogeneous nuclear ribonucleoprotein A0
TGS1	0.0027458	0.0159753	0.155072	0.142706	0.314974	0.00753503	trimethylguanosine synthase 1
PKN3	0.00151853	0.0100523	0.154853	0.0380192	0.420784	0.00575538	protein kinase N3
RGL3	0.000777744	0.0058907	0.15469	-0.0803816	0.535692	0.00876016	ral guanine nucleotide dissociation stimulator like 3
SWAP70	0.00738045	0.0344001	0.154637	0.230437	0.223496	0.00997838	switching B cell complex subunit SWAP70
LYG2	0.00518225	0.0261593	0.154618	-0.0831749	0.537473	0.00955453	lysozyme g2
USP16	0.000344581	0.00303315	0.154379	0.312972	0.152483	-0.00231924	ubiquitin specific peptidase 16
MATK	0.00351023	0.0193231	0.154336	0.558354	-0.0852441	-0.0101013	megakaryocyte-associated tyrosine kinase
DNM1P46	0.00450449	0.0234348	0.154289	0.23788	0.188223	0.0367626	dynamin 1 pseudogene 46
MRPS14	0.0016629	0.0107943	0.154043	0.551256	-0.077051	-0.0120761	mitochondrial ribosomal protein S14
SEMA3G	0.00612585	0.0296213	0.154001	0.241942	0.202468	0.0175926	semaphorin 3G
RCAN1	0.00277676	0.0160799	0.15368	0.218738	0.263539	-0.0212353	regulator of calcineurin 1
CHRAC1	0.00760656	0.0353059	0.153359	0.405061	0.039698	0.0153166	chromatin accessibility complex 1
ENDOU	0.00855478	0.0386516	0.152897	0.3394	0.0904402	0.0288497	endonuclease, poly(U) specific
CNGA3	0.000946543	0.00688143	0.152894	-0.0271414	0.443797	0.0420281	cyclic nucleotide gated channel alpha 3
DCD	0.000935607	0.00681978	0.152796	0	0.442282	0.0161079	dermcidin
VARS2	0.00376107	0.02038	0.152701	0.442442	-0.00582862	0.0214908	valyl-tRNA synthetase 2, mitochondrial
KAT2B	3.26078e+07	6.40297e+09	0.152662	0.289168	0.165478	0.00333888	lysine acetyltransferase 2B
PNISR	1.72713e+08	3.73755e+09	0.152577	0.179942	0.256467	0.021321	PNN interacting serine and arginine rich protein
CSPG4	0.00220475	0.0134587	0.152534	0.0501114	0.418318	-0.0108257	chondroitin sulfate proteoglycan 4
HTRA4	0.00339998	0.018872	0.152028	0.104794	0.334719	0.0165696	HtrA serine peptidase 4
VWA5B1	0.000358336	0.00313271	0.151735	0.010296	0.422649	0.02226	von Willebrand factor A domain containing 5B1
SLC43A2	0.00777573	0.035911	0.15169	0.402379	0.0695232	-0.0168329	solute carrier family 43 member 2
LIF	0.0044586	0.0232667	0.151076	0.173648	0.250238	0.0293404	LIF, interleukin 6 family cytokine
KDM4C	0.00808625	0.0370066	0.15104	0.248582	0.208498	-0.00395875	lysine demethylase 4C
MTDH	0.00792987	0.036431	0.151019	0.399714	0.0646908	-0.0113489	metadherin
CREB3L1	0.000197624	0.0019406	0.150973	0.183728	0.294083	-0.024891	cAMP responsive element binding protein 3 like 1
MSI2	0.00974782	0.0426656	0.150959	0.145955	0.292336	0.014585	musashi RNA binding protein 2
SH3GLB1	0.00205699	0.012723	0.15081	0.605189	-0.155897	0.00313845	SH3 domain containing GRB2 like, endophilin B1
MN1	0.00590066	0.0287325	0.150663	0.267151	0.18497	-0.000131798	MN1 proto-oncogene, transcriptional regulator
CPQ	0.000457678	0.0038323	0.150466	0.169399	0.248683	0.0333168	carboxypeptidase Q
SPAG8	0.000279411	0.00255674	0.1502	0.188181	0.229367	0.0330535	sperm associated antigen 8
GOT1L1	0.0120283	0.0499196	0.150113	-0.0198603	0.444162	0.0260374	glutamic-oxaloacetic transaminase 1 like 1
PRRX1	0.00638062	0.030631	0.150098	0.127518	0.278166	0.0446105	paired related homeobox 1
GATA2	0.00146877	0.00977788	0.149527	0.169008	0.264599	0.0149738	GATA binding protein 2
NTRK3	0.00450961	0.0234458	0.149503	0.21363	0.237864	-0.00298578	neurotrophic receptor tyrosine kinase 3
EPB42	0.000431925	0.00365338	0.149467	0.00327791	0.437254	0.00787023	erythrocyte membrane protein band 4.2
PAPSS1	1.52615e+09	0.000228389	0.149334	0.577238	-0.126838	-0.00239675	3'-phosphoadenosine 5'-phosphosulfate synthase 1
PKD1L1	0.00487091	0.0249281	0.149135	0.227998	0.193422	0.0259856	polycystin 1 like 1, transient receptor potential channel interacting
ASIC1	0.00647708	0.0310137	0.149079	0.41197	0.0561084	-0.0208418	acid sensing ion channel subunit 1
SORL1	3.21216e+08	6.31927e+09	0.148371	0.560973	-0.113228	-0.00263347	sortilin related receptor 1
CCT4	0.00127716	0.00874695	0.147968	0.306495	0.171868	-0.0344599	chaperonin containing TCP1 subunit 4
IGDCC3	4.11703e+08	7.70809e+09	0.14777	0.213417	0.214772	0.0151202	immunoglobulin superfamily DCC subclass member 3
GOLGA2	0.0094908	0.0418595	0.147662	0.666572	-0.21787	-0.0057175	golgin A2
AEBP1	4793.39	676883	0.147624	0.0241311	0.353609	0.0651329	AE binding protein 1
TGFB1I1	0.00011656	0.00126448	0.147504	-0.0940216	0.523528	0.0130069	transforming growth factor beta 1 induced transcript 1
ARHGEF10	0.0014551	0.00969464	0.147392	0.0493613	0.37103	0.0217845	Rho guanine nucleotide exchange factor 10
ADD1	7.38028e+08	0.00012422	0.147349	0.102735	0.332955	0.00635668	adducin 1
DBN1	0.00784579	0.0361444	0.147345	0.509649	-0.0535095	-0.0141053	drebrin 1
SGSM2	4.01833e+08	7.57438e+09	0.147324	0.135592	0.314169	-0.00778762	small G protein signaling modulator 2
TBC1D10A	0.00848571	0.0383815	0.14699	0.181188	0.276557	-0.0167748	TBC1 domain family member 10A
BRPF1	8.01837e+08	0.000921449	0.146568	0.380363	0.0734661	-0.0141245	bromodomain and PHD finger containing 1
HIST1H3B	0.0114306	0.0481321	0.146367	0.0829292	0.366862	-0.0106908	histone cluster 1 H3 family member b
CUEDC1	0.00967579	0.0424283	0.146204	0.297895	0.14081	-9.40599e+09	CUE domain containing 1
TCFL5	7.57613e+06	1.84807e+09	0.145986	0.203843	0.232315	0.00179848	transcription factor like 5
DTNA	0.0116063	0.0486162	0.145616	0.24855	0.166888	0.0214106	dystrobrevin alpha
PITPNM1	0.00435652	0.0228566	0.145604	0.400922	0.0553976	-0.0195089	phosphatidylinositol transfer protein membrane associated 1
ZNF70	0.00309903	0.0175882	0.145469	0.340538	0.0715797	0.0242892	zinc finger protein 70
MAP6	0.00557334	0.0275937	0.14542	0.286608	0.163743	-0.0140919	microtubule associated protein 6
GLIS3-AS1	0.00104551	0.00748341	0.145285	0	0.414515	0.0213404	GLIS3 antisense RNA 1
ASB15	0.0020621	0.0127451	0.145131	0	0.416857	0.0185358	ankyrin repeat and SOCS box containing 15
LYL1	0.00781057	0.036032	0.145036	0.127301	0.303172	0.00463375	LYL1, basic helix-loop-helix family member
DPP7	0.00567543	0.0279709	0.144988	0.299051	0.126862	0.00905119	dipeptidyl peptidase 7
RHBDD3	2.54176e+08	5.18401e+09	0.144468	0.256684	0.169045	0.00767584	rhomboid domain containing 3
SYPL1	0.00318108	0.0179524	0.14413	0.257328	0.151096	0.0239646	synaptophysin like 1
PIWIL2	0.0112348	0.0475381	0.144051	0.182718	0.209736	0.0396968	piwi like RNA-mediated gene silencing 2
PXDC1	7.38018e+08	0.00012422	0.143834	0.0739037	0.342547	0.0150501	PX domain containing 1
RAD54L2	0.000412669	0.00351909	0.143833	0.213222	0.203757	0.0145211	RAD54 like 2
ASB6	0.00913741	0.0406777	0.143139	0.430114	0.0186287	-0.0193255	ankyrin repeat and SOCS box containing 6
SKI	1.60815e+06	7.73376e+07	0.143007	0.14924	0.29342	-0.0136382	SKI proto-oncogene
AMPD2	1.56333e+09	0.000232588	0.142859	0.375951	0.0692533	-0.0166278	adenosine monophosphate deaminase 2
WASF2	0.000203649	0.00197882	0.142829	-0.0995011	0.514542	0.0134477	WAS protein family member 2
PRELP	0.00125868	0.0086583	0.142542	-0.040702	0.462918	0.00540979	proline and arginine rich end leucine rich repeat protein
LINC00476	0.0116118	0.048627	0.142307	0.529946	-0.0883719	-0.0146518	long intergenic non-protein coding RNA 476
PCDHB16	0.0039162	0.0210095	0.142059	0.292704	0.11287	0.020603	protocadherin beta 16
APLP1	0.000934235	0.00681574	0.141384	0.503638	-0.0552394	-0.0242458	amyloid beta precursor like protein 1
SEC31B	0.000745354	0.00569456	0.141082	0.382464	0.00344298	0.0373404	SEC31 homolog B, COPII coat complex component
COTL1	0.00305607	0.0173918	0.140815	0.0953964	0.319526	0.00752314	coactosin like F-actin binding protein 1
KIF5C	0.00779491	0.0359797	0.140719	0.377496	0.0586483	-0.0139854	kinesin family member 5C
SCARNA17	88281.1	7.17575e+06	0.140598	0.012015	0.394592	0.015187	small Cajal body-specific RNA 17
DGKG	3.54698e+06	1.44507e+08	0.140579	0.0381219	0.382759	0.000857176	diacylglycerol kinase gamma
FHOD1	0.00706856	0.0332722	0.140366	0.289041	0.140307	-0.00825126	formin homology 2 domain containing 1
FAM173B	0.000801274	0.006036	0.139739	0.117148	0.312025	-0.00995771	family with sequence similarity 173 member B
PEAR1	0.000141518	0.00148104	0.139553	0.122777	0.277984	0.0178991	platelet endothelial aggregation receptor 1
PGAM2	0.00444143	0.0232172	0.139343	0.160238	0.236028	0.0217622	phosphoglycerate mutase 2
TBC1D2	0.00229129	0.0138483	0.139257	0.20928	0.192366	0.0161245	TBC1 domain family member 2
PIGV	0.003168	0.0179096	0.139168	0.488377	-0.0708603	-1.32427e+09	phosphatidylinositol glycan anchor biosynthesis class V
POP5	2.05833e+09	0.000291897	0.138797	0.486445	-0.0786641	0.00860969	POP5 homolog, ribonuclease P/MRP subunit
PLP1	0.000301855	0.00272914	0.138721	0.31502	0.0944018	0.00674113	proteolipid protein 1
HDAC7	0.00612582	0.0296213	0.138713	0.0353699	0.369268	0.0115002	histone deacetylase 7
ZHX2	0.00366095	0.0199552	0.138663	0.0316889	0.377313	0.00698804	zinc fingers and homeoboxes 2
EXOSC10	0.000180092	0.00179908	0.138604	0.121999	0.274448	0.0193663	exosome component 10
SEZ6L2	0.00828858	0.0377317	0.13849	0.38794	0.0628671	-0.0353356	seizure related 6 homolog like 2
ATAD3A	0.00302299	0.0172389	0.138405	0.287664	0.117209	0.0103415	ATPase family, AAA domain containing 3A
PMFBP1	0.00189556	0.0119246	0.138196	0.122997	0.262782	0.0288099	polyamine modulated factor 1 binding protein 1
DDB2	8.74422e+09	0.000993217	0.138113	0.19133	0.194786	0.0282234	damage specific DNA binding protein 2
TARSL2	0.000390596	0.00336652	0.137918	0.0488493	0.362698	0.00220555	threonyl-tRNA synthetase like 2
SLC27A1	0.00523644	0.0262816	0.137798	0.285622	0.115711	0.0120596	solute carrier family 27 member 1
CD38	0.0101456	0.0438992	0.137606	0.148991	0.216811	0.0470142	CD38 molecule
DACH1	0.00828997	0.0377317	0.137381	0.0897111	0.318622	0.00381071	dachshund family transcription factor 1
FOXC1	9.0351e+08	0.000146309	0.136826	0.00622262	0.405182	-0.000928017	forkhead box C1
KLF16	0.000491147	0.00405762	0.136815	0.187088	0.241297	-0.0179402	Kruppel like factor 16
LRP11	0.000202382	0.00197409	0.136286	0.47524	-0.0464362	-0.0199454	LDL receptor related protein 11
AAAS	0.000252557	0.00235367	0.136253	0.612352	-0.205823	0.00222849	aladin WD repeat nucleoporin
HIRIP3	0.0100967	0.0437674	0.136222	0.555216	-0.144447	-0.00210264	HIRA interacting protein 3
NSA2	584842	3.49291e+06	0.136145	0.558256	-0.130831	-0.0189917	NSA2, ribosome biogenesis homolog
ZFP36	0.00108155	0.00770162	0.135803	0.226221	0.153967	0.0272207	ZFP36 ring finger protein
LRRC32	6.03402e+09	0.000732834	0.135774	-0.0304121	0.426924	0.0108098	leucine rich repeat containing 32
SLC15A2	6.15855e+07	1.54316e+08	0.135424	0.102234	0.278473	0.0255643	solute carrier family 15 member 2
CAPRIN1	0.00274505	0.0159753	0.135266	0.0791847	0.339056	-0.0124424	cell cycle associated protein 1
PSMB9	0.00165006	0.010736	0.135187	0.216856	0.158829	0.0298752	proteasome subunit beta 9
ATXN7	0.00748357	0.0348029	0.13513	0.423979	-0.0393984	0.0208091	ataxin 7
SERINC5	0.000154361	0.00158382	0.134455	0.297755	0.0922481	0.0133621	serine incorporator 5
OLFM2	0.0055352	0.0274667	0.134335	0.373096	0.0569602	-0.0270507	olfactomedin 2
PLA2G16	1.87025e+07	5.66617e+08	0.134307	0.256467	0.142824	0.00362892	phospholipase A2 group XVI
CCNY	0.0056836	0.0280029	0.134126	0.567537	-0.145819	-0.0193398	cyclin Y
RPL32P3	0.00133516	0.00904747	0.134112	0.277111	0.101575	0.0236513	ribosomal protein L32 pseudogene 3
FOXN3	0.00665814	0.0316894	0.134096	0.656402	-0.242883	-0.0112308	forkhead box N3
FZR1	0.00333125	0.0185648	0.133376	0.572265	-0.177231	0.00509312	fizzy and cell division cycle 20 related 1
GBP2	0.0106593	0.0456024	0.133201	0.00116788	0.390024	0.00841255	guanylate binding protein 2
PAQR7	0.000248096	0.00232249	0.133197	0.297157	0.0898837	0.0125493	progestin and adipoQ receptor family member 7
FBXO31	0.000208549	0.00201686	0.132013	0.352116	0.0645112	-0.020587	F-box protein 31
ZNF333	0.000242233	0.002281	0.131936	0.346422	0.0213639	0.028023	zinc finger protein 333
PARP12	0.00124376	0.00858726	0.131871	0.273993	0.104139	0.0174805	poly(ADP-ribose) polymerase family member 12
CTPS2	0.00389863	0.0209276	0.131624	0.385085	-0.0148253	0.0246123	CTP synthase 2
CSNK2B	2.11475e+06	9.62791e+07	0.131446	0.584171	-0.193846	0.00401236	casein kinase 2 beta
TMEM252	0.00270243	0.0158002	0.131446	0.176629	0.197904	0.0198034	transmembrane protein 252
PAPOLG	0.00444446	0.023223	0.131378	0.566644	-0.150212	-0.0222988	poly(A) polymerase gamma
DAB1	0.000757768	0.00577352	0.131198	0.170058	0.247832	-0.0242942	DAB1, reelin adaptor protein
RETSAT	0.0024264	0.0144914	0.131022	0.432556	-0.0577441	0.0182527	retinol saturase
CMIP	9.85099e+08	0.000156331	0.130994	0.265155	0.152989	-0.0251622	c-Maf inducing protein
ZNF33A	0.00987085	0.0430458	0.130731	0.221036	0.189311	-0.0181553	zinc finger protein 33A
HAUS3	2.07315e+08	0.0002935	0.130386	0.261583	0.135074	-0.00549863	HAUS augmin like complex subunit 3
AOC3	0.00012169	0.00130652	0.130252	0.0253232	0.339556	0.0258765	amine oxidase, copper containing 3
ANKRD13B	0.000718615	0.00551547	0.130008	0.293045	0.100823	-0.00384394	ankyrin repeat domain 13B
FAM181A	0.000440879	0.00372157	0.129894	0.179364	0.221063	-0.0107444	family with sequence similarity 181 member A
ERF	0.00124734	0.00859571	0.129794	0.0703954	0.315321	0.00366463	ETS2 repressor factor
CMTM7	0.00123556	0.00855341	0.129672	0.199908	0.177355	0.0117521	CKLF like MARVEL transmembrane domain containing 7
SLC13A4	0.00109169	0.0077573	0.12966	0.0935894	0.323491	-0.0281003	solute carrier family 13 member 4
LYPLA1	7.25811e+09	0.000852905	0.129543	0.284869	0.126316	-0.0225559	lysophospholipase I
GTF2A2	0.00655168	0.0312899	0.12922	0.25895	0.151104	-0.0223945	general transcription factor IIA subunit 2
HIF3A	0.000446721	0.00376706	0.129038	-0.0947687	0.459692	0.0221899	hypoxia inducible factor 3 alpha subunit
EI24	0.011437	0.0481372	0.128259	0.422431	-0.0168195	-0.0208346	EI24, autophagy associated transmembrane protein
ING5	0.00400317	0.0213525	0.12796	0.535081	-0.169947	0.0187454	inhibitor of growth family member 5
VWA3A	0.000412456	0.00351908	0.127844	0.230197	0.0924829	0.0608504	von Willebrand factor A domain containing 3A
AMOTL2	7.40842e+08	0.000124442	0.127815	0.232727	0.142987	0.0077301	angiomotin like 2
C16orf78	0.00473888	0.0243866	0.127727	0.120477	0.225141	0.0375626	chromosome 16 open reading frame 78
NHS	0.00511926	0.0259238	0.12734	0.147338	0.234311	0.000371198	NHS actin remodeling regulator
CEP290	0.000384156	0.00332029	0.127227	0.164985	0.212811	0.00388359	centrosomal protein 290
CROCCP2	0.0020784	0.0128268	0.127094	0.0514602	0.321346	0.00847519	ciliary rootlet coiled-coil, rootletin pseudogene 2
PACS1	0.00538037	0.0268216	0.126943	0.216796	0.176644	-0.0126109	phosphofurin acidic cluster sorting protein 1
FNBP1	4.21951e+09	0.000542513	0.126828	-0.0192302	0.377389	0.0223257	formin binding protein 1
PARP9	3.2979e+08	6.45745e+09	0.12679	-0.00744488	0.366366	0.0214477	poly(ADP-ribose) polymerase family member 9
CLCN2	0.00448665	0.0233701	0.126633	0.251126	0.1128	0.0159725	chloride voltage-gated channel 2
SV2A	0.0115438	0.0484738	0.126603	0.443697	-0.037224	-0.0266632	synaptic vesicle glycoprotein 2A
NPR2	0.00316426	0.0178975	0.126376	0.537142	-0.154867	-0.00314798	natriuretic peptide receptor 2
ATG4D	0.000124104	0.00132731	0.126367	0.31921	0.0823636	-0.022472	autophagy related 4D cysteine peptidase
AHNAK	0.0115993	0.0486117	0.126345	0.0607448	0.274951	0.0433386	AHNAK nucleoprotein
C15orf52	1.84883e+08	3.9751e+09	0.126306	0.0705829	0.295776	0.0125594
DFFA	0.00125057	0.00861086	0.12614	0.495384	-0.124489	0.00752402	DNA fragmentation factor subunit alpha
CFDP1	0.0039816	0.0212713	0.126001	0.0590535	0.337357	-0.0184068	craniofacial development protein 1
FAM65A	0.00612033	0.0296204	0.125984	0.312425	0.0874059	-0.0218794
RBM28	0.00773177	0.0357576	0.125423	0.296783	0.0828872	-0.00340051	RNA binding motif protein 28
KHSRP	0.00324811	0.0182417	0.125305	0.124914	0.260256	-0.00925648	KH-type splicing regulatory protein
SIRT5	0.00849765	0.0384251	0.125135	-0.0235629	0.397359	0.00161012	sirtuin 5
NT5DC3	9.05547e+09	0.00102092	0.125126	0.0744851	0.342566	-0.0416728	5'-nucleotidase domain containing 3
NEK7	3.46683e+07	9.36269e+08	0.12503	0.20235	0.163492	0.00924811	NIMA related kinase 7
SLC6A12	0.00151126	0.0100207	0.124954	0.130759	0.258383	-0.0142811	solute carrier family 6 member 12
PSD	0.00164337	0.0106967	0.124636	0.294831	0.0947667	-0.0156898	pleckstrin and Sec7 domain containing
ENHO	0.0027718	0.0160593	0.124544	0.233027	0.127121	0.0134832	energy homeostasis associated
SCFD1	1.80232e+09	0.000261376	0.123999	0.0602941	0.336436	-0.024732	sec1 family domain containing 1
TBX3	0.00728848	0.0340667	0.123549	-0.209614	0.568278	0.0119814	T-box 3
COPB1	0.000233001	0.00220973	0.123518	0.115699	0.275974	-0.0211188	coatomer protein complex subunit beta 1
UHRF1	0.000700559	0.00539936	0.123365	-0.0433871	0.420816	-0.00733337	ubiquitin like with PHD and ring finger domains 1
MAFF	0.000717673	0.00551087	0.123302	0.166604	0.197927	0.00537413	MAF bZIP transcription factor F
CKS2	0.00614213	0.0296742	0.123217	0.24831	0.166849	-0.045508	CDC28 protein kinase regulatory subunit 2
STK24	1.54596e+09	0.000230828	0.1232	-0.0392249	0.431698	-0.0228723	serine/threonine kinase 24
GALNT6	0.00051238	0.00419754	0.123095	-0.0424409	0.379326	0.0324004	polypeptide N-acetylgalactosaminyltransferase 6
AP1G2	0.00444196	0.0232172	0.123027	0.116901	0.210032	0.0421473	adaptor related protein complex 1 gamma 2 subunit
CNTRL	813951	4.50593e+07	0.122735	0.0445655	0.293371	0.0302689	centriolin
NR2F2	0.00114961	0.00807585	0.122402	-0.207482	0.580558	-0.005869	nuclear receptor subfamily 2 group F member 2
MAP1A	0.00356141	0.0195362	0.122185	0.165939	0.213499	-0.0128844	microtubule associated protein 1A
CTDSP1	3.4384e+07	9.3161e+08	0.122173	0.155294	0.190389	0.0208359	CTD small phosphatase 1
CCDC85C	0.00489045	0.0250198	0.12203	0.258854	0.119875	-0.0126408	coiled-coil domain containing 85C
ANKZF1	0.000523161	0.00426781	0.121838	0.26723	0.070017	0.0282664	ankyrin repeat and zinc finger domain containing 1
ING2	0.000414542	0.00352964	0.121641	0.354197	0.049935	-0.0392098	inhibitor of growth family member 2
RAMP2	0.00978992	0.0428161	0.121492	0.0185181	0.325375	0.0205823	receptor activity modifying protein 2
EPHA2	0.00321555	0.0180955	0.121416	-0.0630022	0.41331	0.013939	EPH receptor A2
TMEM123	2.12345e+07	6.3268e+08	0.121271	0.168392	0.166034	0.0293866	transmembrane protein 123
GEMIN7	0.00958724	0.0421399	0.121219	0.125512	0.256945	-0.0188005	gem nuclear organelle associated protein 7
TCF7L1	0.000139568	0.00146174	0.121209	0.0386688	0.309962	0.0149967	transcription factor 7 like 1
ZXDC	0.00655992	0.0313203	0.121072	0.0975483	0.255501	0.0101654	ZXD family zinc finger C
GYG2	0.00187735	0.0118673	0.120898	0.155047	0.166639	0.041009	glycogenin 2
PGLYRP4	0.000275626	0.00252766	0.120892	0.0524095	0.282807	0.0274589	peptidoglycan recognition protein 4
HIST1H2BE	0.00464855	0.0240033	0.120778	0.305583	0.0160503	0.0407015	histone cluster 1 H2B family member e
SCYL2	0.0020373	0.0126152	0.120763	0.539635	-0.155976	-0.0213707	SCY1 like pseudokinase 2
PSME4	0.000311835	0.0027986	0.120626	0.148315	0.22452	-0.0109579	proteasome activator subunit 4
TF	0.00906673	0.0404387	0.120617	-0.00326804	0.325511	0.0396062	transferrin
CNTROB	0.00621034	0.0299696	0.120102	-0.117298	0.47771	-0.000105355	centrobin, centriole duplication and spindle assembly protein
SLC39A11	0.00933147	0.0413099	0.11946	0.266869	0.0930235	-0.00151242	solute carrier family 39 member 11
SMARCAD1	5.53124e+09	0.000678697	0.119198	0.475607	-0.108933	-0.00908091	SWI/SNF-related, matrix-associated actin-dependent regulator of chromatin, subfamily a, containing DEAD/H box 1
NES	9.91257e+09	0.00110706	0.118982	0.124585	0.217335	0.015026	nestin
UBE2Q1	0.00314813	0.0178365	0.118701	0.0491787	0.330401	-0.0234767	ubiquitin conjugating enzyme E2 Q1
FANCD2	0.000197125	0.00193787	0.118662	0.0936186	0.224262	0.0381057	Fanconi anemia complementation group D2
RASAL1	0.00145853	0.00971364	0.118582	0.305991	0.0947304	-0.0449761	RAS protein activator like 1
TRIM38	0.000421102	0.00357425	0.118402	-0.0561273	0.401087	0.0102461	tripartite motif containing 38
SSTR2	0.0111853	0.0473887	0.11837	0.407076	-0.0272425	-0.0247226	somatostatin receptor 2
C15orf59	0.00173917	0.0111805	0.118066	0.477445	-0.10139	-0.0218578	chromosome 15 open reading frame 59
WDR41	0.00341745	0.0189501	0.118003	0.179763	0.198586	-0.0243401	WD repeat domain 41
DHX40	0.00908888	0.0405102	0.117974	0.456677	-0.100599	-0.00215443	DEAH-box helicase 40
PON2	9.16421e+07	2.18772e+09	0.117606	-0.339015	0.677497	0.0143354	paraoxonase 2
CDH22	0.0011863	0.00826739	0.117463	0.260131	0.111041	-0.0187828	cadherin 22
ENTPD2	121527	924659	0.11723	-0.244016	0.552089	0.0436175	ectonucleoside triphosphate diphosphohydrolase 2
GSTA4	132984	9.93683e+06	0.116931	0.493946	-0.134127	-0.00902522	glutathione S-transferase alpha 4
PLP2	0.00401594	0.0214006	0.116799	0.116057	0.189028	0.0453131	proteolipid protein 2
HSDL2	0.00109574	0.00777946	0.116747	-0.126859	0.469099	0.008001	hydroxysteroid dehydrogenase like 2
NEK8	0.00021875	0.00209847	0.116481	0.0899108	0.263116	-0.00358397	NIMA related kinase 8
ATG16L2	0.000121268	0.00130367	0.116206	-0.0793655	0.419513	0.00846951	autophagy related 16 like 2
TRO	0.000110636	0.00121365	0.115992	0.623144	-0.274961	-0.000205842	trophinin
CLMN	0.00538826	0.0268414	0.115595	0.101695	0.238745	0.00634402	calmin
GMPR	9.19958e+09	0.00103552	0.115517	0.195026	0.0518656	0.0996593	guanosine monophosphate reductase
UBQLNL	0.0056991	0.0280378	0.115491	-0.0170554	0.340717	0.0228117	ubiquilin like
ADAM32	0.000305451	0.00275371	0.115403	0.568743	-0.194734	-0.0278015	ADAM metallopeptidase domain 32
CDS2	2.23041e+08	4.64418e+09	0.115328	-0.207701	0.562496	-0.00881199	CDP-diacylglycerol synthase 2
MAMDC2	0.00354961	0.0194855	0.115219	0.156538	0.157849	0.0312721	MAM domain containing 2
RPS6KB2	0.00356185	0.0195362	0.11518	0.196614	0.140438	0.00848966	ribosomal protein S6 kinase B2
KLHL2	0.000588349	0.00469524	0.11494	0.333817	0.0526515	-0.0416484	kelch like family member 2
THUMPD3	0.00206593	0.0127626	0.114934	0.223761	0.146106	-0.0250659	THUMP domain containing 3
SH2D2A	0.000101596	0.00112709	0.114814	-0.0132603	0.339848	0.0178536	SH2 domain containing 2A
TRPS1	0.00199783	0.0124216	0.114769	-0.027736	0.366592	0.00545029	transcriptional repressor GATA binding 1
XRCC2	1.15681e+07	3.83219e+08	0.114462	0.123025	0.202556	0.0178032	X-ray repair cross complementing 2
ANO6	0.00447868	0.0233359	0.114194	0.58209	-0.271081	0.0315734	anoctamin 6
CYP27A1	0.00387737	0.0208482	0.114101	0.28235	0.00948677	0.0504651	cytochrome P450 family 27 subfamily A member 1
ELF1	1.59673e+08	3.51934e+09	0.113885	-0.071494	0.396211	0.0169387	E74 like ETS transcription factor 1
KNOP1	0.00855703	0.0386516	0.11388	0.208532	0.135554	-0.00244524	lysine rich nucleolar protein 1
ORAI1	0.00816744	0.0373065	0.113877	0.0869881	0.243509	0.0111337	ORAI calcium release-activated calcium modulator 1
FAM200B	1.57782e+09	0.000234325	0.113759	0.46668	-0.0916365	-0.0337655	family with sequence similarity 200 member B
ZNF423	647.645	870299	0.113632	0.0925562	0.222495	0.0258442	zinc finger protein 423
KIF13B	0.000485935	0.00402242	0.113514	0.227854	0.0976151	0.015072	kinesin family member 13B
TNFRSF1A	5.56332e+07	1.4218e+09	0.113447	0.0769516	0.237016	0.0263724	TNF receptor superfamily member 1A
C10orf54	0.000815722	0.00612083	0.113386	0.00416953	0.326867	0.00912093
PRMT2	0.000316548	0.00283278	0.113335	-0.0703918	0.415652	-0.00525631	protein arginine methyltransferase 2
MKRN3	2.45665e+09	0.000341126	0.113329	0.0268929	0.312107	0.000986415	makorin ring finger protein 3
FMO2	0.000649069	0.00506104	0.113308	0.0420994	0.246236	0.0515881	flavin containing monooxygenase 2
ARHGAP21	0.000399133	0.00342755	0.113279	0.10394	0.227455	0.00844258	Rho GTPase activating protein 21
JUN	6.62829e+09	0.000794013	0.112859	0.180384	0.184413	-0.026219	Jun proto-oncogene, AP-1 transcription factor subunit
ZNF217	0.000421204	0.00357425	0.112811	-0.0234295	0.337453	0.0244091	zinc finger protein 217
RNPEPL1	0.000244051	0.00229493	0.112527	0.125721	0.206081	0.0057791	arginyl aminopeptidase like 1
WDR37	5.13992e+08	0.000636617	0.112396	0.522265	-0.178951	-0.00612451	WD repeat domain 37
UBE2Z	0.00660901	0.0315186	0.112363	0.0595807	0.284306	-0.00679804	ubiquitin conjugating enzyme E2 Z
PRKAB2	0.00806131	0.0369128	0.112312	0.197732	0.150511	-0.011308	protein kinase AMP-activated non-catalytic subunit beta 2
PLEKHA3	0.00219751	0.013428	0.111857	0.181274	0.182306	-0.0280093	pleckstrin homology domain containing A3
ZNF500	0.00386798	0.0208111	0.111715	0.124087	0.209271	0.00178829	zinc finger protein 500
SULF2	0.00375565	0.0203646	0.111593	0.585583	-0.229743	-0.0210601	sulfatase 2
TMEM229B	0.00305097	0.0173688	0.111321	0.313122	0.0818819	-0.0610419	transmembrane protein 229B
LAMB2	2.4108e+08	0.000335879	0.111238	0.0961876	0.217082	0.0204444	laminin subunit beta 2
VSIG10	7.70802e+09	0.000895043	0.11056	0.00465682	0.311451	0.0155729	V-set and immunoglobulin domain containing 10
EIF3G	5.62275e+08	9.93552e+09	0.110467	0.540015	-0.206898	-0.00171659	eukaryotic translation initiation factor 3 subunit G
TTF2	0.00275769	0.0160247	0.110327	0.0669303	0.2194	0.0446505	transcription termination factor 2
EP300	1.42054e+09	0.000215132	0.109984	0.170113	0.156803	0.0030361	E1A binding protein p300
GALNT15	2.35728e+09	0.000330078	0.109978	-0.0460009	0.314914	0.0610208	polypeptide N-acetylgalactosaminyltransferase 15
CERS4	0.00519178	0.0261995	0.109652	0.0232755	0.318203	-0.0125214	ceramide synthase 4
NUDT16L1	0.00264123	0.0154859	0.109483	0.267815	0.0662645	-0.00563154	nudix hydrolase 16 like 1
KAT5	0.00476187	0.0244823	0.109407	0.514186	-0.181509	-0.00445527	lysine acetyltransferase 5
LRP10	190585	1.33996e+07	0.109121	-0.0169513	0.329722	0.0145926	LDL receptor related protein 10
PRR18	0.00191244	0.0120072	0.108994	0.218354	0.0996945	0.00893432	proline rich 18
TBX6	0.000914821	0.00669757	0.108727	-0.160614	0.471397	0.0153994	T-box 6
LOC285696	0.00165186	0.0107386	0.108237	-0.104341	0.432537	-0.00348581
GJA4	0.000886996	0.00653983	0.108131	-0.0473464	0.362939	0.0088011	gap junction protein alpha 4
MACF1	3.39596e+06	1.40782e+08	0.107861	-0.0541412	0.36678	0.0109437	microtubule-actin crosslinking factor 1
PTGFRN	0.00657132	0.0313658	0.107719	0.104981	0.23663	-0.0184536	prostaglandin F2 receptor inhibitor
LCORL	0.00694323	0.0327634	0.107584	-0.0723849	0.399114	-0.00397737	ligand dependent nuclear receptor corepressor like
DUSP5	0.00587818	0.0286649	0.107522	0.463434	-0.128924	-0.0119428	dual specificity phosphatase 5
RPS7	9.0368e+09	0.0010195	0.107068	0.414388	-0.100734	0.00755061	ribosomal protein S7
SEMA6A	0.0110837	0.0471009	0.107002	-0.184852	0.504924	0.000933267	semaphorin 6A
MAP4	0.00360355	0.019713	0.106991	-0.0512906	0.374898	-0.00263286	microtubule associated protein 4
RPP38	0.00219067	0.0134055	0.106966	0.43808	-0.101135	-0.0160475	ribonuclease P/MRP subunit p38
C2orf50	0.00541254	0.0269221	0.106625	0.124486	0.219946	-0.0245581	chromosome 2 open reading frame 50
PYCR1	3.577e+08	6.87598e+09	0.106534	0.174451	0.141984	0.00316771	pyrroline-5-carboxylate reductase 1
MTRF1L	0.001399	0.00936961	0.106522	0.323724	0.0273126	-0.0314717	mitochondrial translational release factor 1 like
SH3KBP1	278.09	6814.42	0.106502	0.450876	-0.106759	-0.0246127	SH3 domain containing kinase binding protein 1
GNPDA2	1.00232e+07	3.40849e+08	0.10645	0.581187	-0.228921	-0.0329161	glucosamine-6-phosphate deaminase 2
PIP4K2A	0.002536	0.0150301	0.106411	0.0526148	0.258574	0.00804339	phosphatidylinositol-5-phosphate 4-kinase type 2 alpha
LOC101928697	0.0042198	0.0222867	0.106271	0.583095	-0.28659	0.0223086	uncharacterized LOC101928697
POLE	0.0101321	0.0438636	0.106224	0.217517	0.0732579	0.0278961	DNA polymerase epsilon, catalytic subunit
MICB	0.00361851	0.0197819	0.105704	0.0529583	0.248441	0.0157116	MHC class I polypeptide-related sequence B
KIAA1654	0.00734674	0.0342814	0.105672	0.0676562	0.237336	0.0120246
PTPRO	0.00221205	0.0134722	0.105315	0.586205	-0.232123	-0.0381364	protein tyrosine phosphatase, receptor type O
R3HCC1	9.97013e+09	0.001112	0.105205	0.472196	-0.13864	-0.0179402	R3H domain and coiled-coil containing 1
PCDHB7	8.11385e+08	0.000133862	0.105169	0.101071	0.191015	0.0234212	protocadherin beta 7
HLX	0.00918958	0.0408365	0.104829	0.239468	0.0588946	0.0161239	H2.0 like homeobox
PPP1R16B	22088.7	2.34435e+06	0.104815	0.0359322	0.318449	-0.0399356	protein phosphatase 1 regulatory subunit 16B
ZNF630	0.00151507	0.010034	0.104598	0.427398	-0.128366	0.0147624	zinc finger protein 630
LOC202181	0.0014855	0.00986956	0.104489	-0.108327	0.415965	0.00583036	SUMO interacting motifs containing 1 pseudogene
THBS2	1.36771e+09	0.000208298	0.104341	0.161145	0.132985	0.0188919	thrombospondin 2
PLEK2	0.00535953	0.0267463	0.104311	0	0.308582	0.00435229	pleckstrin 2
BAZ1A	1.17282e+07	3.86985e+08	0.104133	-0.114157	0.407726	0.0188311	bromodomain adjacent to zinc finger domain 1A
KIAA0319L	0.00163897	0.0106806	0.104133	0.51066	-0.202349	0.0040872	KIAA0319 like
BACE2	0.00277828	0.0160801	0.103953	-0.0663422	0.378226	-2.37049e+09	beta-site APP-cleaving enzyme 2
GPANK1	0.00557173	0.0275937	0.103759	0.0461027	0.258158	0.0070151	G-patch domain and ankyrin repeats 1
CUX2	0.00227492	0.0137644	0.103689	0.0554807	0.279528	-0.0239422	cut like homeobox 2
TRMT6	1.15207e+08	0.000179747	0.103564	0.467377	-0.146478	-0.010208	tRNA methyltransferase 6
ASPHD1	0.0107803	0.0460361	0.103489	0.314409	0.021659	-0.025601	aspartate beta-hydroxylase domain containing 1
KCNK1	0.000134675	0.00141672	0.103281	0.273568	0.100341	-0.0640672	potassium two pore domain channel subfamily K member 1
ABLIM1	232193	1.57919e+07	0.10283	0.111943	0.181942	0.0146068	actin binding LIM protein 1
CYP4F12	0.00790765	0.036349	0.102798	0.0785239	0.201602	0.0282662	cytochrome P450 family 4 subfamily F member 12
PPP6R1	0.00342523	0.0189869	0.102572	0.315671	0.0193324	-0.0272864	protein phosphatase 6 regulatory subunit 1
TIMP3	3.26721e+09	0.000435476	0.102511	-0.0167768	0.307952	0.0163591	TIMP metallopeptidase inhibitor 3
DLGAP4	0.0055384	0.0274743	0.102378	0.278724	0.0501548	-0.0217439	DLG associated protein 4
PTP4A2	5.26215e+07	1.35105e+09	0.102364	0.158608	0.159261	-0.0107768	protein tyrosine phosphatase type IVA, member 2
TIMM50	0.00401607	0.0214006	0.102332	0.120809	0.202564	-0.0163771	translocase of inner mitochondrial membrane 50
XPR1	0.000651678	0.00507663	0.102245	0.119634	0.207391	-0.020289	xenotropic and polytropic retrovirus receptor 1
SBK1	0.00100252	0.00720773	0.102097	0.230988	0.0997823	-0.0244776	SH3 domain binding kinase 1
ANKRD28	1.1629e+08	2.6913e+09	0.102081	0.104629	0.20788	-0.00626605	ankyrin repeat domain 28
MEIS3	0.00347812	0.0191907	0.101804	0.0777025	0.245855	-0.0181449	Meis homeobox 3
SELENBP1	0.00476391	0.0244852	0.101795	0.200967	0.0701001	0.0343181	selenium binding protein 1
TFCP2L1	0.00883081	0.0396091	0.101714	-0.0410868	0.33787	0.00835785	transcription factor CP2 like 1
PARVB	0.00019174	0.00188939	0.101687	-0.0180613	0.352254	-0.0291329	parvin beta
FAT1	164416	1.186e+07	0.101675	0.105194	0.176167	0.0236637	FAT atypical cadherin 1
TEX264	8.99266e+09	0.0010159	0.101509	0.549529	-0.239455	-0.00554774	testis expressed 264
TBC1D22B	0.00110409	0.00782395	0.101461	0.435678	-0.102936	-0.0283593	TBC1 domain family member 22B
S100PBP	1.83376e+09	0.000265151	0.101447	0.0962801	0.186861	0.0212008	S100P binding protein
HEG1	4.47335e+09	0.000567444	0.101246	0.00660351	0.270223	0.0269114	heart development protein with EGF like domains 1
ATP5SL	0.00363559	0.0198557	0.101234	0.0724423	0.252331	-0.0210706
CWC27	2.30762e+07	6.76971e+08	0.101155	0.200071	0.112626	-0.0092324	CWC27 spliceosome associated protein homolog
MYOM2	0.00672639	0.0319595	0.101135	0.35707	-0.0270934	-0.0265718	myomesin 2
E2F4	0.000918908	0.00672158	0.101058	0.0703472	0.239264	-0.00643581	E2F transcription factor 4
CNIH2	4.36832e+09	0.000557346	0.101057	0.219275	0.13264	-0.0487447	cornichon family AMPA receptor auxiliary protein 2
A2M	0.000165781	0.0016803	0.100908	0.0580284	0.221531	0.0231649	alpha-2-macroglobulin
CIC	0.000400166	0.00343003	0.100813	0.1476	0.153345	0.00149395	capicua transcriptional repressor
APLNR	9.00955e+08	0.000146037	0.100796	-0.071452	0.280068	0.093772	apelin receptor
BEGAIN	0.00401757	0.0214018	0.100559	0.349594	-0.0191861	-0.0287306	brain enriched guanylate kinase associated
REXO4	0.0083926	0.0380377	0.100274	0.402127	-0.0859549	-0.0153509	REX4 homolog, 3'-5' exonuclease
HCLS1	0.0114833	0.0483077	0.100217	0.148471	0.127313	0.024868	hematopoietic cell-specific Lyn substrate 1
C21orf62	0.00751354	0.0349325	0.10019	0.069615	0.188167	0.0427873	chromosome 21 open reading frame 62
ALDOAP2	0.00194804	0.0121836	0.0999267	0.0708107	0.25184	-0.0228701	aldolase, fructose-bisphosphate A pseudogene 2
CD320	0.0095153	0.0419243	0.0998421	0.408755	-0.108333	-0.000895464	CD320 molecule
NAE1	5.02196e+08	9.10565e+09	0.099476	0.42087	-0.128819	0.0063769	NEDD8 activating enzyme E1 subunit 1
ZBTB1	2.76041e+09	0.00037579	0.0993161	0.0647673	0.224331	0.00885024	zinc finger and BTB domain containing 1
DLEC1	0.00289982	0.0166735	0.0992136	0.124417	0.135243	0.0379804	deleted in lung and esophageal cancer 1
RIMS1	0.00270571	0.0158138	0.0989944	0.354084	-0.0262823	-0.0308184	regulating synaptic membrane exocytosis 1
LRP2BP	1.30142e+08	2.97878e+09	0.0989627	0.463172	-0.19926	0.0329757	LRP2 binding protein
HTR4	0.000550299	0.00444662	0.0987621	0.131827	0.210231	-0.0457719	5-hydroxytryptamine receptor 4
TXNIP	0.00282262	0.0162858	0.0985543	0.0507908	0.189811	0.0550608	thioredoxin interacting protein
BMPR1A	0.00227338	0.01376	0.098506	-0.0923837	0.385836	0.00206589	bone morphogenetic protein receptor type 1A
PFKFB3	1.05055e+07	3.52928e+08	0.0984947	0.1617	0.125721	0.00806367	6-phosphofructo-2-kinase/fructose-2,6-biphosphatase 3
FAM192A	0.000175113	0.00175799	0.0984247	0.424938	-0.12656	-0.00310388	family with sequence similarity 192 member A
RPL23AP32	3.26239e+08	6.40297e+09	0.0983282	0.160129	0.113542	0.0213143	ribosomal protein L23a pseudogene 32
MYOM1	3.93996e+09	0.000512102	0.098284	0.0317706	0.237189	0.0258921	myomesin 1
PDLIM1	0.000160665	0.00164041	0.0980566	0.0731583	0.20879	0.0122215	PDZ and LIM domain 1
HP	0.00862378	0.0389215	0.0980392	0.0933192	0.200134	0.000664068	haptoglobin
ZNF713	0.00930925	0.0412444	0.0979555	-0.148212	0.456886	-0.0148071	zinc finger protein 713
TCEB2	0.0113667	0.04795	0.0977365	0.251835	0.0539862	-0.0126118
WDR11	0.00253769	0.0150301	0.0976574	0.186816	0.0941605	0.0119956	WD repeat domain 11
AASDH	0.000125017	0.00133536	0.0975482	0.0833897	0.196835	0.0124197	aminoadipate-semialdehyde dehydrogenase
SEC22C	9.09041e+07	0.000146777	0.0972756	-0.227687	0.520621	-0.00110758	SEC22 homolog C, vesicle trafficking protein
EPHX2	4.38813e+08	0.000558164	0.0971403	0.51233	-0.259909	0.0389998	epoxide hydrolase 2
ZNF444	0.010893	0.046434	0.0971326	0.17043	0.123452	-0.00248372	zinc finger protein 444
PIAS1	0.00507797	0.0257671	0.097125	0.379371	-0.0891458	0.00114997	protein inhibitor of activated STAT 1
MTMR14	0.00316948	0.0179096	0.0970775	0.0547728	0.228087	0.00837274	myotubularin related protein 14
OTOS	0.00823126	0.0375363	0.0970001	0.0577976	0.219004	0.0141988	otospiralin
RWDD1	0.000413771	0.00352668	0.0969584	0.483298	-0.180182	-0.0122412	RWD domain containing 1
MEGF6	0.0108881	0.0464251	0.0965684	-0.024868	0.297034	0.0175397	multiple EGF like domains 6
SNAP23	0.000667782	0.0051827	0.0964406	-0.185069	0.449308	0.0250826	synaptosome associated protein 23
SAT1	0.000149128	0.00154151	0.0963794	0.10136	0.196489	-0.00871157	spermidine/spermine N1-acetyltransferase 1
PAQR6	0.000177595	0.00177947	0.0963403	0.11258	0.154808	0.0216335	progestin and adipoQ receptor family member 6
C11orf96	9.60844e+09	0.00107531	0.095904	0.130848	0.152574	0.00429024	chromosome 11 open reading frame 96
TMEM41A	0.000862643	0.00639139	0.0958304	0.461108	-0.153451	-0.0201658	transmembrane protein 41A
MIEN1	1.61061e+07	5.02577e+08	0.0956454	0.399936	-0.0955701	-0.01743	migration and invasion enhancer 1
IST1	0.0106596	0.0456024	0.0956123	0.353889	-0.0801159	0.0130639	IST1, ESCRT-III associated factor
STAG1	0.00135932	0.00915836	0.095599	-0.0779499	0.37052	-0.00577332	stromal antigen 1
BFAR	0.000299991	0.00271524	0.0955958	0.153553	0.145995	-0.0127605	bifunctional apoptosis regulator
RPP25	0.00637488	0.03063	0.095551	0.283125	0.0315614	-0.0280331	ribonuclease P and MRP subunit p25
SPPL2A	0.000638455	0.00498294	0.0953963	0.0142772	0.26207	0.00984194	signal peptide peptidase like 2A
GFAP	1.16185e+06	6.05977e+07	0.0953256	-0.212202	0.454561	0.0436184	glial fibrillary acidic protein
GLTP	0.0012215	0.00848783	0.0952902	0.0661167	0.21168	0.00807406	glycolipid transfer protein
ING4	5.39948e+09	0.000663018	0.0951131	0.479593	-0.207359	0.013105	inhibitor of growth family member 4
MAATS1	0.000796378	0.00600454	0.095062	0.148204	0.0805469	0.0564357	MYCBP associated and testis expressed 1
MYBPC1	2.70625e+09	0.000370536	0.0949072	0.124149	0.135975	0.024598	myosin binding protein C, slow type
LSM14A	6.99752e+08	0.000118858	0.0947609	0.181603	0.0933089	0.00937112	LSM14A, mRNA processing body assembly factor
DLL3	0.00483814	0.0247903	0.0945742	0.426735	-0.123201	-0.0198115	delta like canonical Notch ligand 3
CCDC106	0.000843132	0.00627473	0.0945481	0.342244	-0.0385872	-0.0200122	coiled-coil domain containing 106
C1R	0.00837954	0.0379941	0.0945427	0.111096	0.139273	0.0332592	complement C1r
IDH2	0.00657333	0.0313664	0.0944899	0.402766	-0.136766	0.01747	isocitrate dehydrogenase (NADP(+)) 2, mitochondrial
TAP1	6.76596e+09	0.000803855	0.0940581	0.0901055	0.17851	0.0135584	transporter 1, ATP binding cassette subfamily B member
XKRX	0.00365631	0.0199427	0.0940204	0	0.253399	0.0286623	XK related, X-linked
LAMA5	0.000103272	0.00114416	0.0938263	0.116188	0.155808	0.0094829	laminin subunit alpha 5
PTPN13	5.54874e+08	9.83602e+09	0.0936317	0.0254893	0.252485	0.00292056	protein tyrosine phosphatase, non-receptor type 13
PRKCDBP	0.0017679	0.0113302	0.0936195	0.00534032	0.276395	-0.000876769
FERMT3	0.000914541	0.00669757	0.0932532	-0.0285351	0.296754	0.011541	fermitin family member 3
FCGBP	0.0102337	0.0441329	0.0931679	0.0670783	0.176266	0.03616	Fc fragment of IgG binding protein
MROH6	1.54815e+08	3.43042e+09	0.0927659	-0.0331047	0.297515	0.0138878	maestro heat like repeat family member 6
HSPA12A	1.79215e+09	0.000260127	0.0927259	-0.204313	0.501901	-0.0194101	heat shock protein family A (Hsp70) member 12A
CTNNBL1	0.000251219	0.00234382	0.0925547	0.365346	-0.08098	-0.00670129	catenin beta like 1
GRHPR	9.40519e+07	2.24204e+09	0.0924634	0.389568	-0.117379	0.0052014	glyoxylate and hydroxypyruvate reductase
GKAP1	0.00100456	0.00721818	0.0924347	-0.000435541	0.264694	0.0130461	G kinase anchoring protein 1
UBN1	0.000198887	0.0019483	0.092252	0.165472	0.115797	-0.00451343	ubinuclein 1
PC	0.00797412	0.0365654	0.0920984	0.300753	-0.046008	0.0215506	pyruvate carboxylase
ZNF785	2.67627e+09	0.00036764	0.0917662	-0.0863935	0.353834	0.00785773	zinc finger protein 785
NRIP2	0.00450293	0.0234348	0.0916929	0.152104	0.13813	-0.015155	nuclear receptor interacting protein 2
ZNF566	8.72332e+07	2.08846e+09	0.0916674	-0.122351	0.410544	-0.013191	zinc finger protein 566
TNFRSF1B	0.00278074	0.0160887	0.0916624	0.0577551	0.207154	0.010078	TNF receptor superfamily member 1B
PREX1	2.1476e+07	6.35621e+08	0.0916119	0.0994848	0.167679	0.00767194	phosphatidylinositol-3,4,5-trisphosphate dependent Rac exchange factor 1
PTAR1	8.92372e+07	2.13337e+09	0.0916017	-0.0229136	0.284708	0.0130112	protein prenyltransferase alpha subunit repeat containing 1
SLC47A2	0.00189963	0.0119357	0.0915755	-0.0734219	0.290831	0.0573171	solute carrier family 47 member 2
ATIC	9.18378e+08	0.000147854	0.0915443	0.400121	-0.136505	0.0110174	5-aminoimidazole-4-carboxamide ribonucleotide formyltransferase/IMP cyclohydrolase
MYD88	0.00264903	0.0155226	0.0914854	0.139969	0.128149	0.00633909	myeloid differentiation primary response 88
PRIMA1	0.0056318	0.0278135	0.0914362	0.143281	0.118751	0.0122765	proline rich membrane anchor 1
GALNT18	0.000388143	0.00334763	0.091392	0.108205	0.1872	-0.0212294	polypeptide N-acetylgalactosaminyltransferase 18
CCDC130	0.0022555	0.0136716	0.0913012	0.244187	0.00656647	0.0231503	coiled-coil domain containing 130
HYAL1	0.00124164	0.00858482	0.0911136	-0.0952777	0.357373	0.011245	hyaluronoglucosaminidase 1
SCRIB	3.58718e+08	6.88632e+09	0.0907709	0.0931317	0.172626	0.00655485	scribbled planar cell polarity protein
RBM23	0.0064875	0.0310547	0.0905437	0.337819	-0.0489432	-0.0172452	RNA binding motif protein 23
NR2E1	0.0118983	0.0494787	0.0902442	0.181715	0.102926	-0.0139094	nuclear receptor subfamily 2 group E member 1
DND1	0.000225685	0.00215014	0.090135	0.110355	0.137958	0.0220925	DND microRNA-mediated repression inhibitor 1
ST3GAL2	0.010046	0.0435888	0.090126	0.375534	-0.0858169	-0.0193388	ST3 beta-galactoside alpha-2,3-sialyltransferase 2
SLC25A44	4.12399e+08	0.000532285	0.0901245	0.366737	-0.0700366	-0.026327	solute carrier family 25 member 44
LRRC4C	0.00718024	0.0337311	0.0898657	0.0798547	0.210063	-0.0203202	leucine rich repeat containing 4C
PAK3	2.35967e+07	6.8981e+08	0.0898285	0.459632	-0.165984	-0.0241628	p21 (RAC1) activated kinase 3
FAM179A	0.000422637	0.00358392	0.0898179	0.131016	0.131854	0.00658288
CGN	0.00891064	0.0398822	0.0896942	-0.0320079	0.307295	-0.00620473	cingulin
SFXN3	0.000149487	0.00154426	0.0896346	-0.0705444	0.362268	-0.0228194	sideroflexin 3
ACSF2	3.86678e+08	7.34689e+09	0.0896334	-0.0792218	0.322288	0.0258339	acyl-CoA synthetase family member 2
FTH1	0.00943852	0.0416731	0.0891362	0.347598	-0.0694418	-0.0107476	ferritin heavy chain 1
RAB18	2.59116e+07	7.43141e+08	0.0885656	-0.10576	0.393491	-0.022034	RAB18, member RAS oncogene family
B2M	2.75976e+08	5.54716e+09	0.0884611	-0.314021	0.549942	0.0294625	beta-2-microglobulin
PPP1R13L	0.000384615	0.00332064	0.0883595	-0.0789428	0.322936	0.0210852	protein phosphatase 1 regulatory subunit 13 like
CAPS	0.00641032	0.0307382	0.088118	0.0650619	0.16702	0.0322722	calcyphosine
FLRT1	0.00676021	0.0320912	0.0880201	0.178077	0.104854	-0.0188705	fibronectin leucine rich transmembrane protein 1
PEX6	0.00856275	0.038667	0.0876342	0.454314	-0.198663	0.00725178	peroxisomal biogenesis factor 6
EMP3	0.000485478	0.00402064	0.0876127	-0.102603	0.327307	0.0381337	epithelial membrane protein 3
MIR34A	2.80802e+08	5.63058e+09	0.0873273	-0.0244992	0.241123	0.0453585	microRNA 34a
FOXRED1	9.57106e+09	0.00107251	0.0871782	0.366579	-0.0919053	-0.0131391	FAD dependent oxidoreductase domain containing 1
GPAM	0.0017483	0.0112262	0.0871186	0.0977653	0.166685	-0.00309499	glycerol-3-phosphate acyltransferase, mitochondrial
RAB24	0.000165512	0.00167859	0.0871097	0.359892	-0.0861274	-0.0124353	RAB24, member RAS oncogene family
CA7	6.77316e+09	0.000803855	0.0870327	0.0218332	0.258197	-0.0189327	carbonic anhydrase 7
ABCA3	0.000167401	0.0016926	0.0869817	0.351757	-0.0757228	-0.0150896	ATP binding cassette subfamily A member 3
CEP128	0.00429791	0.0226275	0.0865236	0.540519	-0.297409	0.0164615	centrosomal protein 128
PCMTD2	0.00773854	0.0357789	0.0864901	0.0806226	0.188606	-0.0097579	protein-L-isoaspartate (D-aspartate) O-methyltransferase domain containing 2
CLTCL1	0.000290962	0.00264357	0.086406	0.261412	-0.0388736	0.0366793	clathrin heavy chain like 1
RBM5	0.000578775	0.00462548	0.0859735	-0.0448707	0.281869	0.0209225	RNA binding motif protein 5
BZW1	0.0112959	0.0477481	0.0858153	0.36135	-0.0927884	-0.0111151	basic leucine zipper and W2 domains 1
FAM63A	0.000171788	0.00173065	0.0856361	0.0249714	0.213864	0.0180726
GLIS1	4.03923e+09	0.000522559	0.0853973	0.0694584	0.176641	0.0100921	GLIS family zinc finger 1
CRELD2	0.00350824	0.0193185	0.0849399	0.300669	-0.0568588	0.0110094	cysteine rich with EGF like domains 2
NSUN6	0.335433	43.8737	0.0849312	-0.0601197	0.29856	0.0163531	NOP2/Sun RNA methyltransferase family member 6
ZNF107	0.0023617	0.0141813	0.0848637	0.0076519	0.222366	0.0245731	zinc finger protein 107
VAMP5	0.00209975	0.0129298	0.084783	-0.218613	0.471283	0.00167878	vesicle associated membrane protein 5
CXCL16	4.47907e+09	0.000567564	0.0847042	0.0163125	0.232576	0.00522412	C-X-C motif chemokine ligand 16
PLA2G2F	0.00700383	0.0329954	0.084027	-0.0267236	0.265002	0.0138022	phospholipase A2 group IIF
GPR155	0.000373662	0.00324659	0.0838468	0.077953	0.194307	-0.0207195	G protein-coupled receptor 155
GORAB	0.00439095	0.0230011	0.0837709	0.280841	-0.0508492	0.0213207	golgin, RAB6 interacting
FANCE	0.0013318	0.00903562	0.083642	0.114828	0.121489	0.0146091	Fanconi anemia complementation group E
UGDH	0.000528972	0.00430805	0.0833205	0.232077	0.0508015	-0.0329172	UDP-glucose 6-dehydrogenase
HOPX	0.000629515	0.00493396	0.0832591	0.388235	-0.0901544	-0.0483031	HOP homeobox
ACAP2	0.00372048	0.0202265	0.0831668	-0.0216511	0.254388	0.0167634	ArfGAP with coiled-coil, ankyrin repeat and PH domains 2
RASL12	0.000207907	0.00201299	0.0831275	-0.048474	0.26557	0.0322867	RAS like family 12
BAG1	0.00245167	0.0146161	0.0830452	0.271007	0.00114053	-0.0230118	BCL2 associated athanogene 1
TBC1D25	0.00515994	0.0260862	0.0829366	0.182392	0.0842605	-0.0178433	TBC1 domain family member 25
CCDC81	0.0115547	0.0484975	0.0828516	-0.0634372	0.29157	0.0204217	coiled-coil domain containing 81
PRDX3	0.000577204	0.00461514	0.0827556	-0.0143323	0.279541	-0.0169413	peroxiredoxin 3
TCF12	0.00370386	0.0201428	0.0827239	-0.0305783	0.260502	0.0182481	transcription factor 12
CALML4	0.000560936	0.00451322	0.0825585	0.0964858	0.112384	0.0388061	calmodulin like 4
GTPBP3	0.00125902	0.0086583	0.0823561	0.423921	-0.190434	0.0135819	GTP binding protein 3, mitochondrial
FFAR4	0.00884354	0.0396449	0.0820213	0.48344	-0.228824	-0.00855176	free fatty acid receptor 4
NKTR	0.00119949	0.00835579	0.082003	0.519034	-0.302509	0.029484	natural killer cell triggering receptor
ASIC4	0.00636374	0.0305852	0.0817228	-0.0943853	0.340069	-0.00051488	acid sensing ion channel subunit family member 4
FLNA	0.00097938	0.00706774	0.0817034	-0.0360596	0.253513	0.0276569	filamin A
TALDO1	1.81729e+07	5.53592e+08	0.0814292	0.370907	-0.129267	0.00264817	transaldolase 1
APOL3	0.000904949	0.00664573	0.0809071	-0.00170587	0.228429	0.0159979	apolipoprotein L3
INPP5A	0.000633834	0.00495616	0.0806487	0.0599225	0.216616	-0.0345923	inositol polyphosphate-5-phosphatase A
RCC2	0.00815872	0.037282	0.0804192	0.293521	-0.0414498	-0.0108132	regulator of chromosome condensation 2
SUN2	0.00277005	0.0160547	0.0799939	0.142268	0.083624	0.0140894	Sad1 and UNC84 domain containing 2
MYOT	0.00350411	0.0193021	0.0798741	0.0141881	0.205613	0.0198208	myotilin
CHMP4C	0.0101195	0.0438432	0.0798392	-0.0564207	0.27259	0.0233488	charged multivesicular body protein 4C
LOC283588	0.00246129	0.014651	0.0795806	0.0683637	0.143287	0.027091
PALD1	2.48389e+06	1.08947e+08	0.079434	-0.0935253	0.318896	0.0129314	phosphatase domain containing, paladin 1
TPCN2	0.00221673	0.0134808	0.0792944	0.0355965	0.184725	0.0175616	two pore segment channel 2
NOP14	0.00748304	0.0348029	0.0792103	0.186102	0.0583014	-0.00677288	NOP14 nucleolar protein
NUPR1	0.00073948	0.00565486	0.0791243	-0.00851571	0.210756	0.0351322	nuclear protein 1, transcriptional regulator
VTI1B	0.000176782	0.00177346	0.0787247	0.460647	-0.191817	-0.0326561	vesicle transport through interaction with t-SNAREs 1B
POC5	0.00517414	0.0261342	0.078146	0.29414	-0.0780198	0.0183182	POC5 centriolar protein
TMEM109	0.00934814	0.0413617	0.0781156	0.336408	-0.113381	0.01132	transmembrane protein 109
TRIL	736246	2.66119e+08	0.0780766	0.0363108	0.165407	0.0325123	TLR4 interactor with leucine rich repeats
RHOQ	0.000591931	0.0047147	0.0780345	-0.0802754	0.320474	-0.00609464	ras homolog family member Q
AKR1B1	5.57417e+08	9.8706e+09	0.0779194	0.344152	-0.102026	-0.00836813	aldo-keto reductase family 1 member B
NFKBIE	0.00242601	0.0144914	0.0777762	0.38013	-0.137279	-0.00952305	NFKB inhibitor epsilon
FAM13B	0.0120073	0.0498697	0.077661	0.276487	-0.00879949	-0.034704	family with sequence similarity 13 member B
HS6ST3	0.00166997	0.0108317	0.0776119	0.17697	0.101742	-0.0458767	heparan sulfate 6-O-sulfotransferase 3
NAPG	0.000271038	0.00249796	0.0775633	0.0642212	0.183801	-0.0153325	NSF attachment protein gamma
DVL2	0.00954946	0.0420403	0.0774532	0.154525	0.0589527	0.0188822	dishevelled segment polarity protein 2
PLEKHG4	0.000589774	0.00470211	0.0774095	0.0308868	0.187934	0.0134077	pleckstrin homology and RhoGEF domain containing G4
LDLRAD3	0.000134457	0.00141532	0.0772377	0.109116	0.118196	0.00440142	low density lipoprotein receptor class A domain containing 3
SNRNP70	418905	2.59487e+07	0.077094	-0.150072	0.343095	0.0382598	small nuclear ribonucleoprotein U1 subunit 70
MRPS11	0.000542735	0.00439606	0.0769322	0.0598166	0.197131	-0.0261512	mitochondrial ribosomal protein S11
ANAPC16	25669.2	25922.8	0.0766764	0.0192055	0.218273	-0.00744919	anaphase promoting complex subunit 16
GAS6	0.00289907	0.0166735	0.0765895	0.357873	-0.132632	0.00452757	growth arrest specific 6
SLC26A10	0.00423465	0.0223388	0.076555	0.0943176	0.144508	-0.00916035	solute carrier family 26 member 10
SLC18B1	0.000542173	0.00439606	0.0765062	0.0849596	0.12098	0.0235793	solute carrier family 18 member B1
HDAC1	0.000133973	0.0014129	0.0764853	0.0661065	0.146521	0.0168288	histone deacetylase 1
CXCR4	0.00945352	0.0417171	0.0764295	-0.108981	0.327516	0.0107531	C-X-C motif chemokine receptor 4
IER2	0.00196722	0.0122817	0.0760769	0.135402	0.078788	0.0140403	immediate early response 2
SEMA5B	0.000942776	0.00686303	0.0760651	0.417014	-0.172811	-0.0160078	semaphorin 5B
CSRNP1	1.61018e+06	7.73376e+07	0.0760016	0.0103067	0.236914	-0.0192157	cysteine and serine rich nuclear protein 1
TP53INP2	0.00457311	0.0236798	0.0756315	0.153125	0.0859377	-0.0121677	tumor protein p53 inducible nuclear protein 2
PLCD3	0.00730688	0.0341258	0.0754032	0.104229	0.0917081	0.0302724	phospholipase C delta 3
ARMCX4	0.00143576	0.00958493	0.0753052	0.380846	-0.175923	0.0209923	armadillo repeat containing, X-linked 4
PREB	0.00179704	0.0114772	0.0752553	0.298052	-0.0541371	-0.0181494	prolactin regulatory element binding
HES6	0.0060092	0.0291588	0.0752484	0.0864169	0.149637	-0.0103084	hes family bHLH transcription factor 6
NFAT5	1.53795e+07	4.85314e+08	0.0751682	0.00734229	0.219019	-0.000857138	nuclear factor of activated T cells 5
CSK	7.19686e+08	0.000121748	0.0749467	0.120082	0.112847	-0.00808933	C-terminal Src kinase
DPP3	0.000491161	0.00405762	0.0745448	0.402613	-0.164622	-0.0143565	dipeptidyl peptidase 3
NME4	0.0013787	0.00925594	0.0741814	0.101036	0.115594	0.00591434	NME/NM23 nucleoside diphosphate kinase 4
CASC10	3.15618e+09	0.000423101	0.0740334	-0.00631259	0.227446	0.000967271	cancer susceptibility 10
VGLL4	0.00475821	0.024471	0.0739763	0.0850138	0.139856	-0.00294074	vestigial like family member 4
MYO1F	0.000884464	0.00652405	0.073774	-0.0427183	0.240939	0.0231012	myosin IF
LINC01138	0.000100109	0.00111357	0.0734336	0.179853	0.00389775	0.0365503	long intergenic non-protein coding RNA 1138
FBXO27	0.00945721	0.0417224	0.0731917	0.112628	0.132317	-0.0253702	F-box protein 27
NUMA1	0.0108634	0.0463434	0.0731208	0.206777	-0.00757164	0.0201569	nuclear mitotic apparatus protein 1
HEATR5A	0.00458947	0.0237424	0.0730881	0.0787475	0.122369	0.0181473	HEAT repeat containing 5A
ZNF319	0.00293817	0.0168591	0.0729556	0.0485383	0.172249	-0.00192092	zinc finger protein 319
FAM46B	0.00803359	0.036796	0.0728238	0	0.199309	0.0191622	family with sequence similarity 46 member B
EIF2B4	0.0027133	0.0158443	0.072677	0.325141	-0.0974679	-0.00964172	eukaryotic translation initiation factor 2B subunit delta
ROBO3	8.08691e+08	0.000925495	0.0724314	0.000747849	0.202736	0.0138104	roundabout guidance receptor 3
WDFY3-AS2	0.00831208	0.0377911	0.0723569	-0.0380699	0.245695	0.00944533	WDFY3 antisense RNA 2
POFUT1	2.60555e+09	0.000359109	0.0723137	-0.342885	0.544943	0.0148826	protein O-fucosyltransferase 1
LOC439938	0.00259685	0.015301	0.072256	0.314306	-0.112612	0.0150739
COL21A1	0.00037288	0.00324285	0.0719779	0.0834297	0.10038	0.0321238	collagen type XXI alpha 1 chain
PHB2	0.000895724	0.00659543	0.0716221	0.317294	-0.101465	-0.000962385	prohibitin 2
TIMMDC1	0.000697313	0.00538181	0.0715957	0.340072	-0.107544	-0.0177413	translocase of inner mitochondrial membrane domain containing 1
SEC14L4	0.00273135	0.0159357	0.0715549	0.0250752	0.158706	0.0308841	SEC14 like lipid binding 4
TNFAIP1	0.00177705	0.0113713	0.0714359	0.123332	0.115384	-0.024408	TNF alpha induced protein 1
KIAA1755	0.00652347	0.0311731	0.0712116	0.0509717	0.135548	0.0271152	KIAA1755
FAM98A	0.000600314	0.00476335	0.0710663	0.082943	0.16094	-0.0306841	family with sequence similarity 98 member A
TFDP1	0.00522494	0.0262676	0.0709547	0.252798	-0.0134671	-0.0264663	transcription factor Dp-1
PSTPIP1	0.0084728	0.0383335	0.0708806	-0.0582246	0.253237	0.0176292	proline-serine-threonine phosphatase interacting protein 1
LRRC58	8.07771e+09	0.000925495	0.0707116	-0.120136	0.332699	-0.000428721	leucine rich repeat containing 58
BAG3	1.19885e+07	3.94013e+08	0.0706859	-0.0101891	0.212904	0.00934276	BCL2 associated athanogene 3
ZNRF1	3.68463e+08	7.05713e+09	0.0706587	-0.128047	0.358951	-0.018928	zinc and ring finger 1
FSCN1	0.00357477	0.019593	0.0706524	0.178763	0.0586479	-0.0254536	fascin actin-bundling protein 1
FLJ33534	4.63513e+09	0.000583177	0.0706165	-0.0242148	0.247915	-0.0118503	uncharacterized LOC285150
PI16	0.00963255	0.0422668	0.070515	0.136373	0.0219212	0.0532512	peptidase inhibitor 16
LFNG	1.27238e+08	2.92436e+08	0.0703414	-0.220991	0.421644	0.0103712	LFNG O-fucosylpeptide 3-beta-N-acetylglucosaminyltransferase
PUS7L	3.37045e+09	0.000445729	0.0701867	0.414899	-0.211277	0.00693785	pseudouridylate synthase 7 like
STH	0.0001629	0.00165815	0.0701858	-0.0518508	0.241638	0.0207701	saitohin
FAM57A	0.00157603	0.0103527	0.0699961	0.331837	-0.101438	-0.0204112	family with sequence similarity 57 member A
MXI1	2.71862e+08	5.47105e+09	0.0696815	0.0795826	0.123859	0.00560274	MAX interactor 1, dimerization protein
SLC1A4	0.0102951	0.0443158	0.0696552	0.421609	-0.210741	-0.00190221	solute carrier family 1 member 4
TET3	0.0110407	0.0469552	0.0694641	-0.0204602	0.24498	-0.0161278	tet methylcytosine dioxygenase 3
PLXNA2	0.00501382	0.0255178	0.0693866	0.063239	0.172828	-0.0279068	plexin A2
GPC1	0.00201689	0.0125167	0.0692221	0.431411	-0.220042	-0.00370277	glypican 1
DNALI1	0.0107986	0.046081	0.0691299	0.0572275	0.108364	0.0417987	dynein axonemal light intermediate chain 1
ELAVL1	4.79267e+06	1.24199e+09	0.0691221	0.520219	-0.291537	-0.0213155	ELAV like RNA binding protein 1
HPS5	4.93863e+09	0.000614581	0.068958	0.0108078	0.163165	0.0329012	HPS5, biogenesis of lysosomal organelles complex 2 subunit 2
DDX27	0.000604044	0.00477929	0.068868	0.0656856	0.143518	-0.00259958	DEAD-box helicase 27
SPHK2	2.385e+09	0.00033312	0.0687539	0.510123	-0.295684	-0.00817776	sphingosine kinase 2
TNFRSF14	0.00566907	0.0279478	0.0687423	0.0880427	0.115049	0.00313491	TNF receptor superfamily member 14
VPS28	0.000384176	0.00332029	0.0687214	0.372157	-0.159178	-0.00681471	VPS28, ESCRT-I subunit
TNFRSF13C	3.61021e+09	0.00047219	0.0685341	-0.128096	0.331008	0.00268999	TNF receptor superfamily member 13C
MAN2C1	0.00529162	0.0264684	0.0684954	0.0901341	0.0954184	0.0199336	mannosidase alpha class 2C member 1
IMPG2	0.00499743	0.0254733	0.0681394	0.364314	-0.125474	-0.0344223	interphotoreceptor matrix proteoglycan 2
ABI3	0.00338071	0.018809	0.06812	0.039814	0.143692	0.0208538	ABI family member 3
RAB6A	0.000118228	0.00127675	0.0681155	-0.037575	0.271829	-0.0299081	RAB6A, member RAS oncogene family
AIP	1.44072e+09	0.000217453	0.0680107	0.490764	-0.271568	-0.0151641	aryl hydrocarbon receptor interacting protein
TMEM11	6.34691e+09	0.000765811	0.067959	0.344546	-0.127537	-0.0131323	transmembrane protein 11
DPP10	0.00173123	0.0111423	0.0678844	0.325312	-0.0958163	-0.0258421	dipeptidyl peptidase like 10
TSC1	7.95604e+09	0.000915549	0.0678441	0.271124	-0.0719668	0.00437507	TSC complex subunit 1
DPAGT1	0.000266398	0.00246201	0.0678136	0.288043	-0.078951	-0.00565135	dolichyl-phosphate N-acetylglucosaminephosphotransferase 1
GRIP2	0.00634451	0.030528	0.0677913	0.057962	0.133662	0.0117499	glutamate receptor interacting protein 2
LUC7L3	1.94443e+09	0.000278377	0.0675705	0.00537201	0.174109	0.0232304	LUC7 like 3 pre-mRNA splicing factor
MAS1	0.00208982	0.012883	0.067413	0.00784588	0.270733	-0.0763397	MAS1 proto-oncogene, G protein-coupled receptor
PPP1CB	0.000278839	0.00255291	0.0673838	0.297592	-0.0876544	-0.00778588	protein phosphatase 1 catalytic subunit beta
TRIM56	0.000722107	0.00553726	0.0671036	-0.160839	0.345281	0.0168693	tripartite motif containing 56
GP6	0.000204628	0.00198354	0.0670285	0.00289199	0.183818	0.014376	glycoprotein VI platelet
NXT1	0.0022401	0.0135931	0.0668598	0.401506	-0.204342	0.00341618	nuclear transport factor 2 like export factor 1
TESK2	0.0098697	0.0430458	0.0666247	0.0688263	0.112065	0.0189824	testis associated actin remodelling kinase 2
CSRP1	5.02921e+09	0.000624919	0.0665348	0.0984937	0.0768739	0.0242369	cysteine and glycine rich protein 1
ASPH	0.00202695	0.0125698	0.0663803	0.393247	-0.22474	0.030634	aspartate beta-hydroxylase
ERP27	0.0111825	0.0473887	0.0663475	0	0.165254	0.0337881	endoplasmic reticulum protein 27
BAZ2B	0.000121874	0.00130765	0.0662827	0.108817	0.0678101	0.0222211	bromodomain adjacent to zinc finger domain 2B
GRID1	0.00764929	0.0354549	0.0661805	0.0140233	0.191721	-0.0072024	glutamate ionotropic receptor delta type subunit 1
RRP1	3.57994e+09	0.000469266	0.0660055	0.000163356	0.206282	-0.00842855	ribosomal RNA processing 1
TMEM133	0.00582328	0.0284722	0.0657972	-0.0274451	0.189788	0.0350489
PHF11	2.91814e+09	0.000395325	0.0655026	-0.118484	0.29425	0.0207412	PHD finger protein 11
NPLOC4	0.00340798	0.0189101	0.0654412	0.265627	-0.0608751	-0.00842805	NPL4 homolog, ubiquitin recognition factor
FLJ33360	0.000789248	0.00596158	0.06542	0.0349655	0.129506	0.0317888
METTL17	0.00125208	0.00861765	0.0651639	-0.0583181	0.238163	0.0156471	methyltransferase like 17
ETS2	0.00317983	0.0179524	0.0650941	0.0845078	0.145398	-0.0346239	ETS proto-oncogene 2, transcription factor
LINGO2	3.17308e+09	0.000425025	0.065019	0.321687	-0.0845906	-0.0420397	leucine rich repeat and Ig domain containing 2
INTS9	0.010434	0.0447981	0.0648408	-0.0372616	0.228018	0.00376624	integrator complex subunit 9
IER3	0.00210347	0.012948	0.0642627	0.0887776	0.0892711	0.0147394	immediate early response 3
BCAR3	0.000141678	0.00148104	0.0641546	-0.00250743	0.180998	0.0139728	BCAR3, NSP family adaptor protein
TMEM138	4.84446e+08	8.83186e+09	0.0634942	0.382008	-0.205654	0.0141291	transmembrane protein 138
TMCO6	0.00588742	0.0286848	0.0631462	0.292739	-0.120112	0.0168116	transmembrane and coiled-coil domains 6
SPOCK3	0.0117544	0.0490393	0.0630447	0.42918	-0.250449	0.010403	SPARC (osteonectin), cwcv and kazal like domains proteoglycan 3
NAA25	0.00444628	0.0232252	0.0628816	0.0827328	0.0997619	0.00615007	N(alpha)-acetyltransferase 25, NatB auxiliary subunit
ASPSCR1	0.00605739	0.0293499	0.0628117	0.421845	-0.235371	0.00196136	ASPSCR1, UBX domain containing tether for SLC2A4
ALX4	0.00127446	0.00874093	0.0628063	-0.0574373	0.225338	0.020518	ALX homeobox 4
EFHB	0.000614607	0.00484611	0.0627876	0.221316	-0.121704	0.088751	EF-hand domain family member B
PRPF38B	0.00010097	0.00112164	0.0625116	-0.0851008	0.270925	0.00171052	pre-mRNA processing factor 38B
AMD1	0.00795145	0.0365101	0.0625054	0.294534	-0.0971308	-0.00988688	adenosylmethionine decarboxylase 1
DIP2C	0.0120114	0.0498746	0.0624416	0.288579	-0.0916785	-0.009576	disco interacting protein 2 homolog C
CYP4F11	0.00491519	0.0251232	0.0623388	0.0190085	0.102932	0.0650762	cytochrome P450 family 4 subfamily F member 11
DTX4	0.000339325	0.00299479	0.0620085	0.254463	-0.0517153	-0.0167216	deltex E3 ubiquitin ligase 4
PIK3CA	0.00533089	0.0266353	0.0618648	0.311644	-0.121442	-0.00460797	phosphatidylinositol-4,5-bisphosphate 3-kinase catalytic subunit alpha
PKN2	0.0014116	0.00943879	0.0618107	0.449202	-0.28478	0.02101	protein kinase N2
ENGASE	3.49441e+08	6.76277e+09	0.0616625	0.0678005	0.109106	0.00808072	endo-beta-N-acetylglucosaminidase
STGC3	5.20972e+08	0.000644466	0.0616525	0.0909525	0.0480825	0.0459224
TSR2	1.56208e+09	0.000232588	0.0615607	0.296464	-0.106003	-0.00577958	TSR2, ribosome maturation factor
TMEM128	0.00291777	0.0167651	0.0613849	0.276223	-0.0991739	0.00710572	transmembrane protein 128
KLHL21	1.84678e+08	3.9751e+09	0.0612062	0.0805432	0.096058	0.0070173	kelch like family member 21
WNK2	0.000283969	0.00258992	0.0610381	-0.108586	0.303127	-0.0114271	WNK lysine deficient protein kinase 2
TTC27	0.000671457	0.00520879	0.0609486	-0.0310777	0.20603	0.00789357	tetratricopeptide repeat domain 27
GUCD1	0.00344911	0.0190751	0.0606961	0.0578325	0.118414	0.00584216	guanylyl cyclase domain containing 1
GCAT	0.000380569	0.00329595	0.0606764	0.331942	-0.161756	0.0118435	glycine C-acetyltransferase
FLJ30064	0.0102867	0.0442912	0.0606033	-0.0213547	0.180285	0.0228794
IP6K3	0.00688654	0.0325811	0.0606005	-0.0131111	0.167694	0.0272183	inositol hexakisphosphate kinase 3
TMEM115	0.00262581	0.0154117	0.0605467	0.275525	-0.0756816	-0.0182038	transmembrane protein 115
C1QTNF1	0.00302517	0.0172454	0.0605131	-0.0229666	0.195605	0.00890122	C1q and TNF related 1
TMEM147	0.000883766	0.00652405	0.0602353	0.27584	-0.0953875	0.000253509	transmembrane protein 147
MARK2	0.00325533	0.01827	0.0602275	0.319001	-0.111094	-0.0272237	microtubule affinity regulating kinase 2
ANKRD49	0.00135779	0.00915617	0.0601853	0.262472	-0.092767	0.010851	ankyrin repeat domain 49
TCIRG1	2.02977e+09	0.00028883	0.0601619	-0.399332	0.575405	0.00441222	T cell immune regulator 1, ATPase H+ transporting V0 subunit a3
SLC9A3R1	0.00873037	0.039229	0.0601193	0.0760467	0.0890245	0.0152868	SLC9A3 regulator 1
TRMT112	0.00106896	0.00762503	0.0598539	0.286793	-0.0992625	-0.00796919	tRNA methyltransferase subunit 11-2
KIAA0825	0.00544606	0.0270646	0.0594119	-0.0243355	0.239627	-0.0370555	KIAA0825
EDAR	0.000143008	0.00149121	0.0594046	0.0180733	0.144952	0.0151884	ectodysplasin A receptor
TMEM257	0.00254599	0.0150599	0.0592804	0.33253	-0.13103	-0.0236588
LGI4	0.00743113	0.0345879	0.0592299	0.0471804	0.105499	0.0250098	leucine rich repeat LGI family member 4
PODXL2	0.000128116	0.00136409	0.0588367	0.460588	-0.277849	-0.00622858	podocalyxin like 2
OLIG1	9.52483e+09	0.00106877	0.0584807	0.0561986	0.132416	-0.0131724	oligodendrocyte transcription factor 1
PID1	0.000167103	0.00169164	0.0578968	-0.0807166	0.299583	-0.0451763	phosphotyrosine interaction domain containing 1
NAA38	3.04293e+08	6.02905e+09	0.057849	0.323341	-0.136901	-0.0128922	N(alpha)-acetyltransferase 38, NatC auxiliary subunit
LOC93463	0.00391999	0.0210231	0.0577593	-0.302542	0.457489	0.0183312	uncharacterized LOC93463
ACSL4	0.000267646	0.00247079	0.0574709	-0.290694	0.493267	-0.0301597	acyl-CoA synthetase long chain family member 4
ARSE	0.0010091	0.00723518	0.0574493	-0.0538434	0.20465	0.0215415	arylsulfatase E (chondrodysplasia punctata 1)
PRICKLE1	0.0087174	0.039206	0.0573864	0.267306	-0.0686281	-0.0265181	prickle planar cell polarity protein 1
TMTC3	0.00139639	0.00935966	0.0570752	-0.107756	0.292237	-0.0132555	transmembrane and tetratricopeptide repeat containing 3
MYO1C	0.000451731	0.00379586	0.0570399	-0.055828	0.208553	0.0183949	myosin IC
GLTSCR1	4.9199e+08	0.000614085	0.0568079	0.00830828	0.161314	0.000801833
COMMD9	1.39529e+06	6.91957e+07	0.0564549	0.397817	-0.210787	-0.017665	COMM domain containing 9
CDK5RAP2	1.05845e+09	0.000166386	0.0563963	-0.131918	0.277923	0.0231842	CDK5 regulatory subunit associated protein 2
KIF21B	0.00737416	0.0343804	0.0562693	0.28962	-0.0963086	-0.0245031	kinesin family member 21B
RPRM	0.000330578	0.00293313	0.0562136	0.00118577	0.195055	-0.0275999	reprimo, TP53 dependent G2 arrest mediator homolog
ABHD16A	0.00659942	0.0314819	0.0562076	0.131797	0.0634006	-0.0265749	abhydrolase domain containing 16A
DBR1	0.00722114	0.0338576	0.056042	0.02629	0.136107	0.00572858	debranching RNA lariats 1
CACNA2D2	0.00580895	0.0284311	0.056017	0.045707	0.124423	-0.00207917	calcium voltage-gated channel auxiliary subunit alpha2delta 2
VASN	1.60641e+07	5.02577e+08	0.0560164	-0.110453	0.261472	0.0170303	vasorin
IL10RA	0.00420066	0.0222138	0.0560091	-0.0560472	0.196942	0.0271323	interleukin 10 receptor subunit alpha
HTT	0.00181391	0.0115452	0.0558232	0.323594	-0.143928	-0.0121969	huntingtin
TTLL6	0.00327033	0.0183233	0.0557686	-0.0491198	0.187096	0.0293295	tubulin tyrosine ligase like 6
HEY2	241720	1.06997e+08	0.0556411	-0.222152	0.366499	0.0225758	hes related family bHLH transcription factor with YRPW motif 2
CCDC155	0.00689294	0.0325928	0.0554535	-0.0636971	0.216492	0.0135655	coiled-coil domain containing 155
MZT2B	4018.43	597849	0.0553893	-0.049398	0.201841	0.0137253	mitotic spindle organizing protein 2B
IFITM2	0.00244166	0.0145669	0.05522	0.0112362	0.113243	0.0411811	interferon induced transmembrane protein 2
PTH1R	2.09816e+09	0.000296789	0.0550432	-0.0236716	0.174172	0.0146296	parathyroid hormone 1 receptor
ZBTB8OS	0.000767587	0.00583765	0.0549923	0.252337	-0.0799334	-0.00742643	zinc finger and BTB domain containing 8 opposite strand
ST20	0.00109947	0.00779923	0.0546562	-0.0345257	0.246791	-0.0482961	suppressor of tumorigenicity 20
TEX261	0.0076193	0.0353453	0.0546079	-0.031533	0.197094	-0.0017371	testis expressed 261
COMMD6	0.00514344	0.0260107	0.0545714	0.354847	-0.178548	-0.012585	COMM domain containing 6
PTEN	3.08597e+07	8.58455e+08	0.0545593	-0.144966	0.323038	-0.0143944	phosphatase and tensin homolog
OSBPL9	0.00552365	0.0274175	0.0544114	0.200132	-0.0528564	0.0159584	oxysterol binding protein like 9
FAM189A2	0.00353258	0.0194076	0.0542952	0.0213977	0.0916499	0.0498379	family with sequence similarity 189 member A2
RUNDC3A	0.00184614	0.0117047	0.054147	0.256947	-0.0653459	-0.02916	RUN domain containing 3A
TSPAN11	7.9528e+09	0.000915549	0.054129	-0.129947	0.268787	0.0235476	tetraspanin 11
FAM213B	0.00569113	0.0280152	0.0540327	0.237598	-0.0727943	-0.0027052	family with sequence similarity 213 member B
FAM168A	0.00021945	0.00210369	0.053755	0.0341873	0.119101	0.00797708	family with sequence similarity 168 member A
VAPA	2.01919e+09	0.000288151	0.0534965	-0.153635	0.327404	-0.0132794	VAMP associated protein A
INPP5J	0.000614677	0.00484611	0.0533403	0.304808	-0.128953	-0.0158341	inositol polyphosphate-5-phosphatase J
TTC9B	0.00287629	0.016561	0.0531945	0.192593	0.0217804	-0.0547899	tetratricopeptide repeat domain 9B
DDX46	0.00436017	0.0228686	0.0529541	0.262814	-0.0933036	-0.0106487	DEAD-box helicase 46
SREBF2	1.00663e+09	0.000158973	0.0529059	-0.0554519	0.214189	-1.97442e+07	sterol regulatory element binding transcription factor 2
VPS72	0.00155516	0.0102506	0.0526586	0.233671	-0.0598202	-0.0158754	vacuolar protein sorting 72 homolog
PLA2G15	0.00418826	0.0221623	0.0524745	0.244188	-0.0625399	-0.0242248	phospholipase A2 group XV
TEFM	0.000538763	0.00437495	0.052189	0.0498016	0.10602	0.000745352	transcription elongation factor, mitochondrial
ARF1	0.000387418	0.00334311	0.0521556	-0.0582905	0.222695	-0.00793758	ADP ribosylation factor 1
TEX10	2.06529e+06	9.43558e+07	0.0520259	-0.188492	0.354365	-0.00979546	testis expressed 10
KCNMB4	0.0040032	0.0213525	0.0519484	0.24447	-0.0659928	-0.022632	potassium calcium-activated channel subfamily M regulatory beta subunit 4
NMT2	1.4545e+08	3.24994e+09	0.0516971	-0.102997	0.274235	-0.0161466	N-myristoyltransferase 2
ZNF818P	0.000472932	0.00394615	0.0515403	0.234587	-0.142143	0.0621765	zinc finger protein 818, pseudogene
CTHRC1	0.000285951	0.00260514	0.0514535	0.446093	-0.304556	0.0128241	collagen triple helix repeat containing 1
FAM49B	0.00460458	0.0238058	0.051246	-0.157604	0.323798	-0.0124558	family with sequence similarity 49 member B
ZNF721	359640	2.29748e+07	0.0507181	-0.0094051	0.15308	0.00847943	zinc finger protein 721
BRWD1	0.00956158	0.0420616	0.0505418	0.0128961	0.162	-0.0232703	bromodomain and WD repeat domain containing 1
LDOC1L	3.63251e+08	6.96531e+09	0.0505229	0.258531	-0.093776	-0.0131866
LPIN2	0.000327196	0.00291555	0.0504065	-0.0174376	0.165795	0.00286212	lipin 2
ST3GAL5	0.00395058	0.0211463	0.0502381	0.218009	-0.0606283	-0.0066662	ST3 beta-galactoside alpha-2,3-sialyltransferase 5
YAP1	0.00192371	0.0120597	0.0501272	-0.198109	0.331993	0.016498	Yes associated protein 1
UBL3	181897	1.29528e+07	0.0501211	0.282464	-0.115028	-0.0170728	ubiquitin like 3
SYPL2	0.00366219	0.0199552	0.0497301	-0.0517013	0.189451	0.0114407	synaptophysin like 2
USP39	1.41693e+07	4.55445e+08	0.0496067	0.5203	-0.35721	-0.0142706	ubiquitin specific peptidase 39
SHANK1	0.0015122	0.010023	0.04956	0.0487494	0.126021	-0.0260905	SH3 and multiple ankyrin repeat domains 1
EIF3E	0.00027415	0.00251967	0.049521	-0.0535502	0.201198	0.000915033	eukaryotic translation initiation factor 3 subunit E
FAM219A	0.0115086	0.0483774	0.0494925	0.221616	-0.0613851	-0.0117529	family with sequence similarity 219 member A
EVC	0.00833319	0.0378457	0.0494301	-0.149775	0.282612	0.0154533	EvC ciliary complex subunit 1
EIF5B	0.000325357	0.00290071	0.0493966	-0.0488621	0.195899	0.00115278	eukaryotic translation initiation factor 5B
KIAA0196	0.000273205	0.00251375	0.0493554	0.282519	-0.136191	0.00173774
FAM107B	459.307	659779	0.0493389	-0.140318	0.275152	0.013182	family with sequence similarity 107 member B
HIST1H4H	0.00090701	0.006655	0.0491827	0.424569	-0.246325	-0.0306963	histone cluster 1 H4 family member h
PPWD1	0.00470188	0.0242112	0.0489393	-0.218218	0.338434	0.0266018	peptidylprolyl isomerase domain and WD repeat containing 1
STARD9	0.00027527	0.00252578	0.0488867	0.0168952	0.0872759	0.0424891	StAR related lipid transfer domain containing 9
EFNA1	0.00283394	0.016337	0.0488261	-0.0164805	0.150973	0.0119863	ephrin A1
EMX2	8.78119e+08	0.000143171	0.0487523	-0.0632665	0.206085	0.00343812	empty spiracles homeobox 2
FAM120B	0.00523272	0.0262708	0.0486035	0.239105	-0.0900451	-0.0032495	family with sequence similarity 120B
MIB1	8.59821e+08	0.000140463	0.0480086	-0.0508024	0.216646	-0.0218179	mindbomb E3 ubiquitin protein ligase 1
TRIM28	0.000135784	0.00142568	0.0479446	0.33714	-0.182885	-0.0104215	tripartite motif containing 28
RNF24	0.00331062	0.0184993	0.0478563	0.257229	-0.103171	-0.010489	ring finger protein 24
FAM110C	0.00806457	0.0369176	0.047777	0.236606	-0.0829608	-0.0103137	family with sequence similarity 110 member C
EMC2	0.00450469	0.0234348	0.0476472	0.195445	-0.0715476	0.0190442	ER membrane protein complex subunit 2
VASP	3.49616e+06	1.43489e+07	0.0475839	-0.19339	0.323152	0.0129896	vasodilator stimulated phosphoprotein
CASP7	0.000131262	0.00139077	0.0475361	-0.0808814	0.224324	-0.000834265	caspase 7
PYROXD2	0.0038221	0.0206309	0.0474388	-0.0677862	0.186072	0.0240309	pyridine nucleotide-disulphide oxidoreductase domain 2
NEK9	0.00349183	0.0192472	0.0473786	0.30901	-0.190142	0.0232684	NIMA related kinase 9
SLC25A18	6.95634e+08	0.000118642	0.0471265	-0.0535775	0.160794	0.0341635	solute carrier family 25 member 18
FBXO46	0.00253052	0.0150057	0.0468601	0.0213011	0.108243	0.0110365	F-box protein 46
BATF2	0.0020122	0.0124969	0.0461343	-0.145557	0.262437	0.0215227	basic leucine zipper ATF-like transcription factor 2
EDN1	0.00376621	0.0203887	0.0460558	-0.107556	0.188945	0.0567785	endothelin 1
APEX1	3.14468e+07	8.68985e+08	0.0460051	0.320914	-0.17087	-0.0120287	apurinic/apyrimidinic endodeoxyribonuclease 1
BCAS3	4.85447e+09	0.000607283	0.0458433	0.330919	-0.182969	-0.0104206	BCAS3, microtubule associated cell migration factor
FGFR4	0.0063796	0.030631	0.0458284	0.331298	-0.215197	0.0213846	fibroblast growth factor receptor 4
MOCS3	0.00389035	0.0208961	0.0453601	0.0236648	0.14529	-0.0328743	molybdenum cofactor synthesis 3
SH3BGRL3	0.00410011	0.0217511	0.0447724	0.315221	-0.160805	-0.0200986	SH3 domain binding glutamate rich protein like 3
PTMA	1.09496e+06	5.79218e+07	0.0447381	-0.0751268	0.203171	0.00617019	prothymosin alpha
HARS2	3.48259e+09	0.000458739	0.0446612	0.252631	-0.113002	-0.00564568	histidyl-tRNA synthetase 2, mitochondrial
PCOLCE	0.00724598	0.0339443	0.0446462	-0.199395	0.305017	0.0283159	procollagen C-endopeptidase enhancer
PSD2	959521	5.15758e+07	0.0444012	-0.0170338	0.119687	0.0305502	pleckstrin and Sec7 domain containing 2
TCTN2	0.011781	0.0491136	0.0444001	-0.0794996	0.184357	0.0283432	tectonic family member 2
CUTC	8.91033e+09	0.00100865	0.0440242	0.232585	-0.11097	0.0104573	cutC copper transporter
PLXNB1	1.04899e+06	3.52928e+08	0.0439963	-0.376335	0.476935	0.0313893	plexin B1
IFIT5	0.00979722	0.0428221	0.0439912	0.27249	-0.127222	-0.0132945	interferon induced protein with tetratricopeptide repeats 5
CAMSAP1	0.00258003	0.0152288	0.0439225	0.375952	-0.218772	-0.0254124	calmodulin regulated spectrin associated protein 1
TDRD10	0.000341029	0.00300824	0.0438195	-0.148637	0.267374	0.0127216	tudor domain containing 10
METTL1	0.00813587	0.0372133	0.0437641	0.243962	-0.0702555	-0.0424145	methyltransferase like 1
BCAS1	2.18146e+08	4.56654e+09	0.0436764	-0.0945464	0.244391	-0.0188148	breast carcinoma amplified sequence 1
PGF	0.00134506	0.00909405	0.043441	-0.0583485	0.165017	0.0236544	placental growth factor
TAS2R5	0.0105018	0.0450542	0.0433658	-0.0357236	0.126477	0.0393437	taste 2 receptor member 5
POP4	0.000660048	0.00512984	0.0433637	0.0820341	0.0794601	-0.0314033	POP4 homolog, ribonuclease P/MRP subunit
TIPARP	0.00908342	0.0405023	0.0433308	0.0361028	0.103605	-0.0097153	TCDD inducible poly(ADP-ribose) polymerase
POMP	0.00991444	0.0431794	0.0432983	0.194489	-0.0441036	-0.0204903	proteasome maturation protein
SLC25A48	0.00282124	0.0162834	0.0432213	-0.0517193	0.180632	0.000751078	solute carrier family 25 member 48
METTL23	4.01408e+09	0.000520114	0.0431599	0.279232	-0.119682	-0.0300695	methyltransferase like 23
LOC100131581	0.00150354	0.00997748	0.0431369	-0.106929	0.217661	0.0186796
TMEM47	2.05012e+08	4.36843e+09	0.043097	-0.0251019	0.148589	0.00580405	transmembrane protein 47
SIGMAR1	0.00522937	0.0262676	0.0430943	0.325963	-0.183436	-0.0132443	sigma non-opioid intracellular receptor 1
KCTD2	0.0010861	0.00772416	0.042946	0.34287	-0.208656	-0.00537565	potassium channel tetramerization domain containing 2
TUBB6	0.00165239	0.0107386	0.0424898	-0.0780382	0.214305	-0.00879723	tubulin beta 6 class V
PDPN	0.00155984	0.0102693	0.0422475	0.57767	-0.455919	0.00499144	podoplanin
RARRES2	0.000143264	0.00149201	0.0422075	-0.182787	0.298122	0.0112871	retinoic acid receptor responder 2
EPN1	0.00638971	0.0306658	0.0420422	0.271954	-0.134809	-0.0110181	epsin 1
SF3B1	0.000175134	0.00175799	0.0420267	0.21555	-0.0835037	-0.00596651	splicing factor 3b subunit 1
CUTA	5.7168e+09	0.000698161	0.0418549	0.23335	-0.0997394	-0.00804612	cutA divalent cation tolerance homolog
POU5F1B	0.000159599	0.00163053	0.0416629	-0.158298	0.279824	0.00346224	POU class 5 homeobox 1B
C5orf66	0.00845318	0.0382655	0.0416339	0.00200538	0.121698	0.00119863	chromosome 5 open reading frame 66
MT1M	1842.75	323218	0.0412385	-0.150334	0.252527	0.0215231	metallothionein 1M
COX11	0.000561714	0.0045173	0.0409949	0.36611	-0.23247	-0.0106552	COX11, cytochrome c oxidase copper chaperone
NARF	0.00328126	0.0183722	0.0409934	0.0535066	0.0872017	-0.017728	nuclear prelamin A recognition factor
SMIM3	0.00195832	0.0122399	0.0408126	-0.00967494	0.124016	0.00809639	small integral membrane protein 3
MXRA8	0.000459283	0.00384381	0.0407413	-0.120995	0.232581	0.0106382	matrix remodeling associated 8
BMS1P20	0.000639794	0.00499105	0.0406383	-0.0961793	0.233764	-0.0156693	BMS1, ribosome biogenesis factor pseudogene 20
SLC2A1	5.78109e+07	1.47069e+08	0.0405452	-0.348815	0.451614	0.0188368	solute carrier family 2 member 1
CHSY3	0.00684299	0.0324026	0.0399683	0.224772	-0.0852244	-0.0196425	chondroitin sulfate synthase 3
CHRNA1	0.00192837	0.0120797	0.0397536	0.281838	-0.143687	-0.0188906	cholinergic receptor nicotinic alpha 1 subunit
OSBPL11	2.73286e+09	0.00037326	0.0397527	-0.182375	0.272282	0.0293508	oxysterol binding protein like 11
TRIM22	0.00142103	0.00949806	0.0397341	-0.111442	0.17535	0.0552945	tripartite motif containing 22
RNF14	0.000631094	0.00494401	0.0397245	0.318571	-0.17667	-0.0227267	ring finger protein 14
PNPLA4	0.000163261	0.00166082	0.0397164	0.3802	-0.253006	-0.0080447	patatin like phospholipase domain containing 4
KHNYN	0.00048356	0.00401273	0.0395639	-0.0589433	0.158714	0.0189208	KH and NYN domain containing
ANKRD36B	5.69129e+09	0.000695774	0.0393666	-0.0619421	0.160449	0.0195931	ankyrin repeat domain 36B
FAXDC2	0.000836765	0.00624128	0.0392475	0.354986	-0.263653	0.0264092	fatty acid hydroxylase domain containing 2
CCDC3	1.74208e+07	5.32628e+08	0.0388587	0.268799	-0.112793	-0.0394302	coiled-coil domain containing 3
ATG101	0.00895429	0.0400098	0.038716	0.232433	-0.101143	-0.0151421	autophagy related 101
UNG	2.85141e+08	5.70386e+09	0.0387135	-0.0220114	0.131474	0.00667784	uracil DNA glycosylase
MPP2	0.0102221	0.0441042	0.038442	0.0952637	0.0419411	-0.0218788	membrane palmitoylated protein 2
SLC25A38	0.00351312	0.0193236	0.0383347	0.190376	-0.0604352	-0.0149362	solute carrier family 25 member 38
RBM38	0.00555393	0.0275186	0.03831	0.000698371	0.113119	0.00111252	RNA binding motif protein 38
TNNC2	0.00767057	0.0355238	0.038189	0.302505	-0.192895	0.00495732	troponin C2, fast skeletal type
EDA2R	0.00687208	0.0325219	0.0381196	0.152135	-0.0698805	0.0321039	ectodysplasin A2 receptor
ANKS6	0.00122389	0.00850093	0.0380778	0.342192	-0.249206	0.0212479	ankyrin repeat and sterile alpha motif domain containing 6
TMEM160	0.000144496	0.00150295	0.0379603	0.240958	-0.107626	-0.0194514	transmembrane protein 160
TMEM212	0.00520914	0.0262236	0.0378499	-0.0737104	0.163365	0.023895	transmembrane protein 212
EIF2S2	0.000147056	0.00152482	0.0374494	0.245218	-0.101042	-0.0318277	eukaryotic translation initiation factor 2 subunit beta
CPNE3	0.0105149	0.0450992	0.0374452	-0.0574588	0.167866	0.00192891	copine 3
FOSB	0.0002151	0.00206822	0.0373737	0.38614	-0.281513	0.00749433	FosB proto-oncogene, AP-1 transcription factor subunit
PDYN	0.000654671	0.00509518	0.0373033	0.354406	-0.147343	-0.0951534	prodynorphin
VKORC1	0.00245668	0.0146391	0.0371415	0.249638	-0.143673	0.00545948	vitamin K epoxide reductase complex subunit 1
BRSK1	0.00319576	0.0180182	0.0370904	0.00908295	0.111228	-0.00903957	BR serine/threonine kinase 1
GLIS3	1.8098e+08	3.90125e+09	0.0369974	-0.189224	0.273864	0.0263518	GLIS family zinc finger 3
NUDT1	0.00438143	0.0229584	0.0369485	0.409345	-0.293017	-0.00548223	nudix hydrolase 1
MAMLD1	0.00140014	0.00937349	0.0367546	0.198461	-0.0731699	-0.0150276	mastermind like domain containing 1
CORO2B	6.64231e+08	0.000114222	0.0367056	0.231761	-0.0982125	-0.0234315	coronin 2B
HIGD1B	0.00314361	0.0178231	0.0366083	-0.226647	0.345368	-0.0088956	HIG1 hypoxia inducible domain family member 1B
NUPL2	3.92651e+08	7.43494e+09	0.0366018	0.381504	-0.258536	-0.0131625	nucleoporin like 2
HIBCH	0.000852977	0.00633431	0.0365815	-0.0747734	0.17542	0.00909833	3-hydroxyisobutyryl-CoA hydrolase
RBBP4	0.00895615	0.0400098	0.0364829	-0.044655	0.158298	-0.00419447	RB binding protein 4, chromatin remodeling factor
WWC3	0.00162356	0.0106008	0.0360817	-0.0315914	0.143151	-0.00331397	WWC family member 3
CLEC4C	0.00579654	0.0283831	0.0359221	0.482106	-0.395049	0.0207094	C-type lectin domain family 4 member C
ZNF528	0.00182989	0.0116202	0.0358948	-0.00958321	0.109461	0.00780703	zinc finger protein 528
KIF1C	4.04433e+08	7.60398e+09	0.0358296	-0.237909	0.342699	0.00269866	kinesin family member 1C
RANBP3L	0.00397546	0.0212454	0.0357514	-0.364297	0.455089	0.0164619	RAN binding protein 3 like
AFG3L2	9.91723e+07	2.33549e+08	0.0352971	-0.252948	0.373902	-0.0150629	AFG3 like matrix AAA peptidase subunit 2
FAM216A	6.9495e+06	2.56762e+08	0.0352958	0.258236	-0.125698	-0.0266513	family with sequence similarity 216 member A
PPM1K	0.00407628	0.0216385	0.0350727	-0.293016	0.394508	0.00372558	protein phosphatase, Mg2+/Mn2+ dependent 1K
DDIT4L	8.89076e+08	0.00100712	0.0349526	-0.106827	0.204432	0.0072524	DNA damage inducible transcript 4 like
GNPTG	0.00125985	0.00866041	0.0349041	0.213104	-0.10122	-0.00717158	N-acetylglucosamine-1-phosphate transferase gamma subunit
ZNF48	0.00253825	0.0150301	0.0348296	0.162224	-0.0347986	-0.0229367	zinc finger protein 48
PIK3CB	7.11713e+07	1.74916e+09	0.0346496	-0.232692	0.354811	-0.0181706	phosphatidylinositol-4,5-bisphosphate 3-kinase catalytic subunit beta
POR	7.76587e+08	0.000129273	0.034602	0.407639	-0.29364	-0.010194	cytochrome p450 oxidoreductase
ZIC2	2.4208e+06	1.06997e+08	0.0345771	-0.144158	0.225199	0.0226898	Zic family member 2
ATF7	0.00840737	0.0380892	0.0343255	0.328331	-0.238949	0.0135939	activating transcription factor 7
WDR81	0.000995882	0.0071682	0.0342927	0.0165115	0.0883327	-0.00196626	WD repeat domain 81
SCO2	0.0113601	0.0479345	0.0340966	0.280195	-0.179531	0.00162612	SCO2, cytochrome c oxidase assembly protein
ZNF526	0.00672092	0.0319426	0.0340186	0.295753	-0.202392	0.00869434	zinc finger protein 526
ERC2-IT1	8.36622e+09	0.000954184	0.0338596	-0.104158	0.202551	0.00318604	ERC2 intronic transcript 1
SMC5	0.00173851	0.0111805	0.0337359	-0.227244	0.315393	0.0130588	structural maintenance of chromosomes 5
GALNT12	0.000155824	0.00159686	0.0336709	0.374257	-0.301255	0.0280106	polypeptide N-acetylgalactosaminyltransferase 12
SSH3	0.000110395	0.0012118	0.0336307	-0.187853	0.273283	0.0154627	slingshot protein phosphatase 3
ZNF516	0.000244839	0.00230005	0.0335673	-0.0837745	0.173119	0.0113575	zinc finger protein 516
KDM2B	0.000627014	0.00491668	0.0333859	0.178731	-0.0770297	-0.0015434	lysine demethylase 2B
FBXW4	0.00283444	0.016337	0.0333772	0.0158682	0.0840518	0.000211754	F-box and WD repeat domain containing 4
RAPH1	3.86039e+08	7.34312e+09	0.0332819	-0.210017	0.3392	-0.0293378	Ras association (RalGDS/AF-6) and pleckstrin homology domains 1
CDK2AP1	0.00024517	0.00230156	0.0329027	-0.00070729	0.105749	-0.00633326	cyclin dependent kinase 2 associated protein 1
DDX56	0.00510329	0.0258783	0.0328012	-0.0321892	0.136151	-0.00555842	DEAD-box helicase 56
GRPEL2	0.00133287	0.00903562	0.032562	-0.191939	0.321655	-0.0320292	GrpE like 2, mitochondrial
XRCC1	0.00291776	0.0167651	0.0325389	0.197964	-0.105417	0.00506991	X-ray repair cross complementing 1
ANP32B	3.55478	2570.78	0.0325191	-0.136234	0.221427	0.0123644	acidic nuclear phosphoprotein 32 family member B
ZNF862	0.00602736	0.0292299	0.0325105	0.0994931	-0.0207444	0.0187828	zinc finger protein 862
ANKRD12	3.44416e+06	1.42407e+08	0.0323024	-0.154464	0.257412	-0.00604118	ankyrin repeat domain 12
DNMT3B	0.00232508	0.0140119	0.0320749	-0.103322	0.180292	0.0192549	DNA methyltransferase 3 beta
SLC16A9	0.000265994	0.00245963	0.0319984	-0.206329	0.240325	0.0619994	solute carrier family 16 member 9
PLCD1	0.00171279	0.0110578	0.0319436	-0.0587507	0.124466	0.0301156	phospholipase C delta 1
CHSY1	0.000198465	0.00194531	0.0318981	0.0118001	0.0933187	-0.00942453	chondroitin sulfate synthase 1
ITGB4	0.000191537	0.00188913	0.0318381	0.0294768	-0.0270214	0.0930588	integrin subunit beta 4
SALL3	0.00998477	0.0433723	0.0317964	-0.195506	0.294261	-0.00336508	spalt like transcription factor 3
TGFBR3	471527	1.83576e+08	0.0317959	-0.134708	0.19558	0.0345164	transforming growth factor beta receptor 3
TIMM8A	1.59304e+09	0.000235745	0.0317293	-0.110385	0.231027	-0.0254542	translocase of inner mitochondrial membrane 8A
SPHKAP	4599.09	4.1778e+06	0.0317128	0.481852	-0.333221	-0.0534921	SPHK1 interactor, AKAP domain containing
SLITRK1	0.000483997	0.00401436	0.031633	0.220122	-0.113949	-0.011274	SLIT and NTRK like family member 1
SFI1	0.00752473	0.034965	0.0313796	-0.0556502	0.132695	0.0170945	SFI1 centrin binding protein
ITPKB	0.00228058	0.0137886	0.0312825	-0.06793	0.108792	0.0529853	inositol-trisphosphate 3-kinase B
TRIP10	8.76478e+08	0.000143044	0.0310535	-0.184619	0.258309	0.0194708	thyroid hormone receptor interactor 10
HSPA14	0.010023	0.0435043	0.0308177	0.264396	-0.171586	-0.000356066	heat shock protein family A (Hsp70) member 14
SDAD1	0.00154848	0.0102188	0.0307908	-0.0755659	0.181629	-0.0136908	SDA1 domain containing 1
KIAA1551	6.4372e+08	0.000111153	0.0306304	-0.317746	0.393309	0.0163283	KIAA1551
TAF3	1.47029e+06	7.22699e+07	0.0305862	-0.145688	0.241116	-0.00366866	TATA-box binding protein associated factor 3
MOV10	0.00258333	0.0152429	0.0305385	-0.250779	0.328039	0.0143552	Mov10 RISC complex RNA helicase
MALAT1	0.00276671	0.016046	0.0305096	-0.0739997	0.130227	0.0353011	metastasis associated lung adenocarcinoma transcript 1 (non-protein coding)
RGS2	6.70155e+07	1.66173e+09	0.0305017	0.258259	-0.139864	-0.0268894	regulator of G protein signaling 2
METTL18	0.00129147	0.00880511	0.0303938	0.261998	-0.151708	-0.0191086	methyltransferase like 18
C22orf31	0.00189915	0.0119357	0.0302588	0.405032	-0.299571	-0.0146839	chromosome 22 open reading frame 31
JAKMIP3	0.000104925	0.0011617	0.0300335	0.136313	-0.0701378	0.0239249	Janus kinase and microtubule interacting protein 3
IRF2BP1	0.000167934	0.00169695	0.029925	-0.111541	0.213269	-0.0119534	interferon regulatory factor 2 binding protein 1
TMEM151B	0.00586094	0.0285976	0.0298988	0.273874	-0.177545	-0.00663194	transmembrane protein 151B
STIP1	0.00342756	0.0189934	0.0298512	0.300476	-0.181471	-0.0294512	stress induced phosphoprotein 1
PTPRM	0.000881709	0.00651237	0.0298191	0.188885	-0.0858633	-0.0135648	protein tyrosine phosphatase, receptor type M
ZSCAN31	0.0101811	0.0439858	0.029567	0.21659	-0.0931716	-0.0347177	zinc finger and SCAN domain containing 31
VEZF1	1.42147e+09	0.000215132	0.0292349	-0.0541581	0.129546	0.0123164	vascular endothelial zinc finger 1
NANOS1	0.00194195	0.0121512	0.0291894	-0.149479	0.230977	0.00606981	nanos C2HC-type zinc finger 1
TSPAN17	0.0118764	0.0494122	0.0289954	0.076551	0.0344538	-0.0240186	tetraspanin 17
HVCN1	79232.6	65684.2	0.0289899	-0.267787	0.334033	0.0207239	hydrogen voltage gated channel 1
TNFRSF11A	0.0113385	0.0478557	0.0289893	-0.153779	0.261626	-0.0208788	TNF receptor superfamily member 11a
RPS6KA6	0.00967941	0.0424325	0.0288459	-0.105364	0.227502	-0.0356008	ribosomal protein S6 kinase A6
C10orf126	0.00197521	0.0123153	0.0288119	-0.486411	0.552735	0.0201119	chromosome 10 open reading frame 126
DAAM2	0.00419632	0.0221979	0.0287979	-0.0699665	0.123196	0.0331643	dishevelled associated activator of morphogenesis 2
ITGA10	0.00649749	0.0310833	0.0287711	-0.0960136	0.175995	0.00633154	integrin subunit alpha 10
MAP4K3	0.0036619	0.0199552	0.0287091	0.188011	-0.0891247	-0.0127594	mitogen-activated protein kinase kinase kinase kinase 3
ZBTB4	0.00719075	0.0337596	0.028658	0.00277838	0.0885561	-0.00536061	zinc finger and BTB domain containing 4
ATP2C1	0.00264935	0.0155226	0.0286178	0.181954	-0.0770258	-0.0190749	ATPase secretory pathway Ca2+ transporting 1
FOXF1	0.000778322	0.0058924	0.0284257	-0.182272	0.259094	0.0084546	forkhead box F1
LOXL4	0.00231827	0.0139809	0.0284023	-0.23432	0.295854	0.0236728	lysyl oxidase like 4
SMIM15	0.00681803	0.0323028	0.0283348	0.168265	-0.0714233	-0.011837	small integral membrane protein 15
IMPDH2	47658.5	4.29262e+06	0.0280961	0.307166	-0.225984	0.00310662	inosine monophosphate dehydrogenase 2
STRADB	0.00201451	0.0125066	0.0279414	0.171147	-0.0836462	-0.00367676	STE20-related kinase adaptor beta
ACSM5	0.00501201	0.0255164	0.0278116	-0.138169	0.22902	-0.00741617	acyl-CoA synthetase medium chain family member 5
ZNF281	0.000291461	0.00264626	0.0278061	0.204668	-0.106975	-0.0142743	zinc finger protein 281
SLC2A8	3.82853e+08	7.30754e+09	0.0277995	0.30277	-0.210276	-0.0090947	solute carrier family 2 member 8
PPP1R9B	0.00124732	0.00859571	0.0275574	0.233236	-0.12633	-0.0242343	protein phosphatase 1 regulatory subunit 9B
MID1	0.000516313	0.00422768	0.0275443	-0.0173066	0.111548	-0.0116083	midline 1
FCER1G	0.00203085	0.0125893	0.0275387	0.389972	-0.354294	0.0469381	Fc fragment of IgE receptor Ig
EPS8	0.000174045	0.00175022	0.0274875	-0.105192	0.160963	0.0266908	epidermal growth factor receptor pathway substrate 8
LDOC1	9.08803e+08	0.000146777	0.0272233	0.22873	-0.129573	-0.0174865	LDOC1, regulator of NFKB signaling
REV3L	1.46672e+08	3.27174e+09	0.0270005	-0.0902405	0.167598	0.00364387	REV3 like, DNA directed polymerase zeta catalytic subunit
RER1	7.07055e+06	2.58502e+08	0.0269942	0.300478	-0.207881	-0.0116148	retention in endoplasmic reticulum sorting receptor 1
SEPSECS	0.00762237	0.0353497	0.0269935	0.484945	-0.414782	0.0108181	Sep (O-phosphoserine) tRNA:Sec (selenocysteine) tRNA synthase
ESF1	1.62299e+07	5.03486e+08	0.0269878	-0.114553	0.169226	0.0262904	ESF1 nucleolar pre-rRNA processing protein homolog
CPNE4	0.00282506	0.0162942	0.0269149	0.22331	-0.117905	-0.0246604	copine 4
UXS1	0.00866761	0.0390242	0.0269137	0.16323	-0.0673508	-0.0151387	UDP-glucuronate decarboxylase 1
YDJC	0.0071294	0.0335301	0.0268276	0.093297	0.00933417	-0.0221483	YdjC chitooligosaccharide deacetylase homolog
FAM229B	6.547e+07	1.63557e+09	0.0267726	0.272849	-0.174242	-0.0182891	family with sequence similarity 229 member B
HSPA2	1.64398e+08	3.59968e+09	0.0267448	-0.102147	0.15738	0.0250018	heat shock protein family A (Hsp70) member 2
SERPING1	0.00562853	0.0278056	0.0266925	-0.109628	0.167038	0.0226673	serpin family G member 1
ZNF341	0.011705	0.0488947	0.0266667	0.302961	-0.233793	0.0108319	zinc finger protein 341
GYG1	2.04527e+09	0.000290787	0.0265819	0.315278	-0.236074	0.000542212	glycogenin 1
EML6	0.00383531	0.0206821	0.0265335	-0.217968	0.287224	0.0103448	echinoderm microtubule associated protein like 6
NDUFA13	1.94462e+09	0.000278377	0.0263276	0.257811	-0.181746	0.00291816	NADH:ubiquinone oxidoreductase subunit A13
RPS6KL1	3.56801e+08	6.87598e+09	0.0261679	0.206813	-0.115928	-0.0123812	ribosomal protein S6 kinase like 1
ALKBH4	0.0116351	0.0487127	0.0261387	0.271405	-0.188528	-0.00446092	alkB homolog 4, lysine demethylase
PSMB2	0.00135276	0.00913335	0.0260478	-0.18428	0.271071	-0.00864779	proteasome subunit beta 2
HIST1H1C	0.000113493	0.00123684	0.0260403	-0.20561	0.259507	0.0242237	histone cluster 1 H1 family member c
MMRN2	5.0648e+09	0.000628404	0.0259989	-0.369435	0.430886	0.0165454	multimerin 2
FLYWCH1	0.00314751	0.0178365	0.0259865	0.356933	-0.285885	0.00691196	FLYWCH-type zinc finger 1
CAV1	0.00529174	0.0264684	0.0258409	-0.125139	0.19034	0.0123221	caveolin 1
OAZ2	0.000397709	0.00341952	0.0258363	0.216469	-0.120248	-0.0187127	ornithine decarboxylase antizyme 2
ZNF34	3.08749e+09	0.000414893	0.0257283	0.20077	-0.132736	0.00915163	zinc finger protein 34
PRKX	0.000258332	0.00240077	0.0256384	-0.168591	0.22269	0.0228158	protein kinase, X-linked
SCAND1	0.0026036	0.0153191	0.0256089	0.163967	-0.0852978	-0.0018425	SCAN domain containing 1
ECHDC2	3.35159e+09	0.000443939	0.0255378	-0.127749	0.184369	0.0199939	enoyl-CoA hydratase domain containing 2
CDKN2AIP	0.00273922	0.015963	0.025455	-0.0534887	0.132748	-0.00289391	CDKN2A interacting protein
FTO	0.00197556	0.0123153	0.0253793	0.15193	-0.078724	0.00293201	FTO, alpha-ketoglutarate dependent dioxygenase
P2RY6	0.00764536	0.0354465	0.0253119	-0.26067	0.325303	0.011303	pyrimidinergic receptor P2Y6
RBM27	0.000317692	0.00283997	0.0252462	-0.0978027	0.171698	0.00184294	RNA binding motif protein 27
ABHD12	0.00357573	0.019593	0.0252007	0.20146	-0.114101	-0.0117564	abhydrolase domain containing 12
CYP4A11	0.000983634	0.0070923	0.0251115	-0.198216	0.263854	0.00969629	cytochrome P450 family 4 subfamily A member 11
DNAJB11	0.000412212	0.0035188	0.0248403	0.264548	-0.16908	-0.0209472	DnaJ heat shock protein family (Hsp40) member B11
GALT	0.000891779	0.00656928	0.0248018	0.172649	-0.122587	0.0243432	galactose-1-phosphate uridylyltransferase
MMD	3.8778e+09	0.000504417	0.0247549	0.0240319	0.120116	-0.0698836	monocyte to macrophage differentiation associated
SNRPD1	0.00583176	0.0284947	0.0247312	0.197192	-0.109915	-0.013083	small nuclear ribonucleoprotein D1 polypeptide
TMEM241	0.000337422	0.00298116	0.0247068	-0.00955631	0.0976943	-0.0140177	transmembrane protein 241
HDAC8	0.00697207	0.0328737	0.0246909	0.24101	-0.142739	-0.0241989	histone deacetylase 8
SEPHS1	5.42667e+08	9.66075e+09	0.0245025	0.374797	-0.300172	-0.00111793	selenophosphate synthetase 1
PRDX6	2.85782e+07	8.07117e+08	0.0242956	-0.0854353	0.126387	0.0319357	peroxiredoxin 6
PAQR8	0.00236786	0.0142131	0.0242664	-0.0386021	0.102308	0.00909301	progestin and adipoQ receptor family member 8
CIRBP	0.0119692	0.0497365	0.0242576	0.181583	-0.135911	0.0271009	cold inducible RNA binding protein
FOXO4	0.0115934	0.0486117	0.0242154	-0.0717073	0.136221	0.00813241	forkhead box O4
THAP4	0.00376216	0.02038	0.0242127	0.1574	-0.0787269	-0.00603477	THAP domain containing 4
FAM109B	0.00395868	0.0211829	0.0241417	-0.0983015	0.153203	0.0175239
LIG4	0.000614255	0.00484611	0.0241132	0.242022	-0.137259	-0.0324234	DNA ligase 4
SRXN1	0.01032	0.0443887	0.0240781	0.147904	-0.0618199	-0.0138502	sulfiredoxin 1
OXA1L	0.00164243	0.0106947	0.0240003	0.266465	-0.19531	0.000846435	OXA1L, mitochondrial inner membrane protein
PNKP	3.19988e+09	0.000427582	0.0239847	0.285523	-0.203966	-0.00960243	polynucleotide kinase 3'-phosphatase
TSEN54	0.00643756	0.0308511	0.0239718	0.223676	-0.16132	0.00955918	tRNA splicing endonuclease subunit 54
SLAIN1	0.00177905	0.0113798	0.0239616	-0.0549987	0.125344	0.00153915	SLAIN motif family member 1
ZFAND2A	637615	2.38219e+08	0.0239212	0.200767	-0.0990267	-0.0299771	zinc finger AN1-type containing 2A
MCCC1	6.11828e+07	1.54316e+08	0.0238832	0.162298	-0.103615	0.0129664	methylcrotonoyl-CoA carboxylase 1
RHPN2	736216	2.66119e+08	0.0235542	-0.166238	0.248657	-0.0117561	rhophilin Rho GTPase binding protein 2
LHFPL4	0.000376734	0.00326954	0.0234394	0.149269	-0.0567604	-0.0221899	LHFPL tetraspan subfamily member 4
WDR49	0.00564193	0.027847	0.0234191	-0.239101	0.246121	0.0632369	WD repeat domain 49
SPG21	128148	9.61864e+06	0.0233269	-0.0668529	0.143634	-0.00680057	SPG21, maspardin
NOL12	0.00130653	0.00889627	0.0233235	0.265446	-0.203424	0.0079488	nucleolar protein 12
COL11A2	0.000245757	0.00230447	0.0231855	-0.121156	0.188079	0.00263399	collagen type XI alpha 2 chain
C14orf37	2.0556e+09	0.000291758	0.0231418	-0.133899	0.218025	-0.0147004
SPTSSB	0.00890467	0.0398822	0.02305	0.216355	-0.134738	-0.012468	serine palmitoyltransferase small subunit B
MGC10814	0.00951322	0.0419243	0.0230473	-0.1488	0.20324	0.0147026
EFNA3	0.00178206	0.0113947	0.0229511	0.159949	-0.0481491	-0.0429466	ephrin A3
C4orf33	0.00916841	0.0407705	0.0229474	0.193461	-0.0846357	-0.0399826	chromosome 4 open reading frame 33
PTDSS1	4.46856e+08	8.29171e+09	0.0224353	0.200564	-0.0961706	-0.0370875	phosphatidylserine synthase 1
PLRG1	1.02421e+07	2.40373e+09	0.0224283	0.260806	-0.187797	-0.00572466	pleiotropic regulator 1
PAX6	0.000620488	0.00487585	0.0222774	-0.0701361	0.115468	0.0215001	paired box 6
TANGO2	6.11658e+09	0.000740164	0.0222656	0.205812	-0.120057	-0.0189579	transport and golgi organization 2 homolog
POGZ	3.66879e+09	0.000479475	0.0221538	-0.167363	0.223698	0.0101263	pogo transposable element derived with ZNF domain
PCBP4	0.00351246	0.0193236	0.0219642	-0.0131903	0.0577493	0.0213335	poly(rC) binding protein 4
CCDC124	0.000601431	0.00476994	0.0218188	0.291535	-0.206138	-0.0199408	coiled-coil domain containing 124
UBQLN4	9.46424e+07	2.24968e+09	0.0217281	-0.11435	0.209458	-0.0299239	ubiquilin 4
JPX	32569	3.21122e+06	0.0214465	-0.296111	0.356536	0.00391466	JPX transcript, XIST activator (non-protein coding)
PIGP	8.28315e+08	0.000136122	0.0213774	0.237727	-0.163088	-0.0105065	phosphatidylinositol glycan anchor biosynthesis class P
USP40	0.000366295	0.00319058	0.0212605	-0.147291	0.191708	0.019365	ubiquitin specific peptidase 40
RHBDF2	5.88299e+08	0.000103079	0.0212333	-0.187641	0.219373	0.0319678	rhomboid 5 homolog 2
STRIP2	0.000320419	0.00286281	0.0211528	0.349185	-0.234023	-0.0517034	striatin interacting protein 2
GRINA	0.0032957	0.0184468	0.02115	0.202795	-0.138208	-0.00113793	glutamate ionotropic receptor NMDA type subunit associated protein 1
NPCDR1	0.00797667	0.0365654	0.0210158	-0.119851	0.156359	0.0265392	nasopharyngeal carcinoma, down-regulated 1
C9orf116	2.49138e+09	0.000345661	0.0210069	0.456141	-0.382349	-0.0107713	chromosome 9 open reading frame 116
GPBAR1	0.00136914	0.00920293	0.0210047	-0.052039	0.109733	0.00531978	G protein-coupled bile acid receptor 1
PNPLA8	0.00997533	0.0433652	0.0207036	-0.00230852	0.0894039	-0.0249844	patatin like phospholipase domain containing 8
KIAA1468	0.000390737	0.00336652	0.020701	0.208327	-0.141463	-0.0047607	KIAA1468
ANP32D	0.00978744	0.0428161	0.0205447	-0.0182744	0.0307431	0.0491654	acidic nuclear phosphoprotein 32 family member D
DTX3L	5.94104e+07	1.50449e+09	0.0205185	-0.189471	0.219187	0.0318397	deltex E3 ubiquitin ligase 3L
TUFM	0.00830877	0.0377863	0.0204099	0.231545	-0.18001	0.009695	Tu translation elongation factor, mitochondrial
KANK2	0.00370286	0.0201428	0.0204027	0.419547	-0.378257	0.0199182	KN motif and ankyrin repeat domains 2
MED8	323724	2.09892e+07	0.0204015	0.525002	-0.441304	-0.0224929	mediator complex subunit 8
ARRDC2	0.00035672	0.00312484	0.020229	-0.0569379	0.117424	0.000201122	arrestin domain containing 2
HECTD2	0.00670296	0.0318741	0.0199929	-0.0917391	0.182664	-0.030946	HECT domain E3 ubiquitin protein ligase 2
GTF2E2	1.16051e+09	0.00018071	0.0199353	0.208957	-0.145023	-0.00412842	general transcription factor IIE subunit 2
DGKB	0.00127957	0.00875266	0.0198696	-0.117518	0.197074	-0.0199477	diacylglycerol kinase beta
ZNF32	0.0026411	0.0154859	0.0198658	0.195294	-0.122014	-0.0136823	zinc finger protein 32
SGCE	0.000333711	0.0029515	0.0195536	0.172251	-0.112216	-0.00137348	sarcoglycan epsilon
TMEM260	0.000825498	0.00617937	0.0192283	0.187383	-0.120858	-0.00884024	transmembrane protein 260
MYL5	0.00239952	0.0143773	0.0191768	0.335007	-0.279861	0.00238505	myosin light chain 5
TLR9	0.00710829	0.0334403	0.0191238	-0.159781	0.203056	0.0140966	toll like receptor 9
NAP1L1	2.52012e+08	0.000348777	0.0189228	0.1648	-0.114994	0.00696213	nucleosome assembly protein 1 like 1
GPR1	0.00356498	0.019547	0.0188215	-0.124734	0.162429	0.0187695	G protein-coupled receptor 1
E4F1	0.0024073	0.0144135	0.0187617	0.178323	-0.123773	0.00173456	E4F transcription factor 1
CABLES1	1.59208e+09	0.000235745	0.018332	-0.320635	0.391128	-0.015497	Cdk5 and Abl enzyme substrate 1
C12orf49	0.0105573	0.0452578	0.0182682	-0.0310743	0.111634	-0.0257553	chromosome 12 open reading frame 49
LOC153684	0.000702221	0.00540966	0.0180865	-0.227083	0.262804	0.0185389	uncharacterized LOC153684
SIPA1L2	0.000518835	0.00424416	0.0179375	-0.216302	0.287852	-0.0177378	signal induced proliferation associated 1 like 2
CHMP6	0.00118234	0.00825358	0.0178771	0.30871	-0.25446	-0.000618954	charged multivesicular body protein 6
XAGE-4	0.000273371	0.0025139	0.017871	-0.184353	0.2212	0.0167652	XAGE-4 protein
SETD1B	0.0117167	0.0489203	0.0178652	-0.00813366	0.0665575	-0.00482812	SET domain containing 1B
SNRPE	1.76504e+09	0.000257764	0.0176258	0.337263	-0.254979	-0.0294066	small nuclear ribonucleoprotein polypeptide E
LTBP1	0.000216023	0.00207589	0.0175149	-0.217916	0.236636	0.0338245	latent transforming growth factor beta binding protein 1
BCL7B	0.000619605	0.00487424	0.0173663	0.158841	-0.0906228	-0.0161197	BCL tumor suppressor 7B
SYNJ2	0.00952364	0.0419488	0.0173317	0.240178	-0.154473	-0.0337095	synaptojanin 2
PRR13	0.000650173	0.00506728	0.017208	0.153942	-0.108782	0.00646402	proline rich 13
PRKDC	0.00782117	0.0360604	0.0168865	-0.288664	0.352801	-0.0134773	protein kinase, DNA-activated, catalytic polypeptide
CSF1	0.000789219	0.00596158	0.0167955	-0.175433	0.181326	0.0444939	colony stimulating factor 1
KLF10	0.00380894	0.0205732	0.0165903	0.0466808	0.0340308	-0.0309407	Kruppel like factor 10
USP1	0.00234167	0.0140762	0.0165004	-0.142259	0.204149	-0.0123888	ubiquitin specific peptidase 1
IL1RAPL1	0.00293796	0.0168591	0.0164759	0.4056	-0.350592	-0.00558109	interleukin 1 receptor accessory protein like 1
FSTL1	0.0077113	0.0356728	0.0164089	-0.152311	0.160631	0.0409071	follistatin like 1
MLKL	0.00318151	0.0179524	0.0162279	-0.106991	0.132127	0.0235475	mixed lineage kinase domain like pseudokinase
NSMF	0.0120221	0.0499064	0.0161998	0.220367	-0.155728	-0.0160399	NMDA receptor synaptonuclear signaling and neuronal migration factor
SMAD9	0.00988519	0.0430858	0.01587	-0.164133	0.17501	0.036732	SMAD family member 9
DHX16	451080	2.76336e+07	0.0157458	0.182727	-0.123618	-0.0118715	DEAH-box helicase 16
MSC	0.000303925	0.00274339	0.0154967	0.17163	-0.0681571	-0.0569831	musculin
TOMM34	0.0095985	0.0421671	0.015426	0.146648	-0.0751412	-0.025229	translocase of outer mitochondrial membrane 34
FNBP4	0.000781365	0.00591275	0.0154018	-0.227203	0.247097	0.0263113	formin binding protein 4
HDGFRP3	0.000203556	0.00197882	0.0153911	-0.237347	0.308035	-0.0245149
SMAD6	0.0033243	0.0185508	0.0149735	-0.256875	0.277951	0.0238444	SMAD family member 6
C19orf60	0.00241454	0.0144465	0.0148774	0.124886	-0.0660798	-0.0141742
MYO5C	0.00522598	0.0262676	0.0148297	0.00220658	-0.0139186	0.0562011	myosin VC
NTNG2	0.00331557	0.0185145	0.0148046	-0.107094	0.15203	-0.000522816	netrin G2
BRIX1	0.00123803	0.00856342	0.0147609	0.167574	-0.100493	-0.0227982	BRX1, biogenesis of ribosomes
GNPAT	1.34362e+09	0.000205025	0.0146856	0.139661	-0.0792276	-0.0163765	glyceronephosphate O-acyltransferase
NPTXR	0.00269663	0.0157719	0.0144654	0.0362831	0.0597692	-0.0526562	neuronal pentraxin receptor
SLC12A8	4.22342e+09	0.000542597	0.0142711	0.186382	-0.127469	-0.0160989	solute carrier family 12 member 8
TPPP	7.47629e+08	0.000873615	0.0140925	0.228875	-0.173425	-0.0131725	tubulin polymerization promoting protein
SH3BP2	0.00330238	0.0184718	0.0139622	-0.380969	0.412064	0.0107913	SH3 domain binding protein 2
PARP1	1.27163e+08	2.92436e+08	0.0138273	0.19256	-0.140008	-0.0110702	poly(ADP-ribose) polymerase 1
LCOR	0.00263382	0.0154533	0.0136652	-0.0453185	0.0902656	-0.00395146	ligand dependent nuclear receptor corepressor
MED13	1.89098e+09	0.000272337	0.0135538	-0.548063	0.58662	0.00210413	mediator complex subunit 13
NXF1	0.00428273	0.0225547	0.0135332	0.113384	-0.0819999	0.00921548	nuclear RNA export factor 1
PPIB	0.000786629	0.00594776	0.0134779	0.264447	-0.222122	-0.00189098	peptidylprolyl isomerase B
FAP	0.00062351	0.0048915	0.0133678	0.191353	-0.200045	0.0487952	fibroblast activation protein alpha
MRPL16	9.79549e+07	2.3185e+09	0.0132687	0.190528	-0.12947	-0.0212519	mitochondrial ribosomal protein L16
MAPK6	0.000597936	0.00475127	0.013262	0.321963	-0.23956	-0.0426169	mitogen-activated protein kinase 6
QSOX1	0.00465532	0.0240309	0.0131996	0.341517	-0.303276	0.00135766	quiescin sulfhydryl oxidase 1
KCNK17	0.00994001	0.0432681	0.0131358	-0.0626014	0.0746357	0.0273731	potassium two pore domain channel subfamily K member 17
ARGLU1	1.3326e+09	0.00020353	0.0131199	0.18704	-0.146443	-0.00123736	arginine and glutamate rich 1
AHSA1	0.00499984	0.0254739	0.0131006	0.15241	-0.0932569	-0.0198511	activator of HSP90 ATPase activity 1
SEC14L1	0.00398327	0.0212735	0.0129754	-0.295128	0.347598	-0.0135433	SEC14 like lipid binding 1
EIF3J-AS1	0.000954374	0.00692025	0.0129115	0.196302	-0.149468	-0.00809948
PODNL1	4.53212e+08	8.35378e+09	0.0127746	-0.156389	0.187558	0.00715512	podocan like 1
FGL1	0.00437213	0.0229169	0.012711	-0.0873397	0.162234	-0.0367618	fibrinogen like 1
FN3KRP	0.000994329	0.00716012	0.0125367	0.132812	-0.0861025	-0.00909974	fructosamine 3 kinase related protein
RIMBP2	0.0049544	0.0253081	0.0123939	0.10213	-0.0277944	-0.0371543	RIMS binding protein 2
AVPI1	0.00605245	0.0293345	0.0121641	0.114685	-0.0576948	-0.0204983	arginine vasopressin induced 1
CCDC151	0.00126984	0.00872197	0.0121454	-0.0882579	0.13145	-0.00675576	coiled-coil domain containing 151
HAP1	0.00605215	0.0293345	0.012135	-0.238519	0.289802	-0.0148778	huntingtin associated protein 1
YARS2	3.85039e+08	7.33247e+09	0.0119884	0.202537	-0.164482	-0.00208987	tyrosyl-tRNA synthetase 2
CEP57	0.0100549	0.0436086	0.0119071	-0.126002	0.155862	0.00586094	centrosomal protein 57
PLEKHO2	4.47471e+09	0.000567444	0.0116564	-0.0973062	0.1061	0.0261754	pleckstrin homology domain containing O2
ERCC3	4.63728e+09	0.000583177	0.0115277	0.212082	-0.17881	0.00131091	ERCC excision repair 3, TFIIH core complex helicase subunit
AURKC	0.00635974	0.0305748	0.0113918	-0.147491	0.169933	0.0117331	aurora kinase C
ZFYVE26	0.00127867	0.0087516	0.0113767	-0.0483976	0.0719593	0.0105685	zinc finger FYVE-type containing 26
KIAA0368	8.06827e+09	0.00092527	0.0113528	0.221353	-0.179539	-0.0077556
ZNF554	1.39905e+08	3.17175e+09	0.0110316	0.32878	-0.298746	0.00305985	zinc finger protein 554
IL11RA	4.6304e+09	0.000583177	0.010972	-0.0280189	0.0231868	0.037748	interleukin 11 receptor subunit alpha
OGFRL1	0.000599298	0.00475755	0.010487	-0.16334	0.175696	0.0191049	opioid growth factor receptor like 1
DNM1	2.88158e+06	1.22489e+08	0.0102167	0.18899	-0.133998	-0.0243416	dynamin 1
NGLY1	0.00409322	0.0217214	0.0102071	-0.220703	0.26487	-0.0135454	N-glycanase 1
C11orf72	0.00432816	0.0227293	0.0100884	-0.0947985	0.134699	-0.00963503	chromosome 11 open reading frame 72 (putative)
SYNCRIP	0.0036327	0.0198479	0.0100668	0.274404	-0.230506	-0.0136976	synaptotagmin binding cytoplasmic RNA interacting protein
LCN12	7.09556e+08	0.000120156	0.0100432	-0.190489	0.191888	0.0287306	lipocalin 12
PINK1	5.7627e+09	0.000702442	0.00982339	0.135178	-0.0934605	-0.0122468	PTEN induced putative kinase 1
TMIGD2	0.0112195	0.047501	0.00962553	0.182239	-0.164486	0.0111236	transmembrane and immunoglobulin domain containing 2
ACSS3	0.000904865	0.00664573	0.00950545	-0.181385	0.152186	0.0577161	acyl-CoA synthetase short chain family member 3
MAGED2	4.90248e+09	0.000612369	0.00950179	0.330302	-0.301856	5.91015e+09	MAGE family member D2
NME7	0.0002608	0.00241697	0.00946082	0.211476	-0.171936	-0.0111578	NME/NM23 family member 7
PPP6C	0.000656162	0.0051044	0.00939704	0.298849	-0.258068	-0.0125895	protein phosphatase 6 catalytic subunit
RIN2	9.95875e+08	0.00015774	0.00937672	-0.446259	0.452954	0.021435	Ras and Rab interactor 2
ZCCHC24	2995.58	470900	0.00932939	-0.21012	0.222872	0.0152363	zinc finger CCHC-type containing 24
TKT	0.0022952	0.0138617	0.00925863	0.27973	-0.253188	0.00123344	transketolase
SPRED1	0.000447077	0.00376815	0.00921273	-0.0106671	0.0894408	-0.0511355	sprouty related EVH1 domain containing 1
RPL3	0.00589358	0.0287064	0.00913235	0.116269	-0.0927882	0.003916	ribosomal protein L3
ZNF791	0.000167398	0.0016926	0.00889821	-0.0412506	0.0871527	-0.0192074	zinc finger protein 791
SMAD1	3.8361e+07	1.01947e+09	0.00872726	-0.152287	0.171117	0.00735182	SMAD family member 1
GAS2L2	0.0112231	0.047501	0.00872	-0.228239	0.244666	0.00973314	growth arrest specific 2 like 2
POM121L9P	0.000280242	0.00256293	0.00856133	-0.364462	0.370731	0.0194156	POM121 transmembrane nucleoporin like 9, pseudogene
ATP9A	0.00139225	0.00933566	0.00841103	-0.119082	0.153107	-0.00879204	ATPase phospholipid transporting 9A (putative)
ATP6V0E2	0.000356046	0.00312181	0.00838712	0.10734	-0.0757161	-0.00646205	ATPase H+ transporting V0 subunit e2
HRAS	0.000332984	0.0029482	0.00833184	0.173387	-0.133473	-0.0149187	HRas proto-oncogene, GTPase
PHC1	0.00334477	0.0186339	0.00820165	0.0510553	-0.0519688	0.0255184	polyhomeotic homolog 1
PPL	0.000113038	0.00123269	0.00792187	0.159155	-0.11501	-0.0203793	periplakin
IQGAP1	0.000125274	0.00133724	0.00757055	-0.226776	0.234581	0.0149066	IQ motif containing GTPase activating protein 1
IL34	0.00930216	0.0412444	0.00753859	0.141475	-0.0748834	-0.0439761	interleukin 34
DYRK4	1.44006e+07	4.59689e+08	0.00746515	0.269325	-0.253951	0.00702236	dual specificity tyrosine phosphorylation regulated kinase 4
SH3BP5	0.000135125	0.00142057	0.00742163	0.125507	-0.0758651	-0.0273766	SH3 domain binding protein 5
SLC44A2	0.000615107	0.00484611	0.00741012	-0.140539	0.134526	0.0282437	solute carrier family 44 member 2
TRAPPC3	0.000292867	0.00265653	0.00722528	0.204304	-0.159112	-0.0235158	trafficking protein particle complex 3
CACYBP	0.00521296	0.0262332	0.00708337	0.136169	-0.0895617	-0.0253573	calcyclin binding protein
VIPR1	0.000212944	0.00205341	0.00705845	0.171846	-0.122729	-0.0279415	vasoactive intestinal peptide receptor 1
DAD1	1.22985e+09	0.000189925	0.00704595	0.14381	-0.132669	0.00999606	defender against cell death 1
XPC	1.32311e+09	0.000202266	0.00692439	0.0891691	-0.0836384	0.0152425	XPC complex subunit, DNA damage recognition and repair factor
RAB11FIP4	0.00039926	0.00342755	0.00675582	0.186051	-0.137437	-0.0283474	RAB11 family interacting protein 4
PMEPA1	2.14098e+08	4.5085e+09	0.00623572	-0.182214	0.233802	-0.0328815	prostate transmembrane protein, androgen induced 1
ARMCX2	2.60203e+08	5.28107e+09	0.00617996	0.18729	-0.154164	-0.0145866	armadillo repeat containing, X-linked 2
GBAP1	4.24567e+09	0.000545036	0.00611025	0.155033	-0.127827	-0.00887477	glucosylceramidase beta pseudogene 1
ADRM1	0.0101814	0.0439858	0.00588203	0.0752942	-0.0422122	-0.0154359	adhesion regulating molecule 1
RIBC1	0.00127471	0.00874093	0.00582111	0.140815	-0.152148	0.0287963	RIB43A domain with coiled-coils 1
RUSC1	0.00165929	0.010775	0.0057407	0.095602	-0.0686902	-0.00968968	RUN and SH3 domain containing 1
FAM133A	0.0067046	0.0318741	0.00567698	0.169632	-0.15642	0.00381869	family with sequence similarity 133 member A
PRPF31	0.0114813	0.0483077	0.0055779	0.22483	-0.223751	0.0156554	pre-mRNA processing factor 31
PTAFR	0.00164145	0.0106925	0.00547124	-0.256715	0.256927	0.0162015	platelet activating factor receptor
CAPN2	1.23237e+08	0.000189963	0.00544584	-0.230839	0.228742	0.0184344	calpain 2
MRPL46	7.44132e+07	1.8181e+09	0.00544139	0.213485	-0.167799	-0.0293618	mitochondrial ribosomal protein L46
SPCS1	3.94962e+06	1.58584e+08	0.00529761	0.174182	-0.153337	-0.00495224	signal peptidase complex subunit 1
IL17RB	0.00167277	0.0108433	0.00510178	-0.178134	0.182807	0.0106317	interleukin 17 receptor B
PAGE4	0.00778351	0.035937	0.00491135	-0.148015	0.14559	0.017159	PAGE family member 4
BCAP31	0.00540837	0.0269115	0.00475416	0.0988632	-0.0666673	-0.0179334	B cell receptor associated protein 31
RPL19	0.000200514	0.00196077	0.00474579	0.0880358	-0.077701	0.00390254	ribosomal protein L19
MFHAS1	1.21534e+06	6.2892e+07	0.00472175	-0.191441	0.202333	0.00327341	malignant fibrous histiocytoma amplified sequence 1
TRAF3IP2	0.00206074	0.0127414	0.0045814	-0.248536	0.254388	0.00789211	TRAF3 interacting protein 2
POLR2J	0.00512275	0.0259297	0.00438958	0.0857611	-0.0884979	0.0159056	RNA polymerase II subunit J
NSMCE1	1.55182e+08	3.434e+09	0.00435213	0.153669	-0.148285	0.00767279	NSE1 homolog, SMC5-SMC6 complex component
GPR83	0.00380511	0.0205659	0.00430881	0.211144	-0.190454	-0.00776312	G protein-coupled receptor 83
CCDC28A	0.00187896	0.0118685	0.00411685	0.125817	-0.113553	8.71926e+09	coiled-coil domain containing 28A
SCARF1	1.69204e+09	0.000249067	0.00393805	-0.338803	0.340342	0.0102747	scavenger receptor class F member 1
JAK1	0.00346329	0.0191327	0.00393412	-0.274133	0.288396	-0.00246041	Janus kinase 1
GRAMD1C	300761	1.96533e+07	0.00341681	-0.221616	0.2132	0.0186665	GRAM domain containing 1C
ADAM33	0.000101548	0.00112709	0.00312086	-0.528529	0.529543	0.00834791	ADAM metallopeptidase domain 33
TMEM70	7.38781e+09	0.00086601	0.00303522	0.239789	-0.206126	-0.0245573	transmembrane protein 70
KIAA0930	0.00318118	0.0179524	0.0030268	-0.0760308	0.0787723	0.00633887	KIAA0930
NACC1	0.00106013	0.00757179	0.00302536	0.0948542	-0.0548422	-0.0309359	nucleus accumbens associated 1
TSSK3	0.00815985	0.037282	0.0029997	0	-0.0209512	0.0299503	testis specific serine kinase 3
SAP30BP	0.000860972	0.00638184	0.00295079	0.16542	-0.164686	0.00811773	SAP30 binding protein
UBXN2A	2050.5	35094.8	0.00293722	-0.139869	0.145076	0.0036043	UBX domain protein 2A
ZNF706	16210.6	1.80078e+06	0.0028449	0.182585	-0.147315	-0.0267355	zinc finger protein 706
PRDX1	6.97983e+08	0.000118858	0.00278844	0.141802	-0.139597	0.00616024	peroxiredoxin 1
USP9X	2.00489e+07	6.02011e+08	0.00274559	0.117891	-0.0937761	-0.0158781	ubiquitin specific peptidase 9, X-linked
MYEOV	0.00446772	0.0232861	0.00272285	-0.100958	0.101596	0.00753053	myeloma overexpressed
PAPD7	0.0085264	0.0385446	0.00268888	0.0799668	-0.0628701	-0.00903012	poly(A) RNA polymerase D7, non-canonical
OFD1	0.00105022	0.00751384	0.00246112	-0.110036	0.088049	0.0293704	OFD1, centriole and centriolar satellite protein
IFITM3	0.00724432	0.0339443	0.00223572	-0.159263	0.139499	0.0264709	interferon induced transmembrane protein 3
PARK7	3.27803e+08	6.4261e+09	0.00220123	0.103053	-0.0899789	-0.00646997	Parkinsonism associated deglycase
CUX1	0.00530407	0.0265092	0.00215998	-0.323954	0.332762	-0.0023278	cut like homeobox 1
DYNC1H1	0.0119457	0.0496636	0.00212067	0.304299	-0.284345	-0.0135921	dynein cytoplasmic 1 heavy chain 1
ARHGEF1	1.12817e+08	2.62551e+09	0.00187027	-0.201793	0.195318	0.0120859	Rho guanine nucleotide exchange factor 1
MID1IP1	0.000146765	0.0015237	0.00181747	-0.158656	0.142854	0.0212551	MID1 interacting protein 1
ENPP4	0.000308583	0.00277491	0.00172861	0.16319	-0.129813	-0.0281913	ectonucleotide pyrophosphatase/phosphodiesterase 4
APOLD1	7.52658e+08	0.000125919	0.00169884	-0.169379	0.130553	0.0439223	apolipoprotein L domain containing 1
USP14	4.10259e+08	7.6897e+09	0.0016071	0.117313	-0.0916581	-0.0208341	ubiquitin specific peptidase 14
SLC4A5	0.000364651	0.00317792	0.00151121	-0.312861	0.270916	0.0464785	solute carrier family 4 member 5
INPPL1	1.59158e+09	0.000235745	0.0014328	-0.206531	0.199473	0.0113562	inositol polyphosphate phosphatase like 1
STEAP1B	0.00341269	0.01893	0.0014289	0.185796	-0.143009	-0.0385011	STEAP family member 1B
GNAZ	0.00781812	0.0360568	0.00120396	0.0576277	-0.0383114	-0.0157045	G protein subunit alpha z
C2orf42	0.0045851	0.0237345	0.00102457	0.0832645	-0.0697042	-0.0104865	chromosome 2 open reading frame 42
TOMM22	0.00492947	0.0251885	0.000959641	0.143797	-0.0954157	-0.0455027	translocase of outer mitochondrial membrane 22
STARD3NL	2.11308e+08	4.47399e+09	0.000932661	0.113792	-0.0841417	-0.026852	STARD3 N-terminal like
TOB1	14747.7	1.66041e+06	0.000832284	-0.189005	0.165321	0.0261813	transducer of ERBB2, 1
GSTK1	0.000128304	0.00136522	0.000802656	0.0677223	-0.0830112	0.0176968	glutathione S-transferase kappa 1
CD27	0.00252492	0.0149832	0.000782906	-0.0608494	0.0538046	0.00939354	CD27 molecule
RAB27B	0.00216456	0.0132749	0.00076014	0.356684	-0.293534	-0.0608696	RAB27B, member RAS oncogene family
CAPRIN2	0.000132137	0.00139708	0.000723245	0.309693	-0.318679	0.0111556	caprin family member 2
MPPE1	0.000227841	0.00216683	0.000614385	0.209584	-0.201723	-0.00601743	metallophosphoesterase 1
MTFR1L	0.000228776	0.00217338	0.000596676	0.215119	-0.218909	0.0055801	mitochondrial fission regulator 1 like
ANAPC7	8.45015e+09	0.000961781	0.000518127	0.154223	-0.142819	-0.00985021	anaphase promoting complex subunit 7
SLC39A12	2.18235e+06	9.82826e+07	0.000490628	-0.260733	0.245622	0.0165833	solute carrier family 39 member 12
VPS33B	2.31887e+08	4.80588e+09	0.000461889	0.200768	-0.201065	0.00168295	VPS33B, late endosome and lysosome associated
ZC3H14	0.00455279	0.0235966	0.000460467	0.137618	-0.145403	0.00916687	zinc finger CCCH-type containing 14
ADCY4	0.000356152	0.00312181	0.000454476	-0.253667	0.24888	0.00614995	adenylate cyclase 4
ARID2	0.00301982	0.0172277	0.000442594	-0.146264	0.131729	0.0158626	AT-rich interaction domain 2
SLC16A10	0.00014615	0.00151827	0.000434015	0.335968	-0.30753	-0.0271353	solute carrier family 16 member 10
EFNB3	0.0101449	0.0438992	0.000257193	-0.0736792	0.113248	-0.0387975	ephrin B3
MATR3	0.000188589	0.00187051	0.000209708	-0.374855	0.380746	-0.00526255	matrin 3
NOP16	0.00319641	0.0180182	0.00012004	-0.110048	0.136016	-0.0256076	NOP16 nucleolar protein
TAF7	2.80022e+07	7.9489e+08	-0.000289154	0.155727	-0.134604	-0.0219902	TATA-box binding protein associated factor 7
SMIM19	179928	1.28675e+07	-0.000359202	0.14827	-0.142419	-0.00692924	small integral membrane protein 19
GABRB3	0.0119495	0.0496667	-0.000621763	-0.132256	0.166841	-0.036451	gamma-aminobutyric acid type A receptor beta3 subunit
ZNF260	0.00581437	0.0284392	-0.000626459	-0.109313	0.11718	-0.00974591	zinc finger protein 260
CYCS	6.84054e+07	0.000117147	-0.000792653	-0.211603	0.244106	-0.0348809	cytochrome c, somatic
RAB2B	0.00116213	0.0081501	-0.000848598	0.0770553	-0.0671873	-0.0124138	RAB2B, member RAS oncogene family
KMO	0.000591473	0.0047134	-0.000911773	0.443629	-0.412733	-0.0336319	kynurenine 3-monooxygenase
TTLL7	0.00534703	0.0266999	-0.000971725	0.14189	-0.136386	-0.00841972	tubulin tyrosine ligase like 7
ELP3	0.000330513	0.00293313	-0.000994334	0.145375	-0.137836	-0.0105226	elongator acetyltransferase complex subunit 3
IFNGR1	0.0051062	0.0258852	-0.00101768	-0.202447	0.183516	0.0158774	interferon gamma receptor 1
PIGT	2.25029e+08	4.67538e+09	-0.00136028	-0.197475	0.164945	0.0284496	phosphatidylinositol glycan anchor biosynthesis class T
EXOSC2	0.00562807	0.0278056	-0.00139686	-0.339957	0.343603	-0.00783661	exosome component 2
SHFM1	1.09239e+08	0.000171077	-0.00149986	0.0894562	-0.119323	0.0253668
MAN1A1	0.00221655	0.0134808	-0.00153036	0.134913	-0.0794547	-0.0600489	mannosidase alpha class 1A member 1
GPX4	1.98147e+07	5.97055e+08	-0.0015541	0.134677	-0.125384	-0.0139556	glutathione peroxidase 4
ITM2A	0.00951175	0.0419243	-0.00164009	-0.133633	0.111915	0.0167981	integral membrane protein 2A
CAD	0.00979414	0.0428221	-0.00170803	-0.0726427	0.0480254	0.0194932	carbamoyl-phosphate synthetase 2, aspartate transcarbamylase, and dihydroorotase
IL22RA1	0.00996339	0.043336	-0.00184704	-0.210479	0.203976	0.00096164	interleukin 22 receptor subunit alpha 1
FAM149A	1.82576e+09	0.000264315	-0.00187148	0.281838	-0.275922	-0.0115298	family with sequence similarity 149 member A
SHMT2	0.000830076	0.00620527	-0.0018994	0.23818	-0.214726	-0.0291531	serine hydroxymethyltransferase 2
DIS3L2	4.50524e+08	8.33038e+09	-0.00197344	-0.197312	0.182432	0.00895926	DIS3 like 3'-5' exoribonuclease 2
MORF4L1	0.000346916	0.00304887	-0.00214583	0.139349	-0.132398	-0.0133892	mortality factor 4 like 1
ATP8A2	1.40766e+09	0.000213624	-0.00217318	0.164413	-0.145797	-0.0251347	ATPase phospholipid transporting 8A2
CSF1R	0.00189646	0.0119248	-0.00219809	-0.223898	0.187759	0.0295447	colony stimulating factor 1 receptor
ASH2L	4.54268e+07	1.1883e+09	-0.00255234	0.111766	-0.105811	-0.0136115	ASH2 like histone lysine methyltransferase complex subunit
KIF21A	0.00124501	0.00859031	-0.00271356	-0.115698	0.124404	-0.0168466	kinesin family member 21A
CHD1	2.38142e+08	4.91717e+09	-0.00308698	-0.156789	0.141968	0.00556025	chromodomain helicase DNA binding protein 1
SLC7A5	9.99498e+09	0.00111273	-0.00324381	-0.0669487	0.0848929	-0.0276756	solute carrier family 7 member 5
PLTP	0.0008487	0.00631053	-0.00343681	-0.200621	0.141688	0.0486231	phospholipid transfer protein
PDCD6IP	1.62561e+07	5.03486e+08	-0.00349968	0.129045	-0.136566	-0.00297803	programmed cell death 6 interacting protein
ZUFSP	0.000730927	0.0055929	-0.00359881	0.145055	-0.143978	-0.0118731
PDCD7	0.00822875	0.0375351	-0.0036358	-0.137511	0.120616	0.00598774	programmed cell death 7
KANSL1	7.31368e+09	0.000858224	-0.0037592	-0.179719	0.161008	0.007434	KAT8 regulatory NSL complex subunit 1
KIAA0040	0.00226744	0.013729	-0.00383943	-0.351794	0.317054	0.0232214	KIAA0040
FAM218A	0.00526264	0.0263892	-0.00385017	0.233612	-0.258113	0.0129502	family with sequence similarity 218 member A
GLO1	1.1615e+09	0.00018071	-0.00391258	0.127753	-0.138259	-0.00123137	glyoxalase I
EDC3	0.00297871	0.0170623	-0.00402779	0.228427	-0.245597	0.00508654	enhancer of mRNA decapping 3
LRFN5	3133.93	488044	-0.00403838	0.166737	-0.167139	-0.0117125	leucine rich repeat and fibronectin type III domain containing 5
SLIT2	7.42764e+06	2.67315e+08	-0.00405435	0.212003	-0.216853	-0.00731299	slit guidance ligand 2
ORC3	4326.22	4.00488e+06	-0.00411134	0.166261	-0.18006	0.00146539	origin recognition complex subunit 3
AKIP1	0.00520144	0.0262085	-0.00443698	0.176493	-0.178395	-0.011409	A-kinase interacting protein 1
CXorf57	0.00782323	0.0360604	-0.00448754	0.455049	-0.454	-0.0145115	chromosome X open reading frame 57
CAMP	0.00680354	0.0322525	-0.00472128	-0.114388	0.0774021	0.0228217	cathelicidin antimicrobial peptide
RTN4RL2	0.000424823	0.00360062	-0.00472334	-0.173987	0.193213	-0.0333966	reticulon 4 receptor like 2
DBP	0.00118531	0.00826739	-0.00484164	-0.125076	0.123344	-0.0127929	D-box binding PAR bZIP transcription factor
IGDCC4	0.00168506	0.0108999	-0.00492383	-0.128138	0.090359	0.023008	immunoglobulin superfamily DCC subclass member 4
ATP10D	0.00590506	0.028735	-0.00511015	-0.128583	0.0909388	0.0223133	ATPase phospholipid transporting 10D (putative)
INSIG2	7.33536e+06	2.66119e+08	-0.00511087	0.140053	-0.124555	-0.0308304	insulin induced gene 2
KCNMB2	0.00981197	0.0428675	-0.00515795	0.139345	-0.127838	-0.0269811	potassium calcium-activated channel subfamily M regulatory beta subunit 2
SNX30	2.05082e+09	0.000291328	-0.00529442	0.119001	-0.117081	-0.0178034	sorting nexin family member 30
BTBD7	0.000421282	0.00357425	-0.00536775	-0.389614	0.365478	0.00803238	BTB domain containing 7
ZNF439	0.0115826	0.0485903	-0.0053942	0.157806	-0.176311	0.00232224	zinc finger protein 439
PIK3R1	0.0113087	0.047778	-0.00543803	-0.102602	0.0965916	-0.0103036	phosphoinositide-3-kinase regulatory subunit 1
USP8	0.000524344	0.00427453	-0.00564533	0.103514	-0.106202	-0.0142474	ubiquitin specific peptidase 8
PDK1	0.00981819	0.0428835	-0.00597112	0.236375	-0.228639	-0.0256503	pyruvate dehydrogenase kinase 1
ITGAV	0.00923742	0.0410134	-0.00617509	-0.117832	0.103823	-0.00451604	integrin subunit alpha V
OXLD1	3.98798e+08	7.52568e+09	-0.00622532	0.297377	-0.315892	-0.000160878	oxidoreductase like domain containing 1
RABIF	0.00649909	0.0310833	-0.00623224	0.0416637	-0.0325335	-0.0278269	RAB interacting factor
TMED2	0.00433851	0.0227765	-0.00666212	0.342706	-0.342607	-0.0200849	transmembrane p24 trafficking protein 2
MLH3	0.0100477	0.0435888	-0.00678665	0.146149	-0.164205	-0.00230432	mutL homolog 3
FJX1	8.67385e+06	2.9986e+08	-0.00690594	0.132353	-0.109772	-0.0432996	four jointed box 1
OSTC	0.00802012	0.0367444	-0.00693952	0.143725	-0.153888	-0.0106553	oligosaccharyltransferase complex non-catalytic subunit
SYT1	0.00200728	0.012471	-0.00701313	0.163053	-0.166387	-0.0177056	synaptotagmin 1
AGAP2	0.00543549	0.0270282	-0.00744042	0.225188	-0.221362	-0.0261471	ArfGAP with GTPase domain, ankyrin repeat and PH domain 2
SLC20A1	0.00275668	0.0160247	-0.00745017	-0.246267	0.236676	-0.0127592	solute carrier family 20 member 1
AGT	5.27578e+09	0.000650705	-0.00761658	-0.14096	0.0702539	0.0478561	angiotensinogen
NVL	880361	4.80966e+07	-0.00782714	0.524374	-0.558952	0.0110974	nuclear VCP-like
SOX9	4.33483e+06	1.7081e+08	-0.00791445	-0.218915	0.177723	0.0174492	SRY-box 9
PBX4	0.00607655	0.0294256	-0.0079781	-0.160909	0.118138	0.0188368	PBX homeobox 4
LYSMD1	0.00217082	0.0133012	-0.00803309	0.127773	-0.136249	-0.015623	LysM domain containing 1
ATAD1	0.00080013	0.00603011	-0.00823192	0.158102	-0.171374	-0.0114238	ATPase family, AAA domain containing 1
MTSS1	4.62272e+09	0.000582665	-0.00823844	0.37108	-0.399027	0.00323216	MTSS1, I-BAR domain containing
DENND4C	0.00427285	0.0225098	-0.00841271	-0.254034	0.215942	0.012854	DENN domain containing 4C
MRPS34	0.00661998	0.0315348	-0.00845047	0.146224	-0.164294	-0.00728099	mitochondrial ribosomal protein S34
OAT	0.00569282	0.0280152	-0.00847661	0.0688082	-0.0779659	-0.0162721	ornithine aminotransferase
CFL1	0.000602608	0.00477064	-0.00851854	0.308528	-0.316671	-0.0174123	cofilin 1
OGFOD1	0.00189022	0.011908	-0.00873392	0.260899	-0.267781	-0.0193196	2-oxoglutarate and iron dependent oxygenase domain containing 1
NDUFA1	1.32398e+07	4.30447e+08	-0.00878132	0.143815	-0.167968	-0.00219117	NADH:ubiquinone oxidoreductase subunit A1
ACSL1	0.00100267	0.00720773	-0.00879927	0.188764	-0.225334	0.0101728	acyl-CoA synthetase long chain family member 1
GPN3	0.00350332	0.0193021	-0.00895505	0.0835454	-0.0941397	-0.0162708	GPN-loop GTPase 3
VEGFA	0.00497707	0.0253928	-0.00897036	0.075889	-0.0289618	-0.0738383	vascular endothelial growth factor A
GPATCH8	8.08432e+09	0.000925495	-0.00930869	-0.137372	0.0929552	0.0164908	G-patch domain containing 8
LDB2	0.00760255	0.0352971	-0.00935716	-0.244822	0.243579	-0.0268287	LIM domain binding 2
GRAMD1B	0.00143466	0.00958148	-0.00936646	0.0485252	-0.0604941	-0.0161305	GRAM domain containing 1B
TSPAN7	1.98082e+06	9.09266e+07	-0.00957808	0.131399	-0.143468	-0.016665	tetraspanin 7
ALDOC	0.00410384	0.0217639	-0.0101532	0.0478305	-0.0868048	0.00851486	aldolase, fructose-bisphosphate C
SND1	7.24284e+09	0.000852313	-0.0101703	0.0627247	-0.0958916	0.00265608	staphylococcal nuclease and tudor domain containing 1
EGR2	0.00202112	0.0125383	-0.0102609	0.208932	-0.211161	-0.0285546	early growth response 2
BDP1	0.0117937	0.0491542	-0.010298	-0.170177	0.138154	0.00112947	B double prime 1, subunit of RNA polymerase III transcription initiation factor IIIB
ELP5	0.00909248	0.0405102	-0.0103539	-0.00882599	0.00513706	-0.0273727	elongator acetyltransferase complex subunit 5
ORMDL2	0.00538473	0.0268318	-0.0103589	0.134007	-0.163811	-0.00127242	ORMDL sphingolipid biosynthesis regulator 2
MRPS33	0.00342933	0.0189934	-0.0104232	0.0816848	-0.0982607	-0.0146937	mitochondrial ribosomal protein S33
MKRN1	61421.7	5.27562e+06	-0.0104384	0.140521	-0.160012	-0.0118239	makorin ring finger protein 1
MCOLN1	0.00925983	0.041091	-0.0105362	0.117251	-0.135675	-0.0131838	mucolipin 1
MPV17L	0.00252664	0.014988	-0.0106777	-0.0898296	0.0787027	-0.0209062	MPV17 mitochondrial inner membrane protein like
AOC2	9.99429e+09	0.00111273	-0.0108515	-0.220114	0.175569	0.0119912	amine oxidase, copper containing 2
PSME1	0.000148988	0.00154132	-0.0108763	0.166504	-0.199362	0.000228801	proteasome activator subunit 1
HSP90B1	0.000269726	0.00248862	-0.010894	-0.177116	0.16174	-0.0173061	heat shock protein 90 beta family member 1
AMZ2P1	0.00033248	0.0029453	-0.0109786	0.257248	-0.280889	-0.00929541	archaelysin family metallopeptidase 2 pseudogene 1
MRPL40	1.45499e+07	3.24994e+09	-0.0109848	0.171188	-0.183609	-0.020533	mitochondrial ribosomal protein L40
LOC375196	0.00306121	0.0174043	-0.0109968	0.126108	-0.157067	-0.00203091	uncharacterized LOC375196
OXER1	0.0101989	0.0440304	-0.0109992	-0.130123	0.0828141	0.0143118	oxoeicosanoid receptor 1
SEMA3B	0.00956186	0.0420616	-0.0110667	-0.238203	0.162528	0.0424755	semaphorin 3B
COLCA1	0.00358325	0.0196155	-0.0111041	-0.271124	0.208924	0.0288873	colorectal cancer associated 1
ENC1	3.58305e+09	0.000469266	-0.0111929	0.149384	-0.142726	-0.0402363	ectodermal-neural cortex 1
HIST1H2AC	0.00344073	0.0190411	-0.0111964	-0.17761	0.136649	0.00737235	histone cluster 1 H2A family member c
MTMR4	0.000509439	0.00417755	-0.0112385	0.126801	-0.149988	-0.0105292	myotubularin related protein 4
SRP72	0.000314036	0.00281635	-0.0112539	0.372835	-0.385503	-0.0210931	signal recognition particle 72
HPCAL1	0.00346647	0.0191391	-0.0113923	0.236216	-0.251586	-0.0188064	hippocalcin like 1
RPL27A	0.00570693	0.0280598	-0.0114158	0.00158606	0.0192725	-0.0551058	ribosomal protein L27a
COLEC12	8.62887e+07	2.0718e+09	-0.0114824	-0.275724	0.183725	0.0575517	collectin subfamily member 12
CCDC136	0.00299206	0.0171128	-0.0116466	0.158952	-0.167873	-0.0260189	coiled-coil domain containing 136
EFHD1	2.90192e+07	5.77715e+09	-0.0117201	-0.178925	0.129961	0.0138035	EF-hand domain family member D1
ETF1	0.000508654	0.00417317	-0.011734	0.103762	-0.123036	-0.0159281	eukaryotic translation termination factor 1
MYL6B	0.00742414	0.0345748	-0.0117663	0.0439587	-0.0772469	-0.00201078	myosin light chain 6B
GPR4	0.00190493	0.0119645	-0.0117968	-0.400278	0.361311	0.00357635	G protein-coupled receptor 4
RAB15	8.39248e+06	0.000137371	-0.0118783	0.102256	-0.0894058	-0.0484848	RAB15, member RAS oncogene family
ORAI3	6.63336e+09	0.00079405	-0.0118885	-0.186915	0.147836	0.00341365	ORAI calcium release-activated calcium modulator 3
LAMTOR3	0.000124909	0.00133506	-0.0119483	0.114102	-0.125624	-0.0243229	late endosomal/lysosomal adaptor, MAPK and MTOR activator 3
HEXB	1.79212e+09	0.000260127	-0.0120023	0.0873087	-0.121972	-0.0013438	hexosaminidase subunit beta
RABEP1	0.000932296	0.00680553	-0.0120178	0.246607	-0.26596	-0.0167009	rabaptin, RAB GTPase binding effector protein 1
VKORC1L1	0.0017083	0.0110331	-0.0123041	-0.146495	0.142028	-0.0324452	vitamin K epoxide reductase complex subunit 1 like 1
SLC4A3	0.000833694	0.00622115	-0.0123806	0.0833981	-0.0968584	-0.0236816	solute carrier family 4 member 3
PCBP3	0.00766485	0.0355072	-0.0124354	0.222737	-0.254537	-0.0055058	poly(rC) binding protein 3
ASPHD2	1.47171e+07	4.68893e+08	-0.0127358	0.172808	-0.160084	-0.0509314	aspartate beta-hydroxylase domain containing 2
PPIG	0.00024111	0.00227498	-0.0127489	-0.21573	0.166474	0.0110092	peptidylprolyl isomerase G
MRPS21	3933.96	590554	-0.013132	0.0987917	-0.11482	-0.0233678	mitochondrial ribosomal protein S21
BRD9	6.8326e+06	2.53003e+08	-0.013315	0.141876	-0.187583	0.0057625	bromodomain containing 9
PLD2	0.00203532	0.0126076	-0.0133424	-0.120368	0.0439175	0.0364232	phospholipase D2
ZNF274	4.49209e+09	0.000568782	-0.0133828	-0.237284	0.195415	0.00172111	zinc finger protein 274
ANTXR2	0.004204	0.0222174	-0.0135641	-0.377537	0.319214	0.0176311	anthrax toxin receptor 2
TBK1	0.0052058	0.0262226	-0.0135742	0.0553038	-0.0850093	-0.0110172	TANK binding kinase 1
MRPL34	0.000107121	0.00118053	-0.013581	0.0777678	-0.0960758	-0.0224349	mitochondrial ribosomal protein L34
FKBP4	0.0111194	0.0471695	-0.0137008	0.254977	-0.278465	-0.0176139	FK506 binding protein 4
GSPT2	0.00123548	0.00855341	-0.0138445	0.111701	-0.136119	-0.0171159	G1 to S phase transition 2
SDF2	0.000108749	0.00119543	-0.0139254	0.117215	-0.136698	-0.0222928	stromal cell derived factor 2
NDUFB11	0.000384583	0.00332064	-0.0140609	0.0574058	-0.102686	0.00309788	NADH:ubiquinone oxidoreductase subunit B11
CCDC92	0.00128916	0.00879661	-0.0140693	0.0712366	-0.0948122	-0.0186323	coiled-coil domain containing 92
VGF	0.000446231	0.00376483	-0.0142118	0.0819742	-0.0704686	-0.054141	VGF nerve growth factor inducible
RAB13	2.09363e+07	6.26322e+08	-0.0144023	-0.209268	0.159783	0.00627804	RAB13, member RAS oncogene family
CDK5RAP3	0.00361737	0.0197819	-0.0145089	-0.00829618	-0.0573808	0.0221504	CDK5 regulatory subunit associated protein 3
SIGLEC15	0.00884117	0.0396449	-0.014512	-0.260801	0.215402	0.00186272	sialic acid binding Ig like lectin 15
GLIPR1	0.00926678	0.0411109	-0.0146312	0.221033	-0.242937	-0.0219898	GLI pathogenesis related 1
ASCC3	0.000281589	0.00257102	-0.014733	0.323685	-0.359917	-0.00796675	activating signal cointegrator 1 complex subunit 3
PGRMC2	0.0047553	0.0244636	-0.0147926	0.0472401	-0.0741467	-0.0174713	progesterone receptor membrane component 2
BTG1	0.00399387	0.0213232	-0.0149668	-0.32157	0.268486	0.00818401	BTG anti-proliferation factor 1
ENOX1	0.00236989	0.0142202	-0.0152344	0.0411679	-0.0673561	-0.0195151	ecto-NOX disulfide-thiol exchanger 1
EIF2B2	0.00253699	0.0150301	-0.0152653	0.023892	-0.0719095	0.00222154	eukaryotic translation initiation factor 2B subunit beta
XPO5	0.00113485	0.00798565	-0.0153135	0.270284	-0.312187	-0.00403766	exportin 5
SSBP3-AS1	602399	3.55498e+07	-0.0154018	-0.316812	0.249011	0.0215957	SSBP3 antisense RNA 1
GORASP2	0.0027425	0.0159672	-0.0155235	0.0541455	-0.089236	-0.0114801	golgi reassembly stacking protein 2
MAPT	0.00405553	0.0215489	-0.0159043	-0.285271	0.243429	-0.00587083	microtubule associated protein tau
CCM2	6.55809e+09	0.000786735	-0.0159076	0.078286	-0.103031	-0.0229778	CCM2 scaffold protein
NGRN	4896.18	685589	-0.0163147	-0.170459	0.129842	-0.0083261	neugrin, neurite outgrowth associated
C17orf62	0.0082464	0.0375758	-0.0163991	-0.142359	0.0812322	0.0119296
EIF3J	0.00453919	0.0235555	-0.0164779	0.039733	-0.0850272	-0.00413946	eukaryotic translation initiation factor 3 subunit J
TRIM66	0.0040732	0.021629	-0.0165125	-0.270949	0.19682	0.024591	tripartite motif containing 66
KIRREL3	0.000127542	0.00135885	-0.0165199	0.0720668	-0.102967	-0.0186601	kirre like nephrin family adhesion molecule 3
ADD3	7.95197e+08	0.000131844	-0.016551	-0.180902	0.106537	0.0247113	adducin 3
CEBPB	1.37571e+06	6.84284e+07	-0.0165942	-0.197751	0.150501	-0.00253215	CCAAT enhancer binding protein beta
CAP1	3.85788e+09	0.000502446	-0.0167038	0.0699837	-0.106806	-0.0132887	cyclase associated actin cytoskeleton regulatory protein 1
KATNB1	0.00902879	0.040291	-0.0169483	-0.0720298	0.0443125	-0.0231276	katanin regulatory subunit B1
MAPKAPK3	1.50294e+07	4.7562e+08	-0.0170898	-0.309127	0.241848	0.0160093	mitogen-activated protein kinase-activated protein kinase 3
ZNF600	0.0113271	0.0478195	-0.0172954	-0.190859	0.102575	0.0363976	zinc finger protein 600
METAP1	6.85554e+08	0.000117163	-0.0174222	0.0685069	-0.0892761	-0.0314974	methionyl aminopeptidase 1
PIGL	0.00564369	0.0278474	-0.0175343	-0.353115	0.287197	0.0133146	phosphatidylinositol glycan anchor biosynthesis class L
LYSMD3	0.00266435	0.015594	-0.0175719	-0.171604	0.131033	-0.0121448	LysM domain containing 3
HSDL1	6.08893e+08	0.00010613	-0.0175721	0.0756599	-0.110932	-0.017444	hydroxysteroid dehydrogenase like 1
C19orf54	1.0909e+09	0.000171004	-0.017616	-0.213781	0.147889	0.0130439	chromosome 19 open reading frame 54
FAM89B	0.00162818	0.0106227	-0.0176419	0.0791451	-0.108867	-0.0232034	family with sequence similarity 89 member B
SASH1	0.000709137	0.0054579	-0.017731	-0.192927	0.12558	0.0141543	SAM and SH3 domain containing 1
USP10	0.00459098	0.0237429	-0.0177818	-0.127436	0.0972331	-0.0231421	ubiquitin specific peptidase 10
HAUS5	0.00761267	0.0353244	-0.0181323	-0.230648	0.159909	0.0163419	HAUS augmin like complex subunit 5
COX8A	0.000381272	0.00330033	-0.0181624	0.0477132	-0.0879985	-0.0142019	cytochrome c oxidase subunit 8A
CUL3	131742	6.69272e+07	-0.0182665	0.19105	-0.229738	-0.0161115	cullin 3
UBALD1	0.000542459	0.00439606	-0.0182797	-0.366212	0.324304	-0.0129318	UBA like domain containing 1
RABGGTB	3.90309e+08	7.39899e+09	-0.0184904	0.188507	-0.220886	-0.023092	Rab geranylgeranyltransferase beta subunit
NFKBIZ	0.000134288	0.00141532	-0.0185581	-0.262599	0.191405	0.0155199	NFKB inhibitor zeta
ARHGAP44	1.28946e+09	0.000197483	-0.0185759	-0.171915	0.153462	-0.037275	Rho GTPase activating protein 44
EXT2	0.00332286	0.018549	-0.0185928	0.0826217	-0.128759	-0.00964099	exostosin glycosyltransferase 2
DNTTIP2	1.42134e+08	3.19619e+09	-0.0186187	0.0453913	-0.0818082	-0.0194392	deoxynucleotidyltransferase terminal interacting protein 2
YTHDF2	2.6543e+08	5.34808e+09	-0.0186665	0.150707	-0.199578	-0.00712822	YTH N6-methyladenosine RNA binding protein 2
PSMB7	0.377854	449.727	-0.0186828	0.194009	-0.23336	-0.016697	proteasome subunit beta 7
LEAP2	3.8924e+08	7.38713e+09	-0.0189405	-0.383567	0.313681	0.013064	liver enriched antimicrobial peptide 2
CAMKK1	0.00958571	0.0421399	-0.018988	-0.249106	0.211344	-0.0192016	calcium/calmodulin dependent protein kinase kinase 1
CALN1	0.001785	0.0114091	-0.0190168	0.0950004	-0.1025	-0.0495514	calneuron 1
ZNF318	0.00770633	0.0356656	-0.0192142	0.172256	-0.242881	0.012982	zinc finger protein 318
KIAA1958	0.00682728	0.0323374	-0.0193351	-0.184286	0.102675	0.0236062	KIAA1958
DAB2IP	0.00117552	0.0082301	-0.019376	0.314799	-0.35071	-0.022217	DAB2 interacting protein
RAB31	0.00180591	0.0115074	-0.01943	-0.198374	0.132692	0.00739148	RAB31, member RAS oncogene family
NRXN2	0.00225408	0.013668	-0.0194389	-0.143978	0.109598	-0.0239367	neurexin 2
RPA1	6.44786e+09	0.000776305	-0.0195052	0.207137	-0.274977	0.00932456	replication protein A1
DAP3	3.39673e+08	6.61211e+09	-0.0195682	-0.230153	0.167412	0.00403655	death associated protein 3
STON2	0.0026139	0.0153526	-0.019803	-0.278118	0.177157	0.0415527	stonin 2
WNT7B	0.00212754	0.0130672	-0.019932	-0.22033	0.205577	-0.0450437	Wnt family member 7B
NMRAL1	4.03377e+06	1.61574e+08	-0.019965	0.194144	-0.246103	-0.00793507	NmrA like redox sensor 1
BLCAP	0.00128485	0.00878029	-0.0202341	0.0188315	-0.0577206	-0.0218134	bladder cancer associated protein
SCYL3	0.00127635	0.008745	-0.0203184	0.0945704	-0.142119	-0.0134064	SCY1 like pseudokinase 3
ABL1	0.00895174	0.0400098	-0.0203301	-0.146487	0.0786597	0.00683705	ABL proto-oncogene 1, non-receptor tyrosine kinase
MRPL4	0.000131146	0.00139077	-0.0203573	0.264066	-0.304599	-0.0205383	mitochondrial ribosomal protein L4
SON	0.00790071	0.0363272	-0.020506	-0.188413	0.122208	0.00468749	SON DNA binding protein
FAM172A	0.000257457	0.00239398	-0.0205144	-0.222012	0.167507	-0.00703751	family with sequence similarity 172 member A
CYB5D1	3687.47	3.51111e+06	-0.0206536	0.0694298	-0.14197	0.0105797	cytochrome b5 domain containing 1
POLR2C	35310.3	1.4421e+07	-0.0207135	0.114004	-0.161986	-0.0141584	RNA polymerase II subunit C
SLC36A1	0.00744558	0.0346455	-0.0207159	-0.22141	0.185505	-0.0262435	solute carrier family 36 member 1
FBXO34	1.72197e+08	3.73123e+09	-0.0208011	0.0840828	-0.122651	-0.0238352	F-box protein 34
GFOD1	0.00296328	0.0169915	-0.0208121	0.048245	-0.0940691	-0.0166124	glucose-fructose oxidoreductase domain containing 1
TFAP2E	0.00787857	0.0362508	-0.0209289	-0.129342	0.0467164	0.0198388	transcription factor AP-2 epsilon
NOL9	6.40975e+09	0.000772276	-0.0209571	0.197271	-0.246411	-0.0137311	nucleolar protein 9
ECHDC1	4.60943e+09	0.000581431	-0.0210315	0.193968	-0.239144	-0.0179188	ethylmalonyl-CoA decarboxylase 1
PALLD	0.00450747	0.023442	-0.021231	-0.234829	0.13297	0.0381664	palladin, cytoskeletal associated protein
SEMA6B	0.00279131	0.0161274	-0.0217666	0.128865	-0.166134	-0.0280313	semaphorin 6B
PRKRA	0.000125989	0.00134402	-0.0217841	-0.230476	0.178594	-0.0134706	protein activator of interferon induced protein kinase EIF2AK2
MUC6	0.001511	0.0100207	-0.0219987	-0.457277	0.371293	0.0199878	mucin 6, oligomeric mucus/gel-forming
TPRKB	0.00278316	0.0160971	-0.0220506	0.0753644	-0.141305	-0.000210825	TP53RK binding protein
UPF2	0.00675999	0.0320912	-0.0220692	0.00916917	-0.0462193	-0.0291575	UPF2, regulator of nonsense mediated mRNA decay
UFD1L	0.0020708	0.0127847	-0.022138	0.107748	-0.167605	-0.00655667
UNC79	0.000116068	0.00126078	-0.0222663	0.088174	-0.150377	-0.00459625	unc-79 homolog, NALCN channel complex subunit
C16orf87	0.00554683	0.0274998	-0.0222925	-0.0927809	0.063604	-0.0377007	chromosome 16 open reading frame 87
PPIEL	1.74012e+09	0.000254795	-0.0223766	0.277581	-0.369291	0.02458	peptidylprolyl isomerase E like pseudogene
ACBD5	0.000354598	0.00311146	-0.0224193	-0.27445	0.215973	-0.00878103	acyl-CoA binding domain containing 5
AIFM2	0.00147288	0.00980091	-0.0225711	0.0964229	-0.188902	0.0247656	apoptosis inducing factor, mitochondria associated 2
IL4R	0.00233101	0.014024	-0.0226549	-0.337093	0.25342	0.015709	interleukin 4 receptor
GPS1	0.000108141	0.00119099	-0.022765	0.181017	-0.24521	-0.00410182	G protein pathway suppressor 1
SLC35B4	0.000907585	0.00665629	-0.0229406	0.166022	-0.212793	-0.0220502	solute carrier family 35 member B4
MSH3	0.000120944	0.00130102	-0.0229758	0.0748905	-0.132212	-0.0116063	mutS homolog 3
ANKRD6	0.0015547	0.0102506	-0.0230602	0.104166	-0.153236	-0.0201107	ankyrin repeat domain 6
PP12719	6.14229e+08	0.000106725	-0.0231898	-0.423054	0.343335	0.0101502
PGP	0.00072603	0.00556223	-0.0232388	0.0985249	-0.166803	-0.00143846	phosphoglycolate phosphatase
HCCS	6.69294e+09	0.000798314	-0.0233624	0.126435	-0.161214	-0.035308	holocytochrome c synthase
ZNF134	0.00246191	0.014651	-0.023424	0.157373	-0.215943	-0.0117016	zinc finger protein 134
RARS	3.10527e+08	0.000416946	-0.023498	0.147434	-0.193721	-0.0242077	arginyl-tRNA synthetase
TCEAL3	0.00017225	0.00173321	-0.0236076	0.0220506	-0.0874556	-0.00541774	transcription elongation factor A like 3
UBC	1.95471e+09	0.000279582	-0.0236916	0.0456406	-0.111468	-0.00524718	ubiquitin C
TMEM186	0.00743032	0.0345879	-0.0238526	0.0731857	-0.135484	-0.00925948	transmembrane protein 186
NRSN2	0.000652691	0.00508214	-0.023892	0.103899	-0.153277	-0.0222976	neurensin 2
CYTH3	0.00726579	0.0339893	-0.0241546	0.379967	-0.436578	-0.015853	cytohesin 3
TCEAL1	0.00167337	0.0108433	-0.0241558	0.0258585	-0.090817	-0.00750885	transcription elongation factor A like 1
PTGES3	0.000475284	0.00396072	-0.0241997	0.0324364	-0.0868809	-0.0181546	prostaglandin E synthase 3
SGK223	0.000414336	0.00352964	-0.0242072	0.0248667	-0.0770915	-0.0203969
TOP1	3.45665e+07	9.35035e+08	-0.0242128	-0.236662	0.183442	-0.0194188	DNA topoisomerase I
NR1D2	0.00871263	0.0392059	-0.0243647	-0.155488	0.0951095	-0.0127158	nuclear receptor subfamily 1 group D member 2
TMEM208	0.000130621	0.00138633	-0.0244724	0.0289075	-0.102995	0.000670205	transmembrane protein 208
GNL2	0.00172938	0.011139	-0.0245108	0.0422822	-0.103348	-0.0124666	G protein nucleolar 2
UBXN7-AS1	0.011751	0.0490393	-0.0245489	-0.247985	0.153454	0.020884	UBXN7 antisense RNA 1
UPP1	1.78812e+09	0.000259996	-0.0246596	0.00589264	-0.105219	0.0253471	uridine phosphorylase 1
DCUN1D2	0.0034598	0.0191213	-0.0247846	0.0275401	-0.108911	0.00701719	defective in cullin neddylation 1 domain containing 2
TRAM1L1	610.547	124068	-0.024879	0.124946	-0.186476	-0.0131072	translocation associated membrane protein 1 like 1
RAB14	0.000197758	0.00194066	-0.0249172	0.126277	-0.18468	-0.0163484	RAB14, member RAS oncogene family
PEPD	0.00834649	0.0378751	-0.0250671	0.0151028	-0.078132	-0.0121722	peptidase D
CRLF3	0.00134099	0.0090759	-0.025232	-0.164559	0.0763069	0.0125557	cytokine receptor like factor 3
LTF	0.0061804	0.0298418	-0.0252744	-0.313079	0.201404	0.0358518	lactotransferrin
GNPNAT1	6.66354e+08	0.000114469	-0.0254977	0.0429267	-0.0944927	-0.0249272	glucosamine-phosphate N-acetyltransferase 1
TXNL4A	0.000197978	0.00194168	-0.0255514	0.150828	-0.194006	-0.0334757	thioredoxin like 4A
SSR2	0.00105412	0.00753528	-0.0258123	-0.00102303	-0.0744774	-0.00193636	signal sequence receptor subunit 2
FIBIN	0.010432	0.0447981	-0.0259543	-0.137011	0.00673837	0.0524095	fin bud initiation factor homolog (zebrafish)
ITFG2	6.52072e+08	0.000112479	-0.0260732	-0.451465	0.360546	0.0126997	integrin alpha FG-GAP repeat containing 2
ZNF100	0.0011316	0.00796949	-0.0260926	-0.277768	0.164199	0.0352909	zinc finger protein 100
EIF2AK1	0.00364299	0.0198896	-0.0261607	0.139968	-0.213989	-0.00446102	eukaryotic translation initiation factor 2 alpha kinase 1
CDH9	0.000841797	0.00627039	-0.0261687	0.115854	-0.177515	-0.0168457	cadherin 9
SNX11	0.005886	0.0286848	-0.0261948	-0.152105	0.0816727	-0.00815254	sorting nexin 11
CBX3	2.92469e+07	5.80712e+09	-0.0262081	-0.422815	0.355742	-0.011552	chromobox 3
SLC6A16	0.0102807	0.0442768	-0.0264617	-0.19668	0.0801863	0.0371088	solute carrier family 6 member 16
LGALS9	0.00171579	0.0110729	-0.0267962	-0.333604	0.214784	0.038431	galectin 9
NINL	0.00198631	0.0123684	-0.0268029	-0.204869	0.115825	0.00863516	ninein like
PSMC5	0.00701793	0.0330525	-0.0268784	0.0904877	-0.175462	0.00433952	proteasome 26S subunit, ATPase 5
DUSP6	8.87696e+08	0.00014445	-0.0270332	0.282661	-0.301401	-0.0623593	dual specificity phosphatase 6
SCARB2	0.00321475	0.0180955	-0.0272011	-0.241537	0.158311	0.00162336	scavenger receptor class B member 2
RNF111	4.26093e+07	1.12698e+09	-0.027322	0.059403	-0.129754	-0.0116147	ring finger protein 111
SOWAHC	0.00137763	0.00925251	-0.0274841	-0.299524	0.226057	-0.0089849	sosondowah ankyrin repeat domain family member C
IK	1.61919e+09	0.000238767	-0.02751	0.0761334	-0.156137	-0.00252595	IK cytokine
WBP4	0.00689637	0.0325998	-0.0276006	0.0256756	-0.0938473	-0.01463	WW domain binding protein 4
TMEM65	0.00814129	0.0372278	-0.0276384	0.0236123	-0.0895199	-0.0170077	transmembrane protein 65
CREB3	0.00581482	0.0284392	-0.0278698	0.00295237	-0.0638247	-0.0227371	cAMP responsive element binding protein 3
CPSF6	0.00676181	0.0320912	-0.0279504	0.133879	-0.212435	-0.0052958	cleavage and polyadenylation specific factor 6
ST8SIA5	0.00496698	0.0253647	-0.0281352	-0.16745	0.125843	-0.0427989	ST8 alpha-N-acetyl-neuraminide alpha-2,8-sialyltransferase 5
ADAM23	0.00372918	0.0202673	-0.0284694	-0.216737	0.168477	-0.0371474	ADAM metallopeptidase domain 23
ADIPOR1	5.97922e+09	0.00072724	-0.0285118	0.0428932	-0.114541	-0.0138874	adiponectin receptor 1
CYP46A1	0.0101997	0.0440304	-0.0285308	-0.0766529	0.02936	-0.0382994	cytochrome P450 family 46 subfamily A member 1
CAMSAP2	0.00565487	0.0278944	-0.0286652	-0.150317	0.0806523	-0.0163307	calmodulin regulated spectrin associated protein family member 2
SLC12A7	521035	3.14565e+07	-0.0286885	-0.272616	0.186136	0.000415231	solute carrier family 12 member 7
GPR146	0.00116841	0.00819066	-0.0286961	-0.278203	0.162968	0.0291462	G protein-coupled receptor 146
SNRPF	0.00397129	0.0212435	-0.0287553	0.0989156	-0.169501	-0.01568	small nuclear ribonucleoprotein polypeptide F
LGI1	0.0010507	0.0075141	-0.0290544	0.0382774	-0.115378	-0.0100622	leucine rich glioma inactivated 1
STAT5A	0.00516704	0.0261063	-0.0290856	-0.234395	0.122282	0.0248556	signal transducer and activator of transcription 5A
FBXO22	0.00286684	0.0165123	-0.0291341	0.351842	-0.42701	-0.0122352	F-box protein 22
MRPL48	0.00124405	0.00858726	-0.0293385	0.0204847	-0.106713	-0.00178693	mitochondrial ribosomal protein L48
TMSB10	2.56623e+07	7.3726e+08	-0.0293534	0.0286781	-0.0932082	-0.02353	thymosin beta 10
NPM1	1.71235e+06	8.12905e+07	-0.0293576	0.0929044	-0.18361	0.00263312	nucleophosmin 1
OSBPL3	0.00203233	0.0125938	-0.0294906	0.116613	-0.189543	-0.0155422	oxysterol binding protein like 3
PPCS	2.50284e+08	5.11716e+09	-0.0296605	0.123565	-0.201616	-0.0109302	phosphopantothenoylcysteine synthetase
BLVRB	144751	1.072e+07	-0.0297514	0.199021	-0.302998	0.0147226	biliverdin reductase B
NLRC5	6.98505e+08	0.000118858	-0.0297846	-0.381978	0.279262	0.013362	NLR family CARD domain containing 5
PDGFRL	0.00843937	0.0382134	-0.0298508	0.236959	-0.327107	0.000596657	platelet derived growth factor receptor like
NEURL3	0.00158431	0.0103975	-0.030259	-0.311536	0.218515	0.00224333	neuralized E3 ubiquitin protein ligase 3
SH2B2	0.00181533	0.0115498	-0.0303383	-0.215034	0.130052	-0.00603287	SH2B adaptor protein 2
SLC2A3	0.000288912	0.00262781	-0.0304158	0.115656	-0.167633	-0.0392707	solute carrier family 2 member 3
TATDN1	2.40788e+08	4.95952e+09	-0.0305855	0.086424	-0.161257	-0.0169237	TatD DNase domain containing 1
CDC34	0.0111846	0.0473887	-0.0307088	0.0393992	-0.109631	-0.021895	cell division cycle 34
KCNG2	0.0110958	0.0471175	-0.0309265	0	-0.0682044	-0.0245752	potassium voltage-gated channel modifier subfamily G member 2
RUFY3	6.53822e+09	0.000785474	-0.0312248	-0.475288	0.383138	-0.00152475	RUN and FYVE domain containing 3
SIDT1	0.00593869	0.0288503	-0.0313102	0.0653335	-0.156955	-0.00230875	SID1 transmembrane family member 1
PCDHB3	4.36039e+09	0.000557335	-0.0313566	0.452832	-0.50832	-0.0385821	protocadherin beta 3
UBR7	3.01898e+06	1.27678e+08	-0.0315226	0.0677798	-0.127316	-0.0350319	ubiquitin protein ligase E3 component n-recognin 7 (putative)
MYH7B	0.0020961	0.0129121	-0.0316479	-0.296079	0.179874	0.0212613	myosin heavy chain 7B
RNF182	0.000123141	0.00132039	-0.0316512	-0.19049	0.117304	-0.0217682	ring finger protein 182
TMEM144	0.00625536	0.0301513	-0.031692	0.271615	-0.409219	0.042528	transmembrane protein 144
PPA1	4.85162e+07	1.25532e+09	-0.0317948	0.0516643	-0.12686	-0.0201891	pyrophosphatase (inorganic) 1
LRRTM2	0.00935346	0.0413742	-0.0319119	-0.0119011	-0.0455612	-0.0382734	leucine rich repeat transmembrane neuronal 2
RIC8B	0.0021924	0.0134111	-0.03209	-0.00374069	-0.0876082	-0.00492115	RIC8 guanine nucleotide exchange factor B
RUSC1-AS1	3.32849e+09	0.000441581	-0.0321244	-0.457895	0.338615	0.0229064	RUSC1 antisense RNA 1
DNPH1	0.000151853	0.00156579	-0.0322368	0.378127	-0.467808	-0.00702981	2'-deoxynucleoside 5'-phosphate N-hydrolase 1
ALB	0.000378473	0.00328122	-0.0322633	0.194745	-0.327361	0.0358262	albumin
MED7	0.0027112	0.0158404	-0.0324694	0.12427	-0.22022	-0.00145838	mediator complex subunit 7
PJA2	5.29428e+09	0.000652022	-0.032557	0.0256075	-0.0939301	-0.0293483	praja ring finger ubiquitin ligase 2
S1PR1	0.00403247	0.0214606	-0.0326414	-0.257235	0.153061	0.00625063	sphingosine-1-phosphate receptor 1
EMG1	0.00670432	0.0318741	-0.0327702	0.075426	-0.176183	0.00244618	EMG1, N1-specific pseudouridine methyltransferase
PHF14	7.87652e+09	0.000908909	-0.0327888	0.296702	-0.377816	-0.0172524	PHD finger protein 14
KCNN2	0.0015692	0.0103227	-0.0329243	0.0184791	-0.1102	-0.00705162	potassium calcium-activated channel subfamily N member 2
BTBD3	0.000972845	0.00703276	-0.0331548	0.0160448	-0.0917262	-0.0237828	BTB domain containing 3
SNX14	9.71727e+07	2.30467e+09	-0.0331677	0.165513	-0.261675	-0.0033411	sorting nexin 14
TMEM100	0.00480241	0.0246427	-0.0334874	-0.158591	0.106227	-0.0480979	transmembrane protein 100
NUDT9	3.5461e+09	0.000465266	-0.0336122	0.044921	-0.133328	-0.0124296	nudix hydrolase 9
SCAMP2	0.00499605	0.0254733	-0.0338741	-0.236812	0.114895	0.0202952	secretory carrier membrane protein 2
SLC9A7	0.0118826	0.0494256	-0.0339945	0.0811551	-0.147278	-0.0358608	solute carrier family 9 member A7
GFM2	0.00327743	0.0183569	-0.0341149	0.188553	-0.262618	-0.0282795	G elongation factor mitochondrial 2
MRPS2	0.0100028	0.0434392	-0.0341637	0.0192282	-0.107276	-0.0144429	mitochondrial ribosomal protein S2
FAM101B	8.30033e+07	1.99868e+08	-0.0342642	-0.267656	0.175602	-0.0107384
NPTX1	0.000242433	0.002281	-0.0343759	0.0529048	-0.125578	-0.0304546	neuronal pentraxin 1
TPGS1	0.00573154	0.0281559	-0.0344522	0.235667	-0.334362	-0.0046614	tubulin polyglutamylase complex subunit 1
RBKS	0.0101653	0.0439449	-0.0344724	0.0383911	-0.130137	-0.0116713	ribokinase
CITED1	1.27621e+08	2.92511e+09	-0.0345981	0.136432	-0.222406	-0.0178201	Cbp/p300 interacting transactivator with Glu/Asp rich carboxy-terminal domain 1
NAPB	0.00941281	0.041576	-0.0346031	-0.382965	0.312485	-0.0333297	NSF attachment protein beta
SLC24A3	0.00376216	0.02038	-0.0346406	0.122139	-0.202016	-0.0240452	solute carrier family 24 member 3
CXorf38	0.00559816	0.0276966	-0.0347118	-0.255749	0.142519	0.00909437	chromosome X open reading frame 38
RBBP7	7.6671e+09	0.00089191	-0.0347744	-0.0224205	-0.0713405	-0.0105623	RB binding protein 7, chromatin remodeling factor
ARHGAP5	0.000302598	0.0027329	-0.0349637	-0.563224	0.456824	0.00150899	Rho GTPase activating protein 5
CBR4	2.23249e+07	4.64418e+09	-0.0351903	-0.351214	0.246625	-0.000981991	carbonyl reductase 4
PSMD13	0.000401904	0.00344138	-0.035406	0.135827	-0.232713	-0.00933203	proteasome 26S subunit, non-ATPase 13
CCNYL1	0.00135977	0.00915836	-0.0354132	0.0683019	-0.15299	-0.0215519	cyclin Y like 1
ERCC1	3.75269e+06	1.52144e+08	-0.0355417	0.282372	-0.381046	-0.00795125	ERCC excision repair 1, endonuclease non-catalytic subunit
DOK5	0.00583301	0.0284947	-0.0355649	0.139112	-0.215921	-0.0298857	docking protein 5
DPY30	1.15509e+07	3.83219e+08	-0.0355965	0.099823	-0.188323	-0.0182896	dpy-30, histone methyltransferase complex regulatory subunit
CCNC	119078	9.1018e+06	-0.0356205	-0.435186	0.364807	-0.0364825	cyclin C
VSTM2L	0.00866135	0.0390242	-0.0356796	-0.00149274	-0.0872796	-0.0182664	V-set and transmembrane domain containing 2 like
GDPD2	0.00633702	0.0305008	-0.0356811	-0.264389	0.111334	0.0460123	glycerophosphodiester phosphodiesterase domain containing 2
ARF3	0.000400475	0.00343091	-0.0357012	0.107075	-0.206062	-0.00811634	ADP ribosylation factor 3
RIOK1	0.00392634	0.0210358	-0.0357103	0.00159748	-0.0859841	-0.0227442	RIO kinase 1
CMC2	0.000596392	0.00474352	-0.0360407	-0.00803219	-0.0805254	-0.0195644	C-X9-C motif containing 2
ATP6V1G1	3.96389e+09	0.000514811	-0.0360441	0.0144883	-0.119204	-0.00341618	ATPase H+ transporting V1 subunit G1
ATP5G3	3.02863e+09	0.000408964	-0.0360767	0.100262	-0.204705	-0.00378666
NRBP1	0.00468688	0.0241589	-0.0361115	0.121061	-0.224759	-0.00463681	nuclear receptor binding protein 1
LYSMD2	1.09558e+09	0.000171414	-0.0361202	0.0216904	-0.0988977	-0.0311533	LysM domain containing 2
CLDN5	0.00220806	0.0134625	-0.0363385	-0.251227	0.138337	0.00387512	claudin 5
FUBP1	0.000602642	0.00477064	-0.0363587	0.225594	-0.336409	0.00173864	far upstream element binding protein 1
HARBI1	0.0114102	0.0480609	-0.0364634	0.133412	-0.244438	0.00163545	harbinger transposase derived 1
GJA1	694920	3.96557e+07	-0.0365554	-0.309916	0.131046	0.0692043	gap junction protein alpha 1
CRCP	0.0044549	0.0232556	-0.0366328	-0.223794	0.11458	-0.00068415	CGRP receptor component
FAM50B	0.00970569	0.0425035	-0.0366645	-0.00911079	-0.0920231	-0.00885964	family with sequence similarity 50 member B
SYNPR	0.00521948	0.0262518	-0.0366669	0.0317099	-0.137331	-0.00437966	synaptoporin
FUNDC1	5.60857e+07	1.43117e+09	-0.0366884	0.0305415	-0.109582	-0.031025	FUN14 domain containing 1
MEAF6	446123	2.74308e+07	-0.0369973	0.0648879	-0.156759	-0.0191208	MYST/Esa1 associated factor 6
TMEM205	9.52431e+09	0.00106877	-0.0370073	0.0147253	-0.121769	-0.00397834	transmembrane protein 205
GEM	0.00937933	0.0414667	-0.0371548	-0.305134	0.177623	0.0160469	GTP binding protein overexpressed in skeletal muscle
DNAJA1	0.000315103	0.00282137	-0.0372715	-0.0193137	-0.0616761	-0.0308246	DnaJ heat shock protein family (Hsp40) member A1
PRF1	0.00606836	0.0293945	-0.0372746	-0.291435	0.156413	0.0231989	perforin 1
RAD52	0.0046209	0.0238828	-0.0372878	-0.146177	0.00495563	0.0293581	RAD52 homolog, DNA repair protein
ZNF251	0.00017079	0.00172373	-0.0373106	0.0720155	-0.21221	0.0282629	zinc finger protein 251
CDIP1	0.000775932	0.00588233	-0.0374192	-0.186377	0.0825939	-0.0084741	cell death inducing p53 target 1
NEFM	0.000607277	0.00479803	-0.0374217	-0.410619	0.31948	-0.0211265	neurofilament medium
GGPS1	0.00477568	0.0245306	-0.0375211	-0.180964	0.0804541	-0.012053	geranylgeranyl diphosphate synthase 1
ATG10	0.00208433	0.0128539	-0.0375622	0.391501	-0.495304	-0.0088839	autophagy related 10
FXYD7	4.16834e+09	0.000537177	-0.0375956	0.112296	-0.204098	-0.0209847	FXYD domain containing ion transport regulator 7
PTPRZ1	0.000168852	0.0017052	-0.0376926	-0.205426	0.092554	-0.000205802	protein tyrosine phosphatase, receptor type Z1
STRAP	0.00276102	0.0160247	-0.0377486	-0.294618	0.202932	-0.0215598	serine/threonine kinase receptor associated protein
BEST4	0.00536709	0.026776	-0.0377703	0.085445	-0.219904	0.0211485	bestrophin 4
GNA12	21354.6	9.68924e+07	-0.0378003	-0.269919	0.146792	0.00972574	G protein subunit alpha 12
GK3P	0.00765686	0.0354801	-0.0378645	0.206992	-0.311142	-0.00944341	glycerol kinase 3 pseudogene
PFDN2	111624	8.65113e+06	-0.0379249	0.0193253	-0.123819	-0.00928138	prefoldin subunit 2
CHMP2A	0.000368223	0.00320569	-0.0379657	0.0721156	-0.180028	-0.00598509	charged multivesicular body protein 2A
NKX2-5	0.000222852	0.00213046	-0.0382624	0.0394848	-0.162019	0.00774691	NK2 homeobox 5
DAZAP1	4.32799e+09	0.000554322	-0.0384291	-0.255233	0.135334	0.00461191	DAZ associated protein 1
MEA1	1.00748e+09	0.000158973	-0.0386083	0.0260961	-0.124291	-0.0176298	male-enhanced antigen 1
SLC35A5	0.0042276	0.0223137	-0.0386242	-0.0233254	-0.0858328	-0.00671446	solute carrier family 35 member A5
ATF7IP	0.00106415	0.00759723	-0.0386392	-0.403121	0.269033	0.0181696	activating transcription factor 7 interacting protein
LRRC20	0.000718935	0.00551547	-0.0387215	0.0209053	-0.132763	-0.00430684	leucine rich repeat containing 20
SLC25A3	3.04524e+09	0.00041054	-0.039029	0.0250317	-0.139823	-0.00229559	solute carrier family 25 member 3
RBFOX3	0.0022051	0.0134587	-0.0391489	0.0125596	-0.136608	0.00660189	RNA binding fox-1 homolog 3
POLR2I	3.07827e+09	0.000413989	-0.0392225	-0.00556552	-0.0933731	-0.018729	RNA polymerase II subunit I
FAM69B	0.00294463	0.0168903	-0.0392567	-0.0273483	-0.0630225	-0.0273993	family with sequence similarity 69 member B
RITA1	67847.1	3.9224e+07	-0.0394403	0.242806	-0.351259	-0.00986772	RBPJ interacting and tubulin associated 1
PSMG3	84629.8	4.63877e+07	-0.0394422	0.0613967	-0.1456	-0.0341238	proteasome assembly chaperone 3
COX7C	2.64696e+09	0.000364214	-0.0394626	0.0112527	-0.114343	-0.0152978	cytochrome c oxidase subunit 7C
CDHR5	0.00205228	0.0127033	-0.0395427	-0.042053	-0.0841461	0.0075709	cadherin related family member 5
C14orf79	4.0264e+08	7.58101e+09	-0.0396267	0.188643	-0.297056	-0.0104669
ETFB	7.99286e+08	0.000132391	-0.0396519	0.0275897	-0.128649	-0.017896	electron transfer flavoprotein beta subunit
FBXW4P1	2.88321e+08	5.76055e+09	-0.0397174	-0.490261	0.364513	0.0065954	F-box and WD repeat domain containing 4 pseudogene 1
PDLIM3	0.0112205	0.047501	-0.0397531	-0.374189	0.233197	0.0217321	PDZ and LIM domain 3
SNX3	8.36017e+06	2.91434e+08	-0.0398245	0.045175	-0.149718	-0.0149311	sorting nexin 3
MT1F	1.55216e+07	4.87074e+08	-0.0398765	-0.287626	0.122152	0.0458447	metallothionein 1F
KLHDC9	378307	2.38179e+06	-0.0400638	0.0132777	-0.140372	0.00690242	kelch domain containing 9
WIF1	0.000342652	0.00301936	-0.0401759	-0.0254255	0.0371259	-0.132228	WNT inhibitory factor 1
AK3	1.25623e+06	6.4408e+07	-0.0402017	-0.27689	0.152597	0.00368721	adenylate kinase 3
ASCC1	0.00377473	0.0204282	-0.0404787	0.141771	-0.281056	0.0178484	activating signal cointegrator 1 complex subunit 1
RSL1D1	0.000451706	0.00379586	-0.0404923	0.132763	-0.250102	-0.00413898	ribosomal L1 domain containing 1
PMM1	8.33991e+08	0.000136645	-0.0405279	0.0176503	-0.113498	-0.0257358	phosphomannomutase 1
B3GNT4	0.00244469	0.0145798	-0.0406318	-0.0658819	-0.0289107	-0.0271029	UDP-GlcNAc:betaGal beta-1,3-N-acetylglucosaminyltransferase 4
UTP3	0.00575098	0.0282264	-0.0406899	-0.051925	-0.0427429	-0.0274018	UTP3, small subunit processome component
GRPEL1	275.356	6814.42	-0.0407865	0.201531	-0.297884	-0.0260062	GrpE like 1, mitochondrial
CXXC5	0.0095698	0.0420854	-0.0408262	-0.128344	0.031465	-0.0255997	CXXC finger protein 5
EXOC3	0.00261296	0.0153525	-0.0408461	0.016801	-0.131561	-0.00777821	exocyst complex component 3
SNAI3-AS1	0.00787975	0.0362508	-0.0408989	0.079677	-0.222385	0.0200116	SNAI3 antisense RNA 1
POLD3	0.00498963	0.0254491	-0.0411986	-0.353869	0.222975	0.00729812	DNA polymerase delta 3, accessory subunit
ITPR1	0.00501735	0.0255202	-0.0412689	0.0987273	-0.207799	-0.0147353	inositol 1,4,5-trisphosphate receptor type 1
VSTM2A	0.0116992	0.0488825	-0.0413065	0.0261133	-0.133147	-0.0168857	V-set and transmembrane domain containing 2A
P2RY14	0.0076867	0.0355887	-0.0413227	-0.355693	0.20649	0.0252354	purinergic receptor P2Y14
CEP19	0.00497041	0.0253744	-0.0413905	0.0226389	-0.102122	-0.0446882	centrosomal protein 19
KLHDC8A	0.00455058	0.0235925	-0.0415219	0.119027	-0.219341	-0.0242521	kelch domain containing 8A
TPP1	8.08698e+08	0.000133551	-0.041541	-0.439362	0.308154	0.00658465	tripeptidyl peptidase 1
MRPL27	7.64296e+08	0.000127482	-0.041587	0.00864335	-0.136321	0.00291684	mitochondrial ribosomal protein L27
MRPS36	0.00480285	0.0246427	-0.0415958	-0.0307811	-0.0351298	-0.0588765	mitochondrial ribosomal protein S36
PLSCR4	3.70273	2570.78	-0.0416079	-0.396594	0.215128	0.0566415	phospholipid scramblase 4
ATF7IP2	6.48514e+09	0.00078023	-0.0417143	0.130674	-0.241765	-0.014052	activating transcription factor 7 interacting protein 2
ERMARD	0.000504105	0.00413992	-0.0417628	-0.0596166	-0.0902633	0.0245915	ER membrane associated RNA degradation
CA11	0.00121779	0.00846559	-0.041837	-0.00225502	-0.0965405	-0.0267154	carbonic anhydrase 11
KCNK10	0.00132485	0.00899592	-0.0420036	0.120234	-0.217932	-0.0283125	potassium two pore domain channel subfamily K member 10
DVL1	2.42127e+09	0.000336494	-0.0420385	-0.212849	0.0957203	-0.00898635	dishevelled segment polarity protein 1
UTP18	0.00977948	0.0427929	-0.0420544	-0.29631	0.19104	-0.0208928	UTP18, small subunit processome component
SRRD	0.00116912	0.00819219	-0.0421997	0.0145134	-0.132423	-0.00868982	SRR1 domain containing
LDLRAD4	3.36907e+09	0.000445729	-0.0422118	0.188786	-0.297087	-0.0183341	low density lipoprotein receptor class A domain containing 4
C19orf53	0.00136883	0.00920293	-0.0422567	-0.0277138	-0.0961588	-0.00289733	chromosome 19 open reading frame 53
PCSK1N	0.000527483	0.00429802	-0.0423384	0.0131137	-0.119658	-0.0204705	proprotein convertase subtilisin/kexin type 1 inhibitor
AJAP1	0.0106566	0.0456024	-0.0424883	-0.30542	0.205468	-0.0275126	adherens junctions associated protein 1
NRM	0.000428554	0.00362671	-0.0426228	-0.305932	0.163521	0.0145427	nurim
UNC13A	5.14909e+06	1.98609e+08	-0.0427325	0.0980273	-0.209694	-0.0165306	unc-13 homolog A
FTSJ1	0.00221303	0.0134722	-0.0427352	-0.251346	0.141142	-0.0180014	FtsJ RNA methyltransferase homolog 1
RBM7	0.00388768	0.0208906	-0.0427718	-0.259781	0.142986	-0.0115201	RNA binding motif protein 7
LINGO1	4.44902e+09	0.000565046	-0.0428412	-0.022755	-0.0446546	-0.0611141	leucine rich repeat and Ig domain containing 1
CRBN	0.000570908	0.00457138	-0.0428859	-0.0266402	-0.0941844	-0.00783308	cereblon
XYLT1	0.000133197	0.0014065	-0.0432204	0.0637714	-0.159162	-0.0342711	xylosyltransferase 1
ABRACL	0.00640779	0.0307382	-0.0432911	-0.0474925	-0.0371155	-0.0452653	ABRA C-terminal like
DCUN1D5	0.000768893	0.00583959	-0.0433819	-0.0228953	-0.0897094	-0.0175411	defective in cullin neddylation 1 domain containing 5
LSM10	0.000692642	0.00535072	-0.0433841	-0.06463	-0.042043	-0.0234794	LSM10, U7 small nuclear RNA associated
NCOA4	0.00192907	0.0120797	-0.0434424	-0.0684881	-0.060097	-0.00174207	nuclear receptor coactivator 4
MT1X	1.19099e+07	3.92204e+08	-0.0434761	-0.30239	0.154066	0.0178956	metallothionein 1X
SCG2	26383.4	1.7515e+07	-0.0435499	0.110277	-0.179052	-0.0618742	secretogranin II
SRP54	108.425	36871.3	-0.0438554	0.0764523	-0.204707	-0.00331157	signal recognition particle 54
TTC7B	0.00373252	0.0202788	-0.0440556	-0.0522931	-0.0608703	-0.0190033	tetratricopeptide repeat domain 7B
SPR	0.00373959	0.020304	-0.0442143	-0.2721	0.149004	-0.0095473	sepiapterin reductase
SEPHS2	0.000853039	0.00633431	-0.044354	-0.0419916	-0.0772214	-0.0138491	selenophosphate synthetase 2
EIF4A3	4.7636e+07	1.23831e+09	-0.0444147	0.00971678	-0.123474	-0.0194865	eukaryotic translation initiation factor 4A3
TP73-AS1	0.00920957	0.0409006	-0.0444868	-0.258229	0.0925256	0.032243	TP73 antisense RNA 1
TRHDE	0.000101952	0.00113029	-0.0445093	0.154642	-0.247449	-0.0407204	thyrotropin releasing hormone degrading enzyme
PRPH	0.0017035	0.0110064	-0.0447589	-0.179878	0.0398135	0.00578822	peripherin
CDH10	0.00240709	0.0144135	-0.0450154	-0.0466712	-0.0735189	-0.0148559	cadherin 10
STEAP2	3.57767e+07	6.87598e+09	-0.0450198	0.0508745	-0.165382	-0.0205521	STEAP2 metalloreductase
SSR4	0.00062214	0.00488436	-0.0451088	-0.0423805	-0.0913864	-0.00155938	signal sequence receptor subunit 4
LOC400965	0.00638044	0.030631	-0.0451227	0.0882846	-0.25189	0.0282373
TFPT	4.53672e+07	1.1883e+09	-0.0452102	0.104417	-0.208525	-0.0315226	TCF3 fusion partner
SYT3	0.000555077	0.00447255	-0.0453283	0.0134321	-0.134618	-0.0147994	synaptotagmin 3
CHMP5	5.84451e+08	0.000102621	-0.0453285	0.0300014	-0.155487	-0.0105005	charged multivesicular body protein 5
AK9	0.000117256	0.00126955	-0.0453358	0.265836	-0.383657	-0.0181861	adenylate kinase 9
MPP3	0.0101664	0.0439449	-0.0453538	0.0273946	-0.168054	0.00459819	membrane palmitoylated protein 3
ELMO1	1.60831e+09	0.00023773	-0.0455851	0.139531	-0.27424	-0.00204654	engulfment and cell motility 1
MRPL2	0.00831512	0.0377946	-0.0457132	0.0304457	-0.155112	-0.0124728	mitochondrial ribosomal protein L2
C9orf16	0.00197549	0.0123153	-0.0457593	0.0525914	-0.170375	-0.0194944	chromosome 9 open reading frame 16
KIF3C	0.000288899	0.00262781	-0.0458073	-0.0407439	-0.0650336	-0.0316445	kinesin family member 3C
GRAMD3	367.14	556150	-0.0458659	-0.48727	0.313038	0.0366345
FITM1	0.00500062	0.0254739	-0.0460346	-0.329771	0.180955	0.0107117	fat storage inducing transmembrane protein 1
CDH12	0.000114698	0.00124916	-0.0464281	0.15048	-0.239767	-0.0499971	cadherin 12
SYNDIG1	4.07284e+08	7.64253e+09	-0.0464729	-0.0181724	-0.0959237	-0.0253225	synapse differentiation inducing 1
ELOVL7	0.00227721	0.0137732	-0.0465226	-0.282574	0.122815	0.0201906	ELOVL fatty acid elongase 7
TMED10	189350	8.78652e+07	-0.0465476	-0.394732	0.244287	0.0108025	transmembrane p24 trafficking protein 10
TMOD1	0.000666119	0.00517461	-0.0465706	0.061123	-0.192182	-0.00865289	tropomodulin 1
DDX41	2.10974e+07	6.3001e+08	-0.0465929	0.0465736	-0.174204	-0.0121481	DEAD-box helicase 41
TCF7L2	7.25169e+09	0.000852751	-0.0466022	-0.40935	0.249371	0.0201726	transcription factor 7 like 2
GPKOW	0.000342028	0.00301545	-0.0466284	-0.0175278	-0.119448	-0.00290973	G-patch domain and KOW motifs
C19orf70	0.000815841	0.00612083	-0.0466571	-0.0282453	-0.105055	-0.00667089	chromosome 19 open reading frame 70
NUP107	0.0041491	0.021983	-0.0466735	-0.0461599	-0.111803	0.0179422	nucleoporin 107
RYR1	9.07154e+08	0.000146756	-0.0468008	-0.326075	0.151511	0.034162	ryanodine receptor 1
[truncated: 2,020 more rows]
