# Supplementary material for: Label‐Free Proteomic Profiling of the dvls2 (CL2006) Caenorhabditis elegans Alzheimer's Disease (AD) Model Reveals Conserved Molecular Signatures Shared With the Human AD Brain
Source: J Neurochem. 2025 Jul 13;169(7):e70152. doi: 10.1111/jnc.70152 (PMC12256974; doi:10.1111/jnc.70152)
Supplement: Supplementary file 3 — Table S4. Human orthologous genes in C. elegans identified in Ortholist 2. [file JNC-169-0-s003.xlsx]

## Sheet: Worksheet
WormBase ID	Common Name	Locus ID	Ensembl ID	HGNC Symbol	No. of Databases
WBGene00000080	adr-2	T20H4.4	ENSG00000160710	ADAR	2
WBGene00000082	adt-1	C02B4.1	ENSG00000160323	ADAMTS13	1
WBGene00000083	adt-2	F08C6.1	ENSG00000160323	ADAMTS13	1
WBGene00020567	None	T19D2.1	ENSG00000160323	ADAMTS13	1
WBGene00000117	alh-11	F42G9.5	ENSG00000143149	ALDH9A1	6
WBGene00000118	alh-12	Y69F12A.2	ENSG00000143149	ALDH9A1	5
WBGene00000144	apc-10	F15H10.3	ENSG00000164162	ANAPC10	1
WBGene00044345	None	Y48G1C.12	ENSG00000164162	ANAPC10	6
WBGene00000150	apm-1	F55A12.7	ENSG00000072958	AP1M1	2
WBGene00006829	unc-101	K11D2.3	ENSG00000072958	AP1M1	6
WBGene00000157	aps-2	F02E8.3	ENSG00000042753	AP2S1	6
WBGene00000163	apb-3	R11A5.1	ENSG00000103723	AP3B2	4
WBGene00000166	apt-9	W04G3.4	ENSG00000100083	GGA1	5
WBGene00000187	arl-1	F54C9.10	ENSG00000120805	ARL1	6
WBGene00000189	arl-5	ZK632.8	ENSG00000165997	ARL5B	5
WBGene00000193	arl-6	C38D4.8	ENSG00000113966	ARL6	6
WBGene00000197	aars-2	F28H1.3	ENSG00000090861	AARS	6
WBGene00000199	arx-1	Y71F9AL.16	ENSG00000133627	ACTR3B	4
WBGene00018349	None	F42C5.9	ENSG00000133627	ACTR3B	1
WBGene00000201	arx-3	Y79H2A.6	ENSG00000241685	ARPC1A	6
WBGene00000206	asb-1	F35G12.10	ENSG00000116459	ATP5F1	3
WBGene00000207	asb-2	F02E8.1	ENSG00000116459	ATP5F1	4
WBGene00000228	atn-1	W04D2.1	ENSG00000077522	ACTN2	5
WBGene00000228	atn-1	W04D2.1	ENSG00000130402	ACTN4	5
WBGene00000232	avr-14	B0207.12	ENSG00000109738	GLRB	2
WBGene00000233	avr-15	R11G10.1	ENSG00000109738	GLRB	2
WBGene00001591	glc-1	F11A5.10	ENSG00000109738	GLRB	2
WBGene00001592	glc-2	F25F8.2	ENSG00000109738	GLRB	2
WBGene00001593	glc-3	ZC317.3	ENSG00000109738	GLRB	2
WBGene00001594	glc-4	C27H5.8	ENSG00000109738	GLRB	1
WBGene00006784	unc-49	T21C12.1	ENSG00000109738	GLRB	1
WBGene00017389	lgc-38	F11H8.2	ENSG00000109738	GLRB	1
WBGene00000276	byn-1	F57B9.5	ENSG00000112578	BYSL	6
WBGene00000277	cab-1	C23H4.1	ENSG00000107281	NPDC1	2
WBGene00000294	cas-1	F41G4.2	ENSG00000112186	CAP2	3
WBGene00015975	cas-2	C18E3.6	ENSG00000112186	CAP2	3
WBGene00000383	cdc-14	C17G10.4	ENSG00000079335	CDC14A	5
WBGene00000403	casy-1	B0034.3	ENSG00000171603	CLSTN1	6
WBGene00000408	cdk-7	Y39G10AL.3	ENSG00000134058	CDK7	5
WBGene00000412	cdr-1	F35E8.11	ENSG00000146267	FAXC	1
WBGene00008296	cdr-2	C54D10.1	ENSG00000146267	FAXC	1
WBGene00008297	cdr-3	C54D10.2	ENSG00000146267	FAXC	2
WBGene00010470	cdr-4	K01D12.11	ENSG00000146267	FAXC	1
WBGene00010471	cdr-6	K01D12.12	ENSG00000146267	FAXC	1
WBGene00010472	cdr-7	K01D12.13	ENSG00000146267	FAXC	1
WBGene00010473	hrg-2	K01D12.14	ENSG00000146267	FAXC	1
WBGene00012987	None	Y48C3A.3	ENSG00000146267	FAXC	5
WBGene00013266	None	Y57A10A.26	ENSG00000146267	FAXC	5
WBGene00016116	None	C25H3.7	ENSG00000146267	FAXC	2
WBGene00018774	None	F53G12.9	ENSG00000146267	FAXC	1
WBGene00000419	ced-5	C02F4.1	ENSG00000088538	DOCK3	4
WBGene00000431	ceh-6	K02B12.1	ENSG00000184486	POU3F2	3
WBGene00000438	ceh-14	F46C8.5	ENSG00000107187	LHX3	4
WBGene00003000	lin-11	ZC247.3	ENSG00000107187	LHX3	1
WBGene00000440	ceh-17	D1007.1	ENSG00000116132	PRRX1	1
WBGene00044330	alr-1	R08B4.2	ENSG00000116132	PRRX1	1
WBGene00006778	unc-42	F58E6.10	ENSG00000116132	PRRX1	1
WBGene00000479	cgh-1	C07H6.5	ENSG00000110367	DDX6	6
WBGene00000482	chd-3	T14G8.1	ENSG00000170004	CHD3	5
WBGene00002637	let-418	F26F12.7	ENSG00000170004	CHD3	5
WBGene00000518	ckk-1	C05H8.1	ENSG00000110931	CAMKK2	5
WBGene00000519	cku-70	Y47D3A.4	ENSG00000196419	XRCC6	6
WBGene00000542	clp-1	C06G4.2	ENSG00000014216	CAPN1	4
WBGene00000544	clp-3	Y47H10A.1	ENSG00000014216	CAPN1	2
WBGene00000545	clp-4	Y39A3CL.5	ENSG00000014216	CAPN1	4
WBGene00000546	clp-6	Y77E11A.10	ENSG00000014216	CAPN1	4
WBGene00000547	clp-7	Y77E11A.11	ENSG00000014216	CAPN1	4
WBGene00000543	clp-2	T04A8.16	ENSG00000131375	CAPN7	6
WBGene00000553	cmk-1	K07A9.2	ENSG00000008118	CAMK1G	2
WBGene00000554	cnb-1	F55C10.1	ENSG00000221823	PPP3R1	5
WBGene00000561	cnd-1	C34E10.7	ENSG00000164600	NEUROD6	4
WBGene00000561	cnd-1	C34E10.7	ENSG00000171532	NEUROD2	3
WBGene00000566	cnt-2	Y39A1A.15	ENSG00000133612	AGAP3	5
WBGene00000567	cnx-1	ZK632.6	ENSG00000153132	CLGN	5
WBGene00000583	cof-2	C48E7.5	ENSG00000185585	OLFML2A	1
WBGene00006845	unc-122	F11C3.2	ENSG00000185585	OLFML2A	1
WBGene00000763	coq-3	Y57G11C.11	ENSG00000132423	COQ3	6
WBGene00000768	cor-1	R01H10.3	ENSG00000110880	CORO1C	6
WBGene00000773	cpf-1	F28C6.3	ENSG00000101138	CSTF1	6
WBGene00000774	cpf-2	F56A8.6	ENSG00000177613	CSTF2T	4
WBGene00000777	cpn-1	F43G9.9	ENSG00000144834	TAGLN3	3
WBGene00000778	cpn-2	D1069.2	ENSG00000144834	TAGLN3	6
WBGene00000779	cpn-3	F28H1.2	ENSG00000144834	TAGLN3	1
WBGene00000780	cpn-4	F49D11.8	ENSG00000144834	TAGLN3	1
WBGene00000792	crb-1	F11C7.4	ENSG00000134376	CRB1	5
WBGene00001609	glp-1	F02A9.6	ENSG00000134376	CRB1	1
WBGene00003001	lin-12	R107.8	ENSG00000134376	CRB1	1
WBGene00003482	mua-3	K08E5.3	ENSG00000134376	CRB1	1
WBGene00003497	mup-4	K07D8.1	ENSG00000134376	CRB1	1
WBGene00022816	fbn-1	ZK783.1	ENSG00000134376	CRB1	1
WBGene00000792	crb-1	F11C7.4	ENSG00000148204	CRB2	4
WBGene00001609	glp-1	F02A9.6	ENSG00000148204	CRB2	1
WBGene00003001	lin-12	R107.8	ENSG00000148204	CRB2	1
WBGene00003482	mua-3	K08E5.3	ENSG00000148204	CRB2	1
WBGene00003497	mup-4	K07D8.1	ENSG00000148204	CRB2	1
WBGene00022816	fbn-1	ZK783.1	ENSG00000148204	CRB2	1
WBGene00000812	csk-1	Y48G1C.2	ENSG00000007264	MATK	3
WBGene00000814	csn-2	B0025.2	ENSG00000166200	COPS2	5
WBGene00000817	csn-5	B0547.1	ENSG00000121022	COPS5	6
WBGene00000818	csn-6	Y67H2A.6	ENSG00000168090	COPS6	5
WBGene00000822	csq-1	F40E10.3	ENSG00000118729	CASQ2	4
WBGene00000837	cul-2	ZK520.4	ENSG00000108094	CUL2	6
WBGene00000839	cul-4	F45E12.3	ENSG00000139842	CUL4A	3
WBGene00000872	cyk-1	F11H8.4	ENSG00000131504	DIAPH1	3
WBGene00000876	cyl-1	C52E4.6	ENSG00000221978	CCNL2	4
WBGene00000508	cit-1.2	F44B9.3	ENSG00000221978	CCNL2	1
WBGene00000887	cyn-11	T01B7.4	ENSG00000171960	PPIH	6
WBGene00000889	cyn-13	Y116A8C.34	ENSG00000084072	PPIE	6
WBGene00000912	daf-16	R13H8.1	ENSG00000118689	FOXO3	3
WBGene00000914	daf-19	F33H1.1	ENSG00000111783	RFX4	2
WBGene00000931	dao-5	C25A1.10	ENSG00000166197	NOLC1	3
WBGene00000967	dhs-3	T02E1.5	ENSG00000170786	SDR16C5	5
WBGene00000968	dhs-4	T05F1.10	ENSG00000170786	SDR16C5	2
WBGene00000982	dhs-19	T11F9.11	ENSG00000170786	SDR16C5	6
WBGene00000993	dhs-30	T25G12.7	ENSG00000109016	DHRS7B	6
WBGene00016350	None	C33E10.10	ENSG00000109016	DHRS7B	3
WBGene00219274	None	T25G12.13	ENSG00000109016	DHRS7B	5
WBGene00020810	None	T25G12.2	ENSG00000109016	DHRS7B	1
WBGene00001006	dlg-1	C25F6.2	ENSG00000082458	DLG3	4
WBGene00001006	dlg-1	C25F6.2	ENSG00000150672	DLG2	5
WBGene00001007	dli-1	C39E9.14	ENSG00000144635	DYNC1LI1	5
WBGene00001028	dnj-10	F22B7.5	ENSG00000103423	DNAJA3	4
WBGene00001036	dnj-18	T04A8.9	ENSG00000103423	DNAJA3	1
WBGene00001030	dnj-12	F39B2.10	ENSG00000140403	DNAJA4	6
WBGene00001037	dnj-19	T05C3.5	ENSG00000140403	DNAJA4	2
WBGene00001032	dnj-14	K02G10.8	ENSG00000101152	DNAJC5	4
WBGene00001045	dnj-27	Y47H9C.5	ENSG00000077232	DNAJC10	6
WBGene00022236	None	Y73B6BL.12	ENSG00000077232	DNAJC10	1
WBGene00001073	dpy-11	F46E10.9	ENSG00000125827	TMX4	1
WBGene00001078	dpy-19	F22B7.10	ENSG00000178904	DPY19L3	1
WBGene00001082	dpy-23	R160.1	ENSG00000161203	AP2M1	6
WBGene00001137	eat-6	B0365.3	ENSG00000163399	ATP1A1	5
WBGene00007248	catp-4	C01G12.8	ENSG00000163399	ATP1A1	1
WBGene00013672	catp-1	Y105E8A.12	ENSG00000163399	ATP1A1	1
WBGene00015338	catp-2	C02E7.1	ENSG00000163399	ATP1A1	1
WBGene00015660	catp-3	C09H5.2	ENSG00000163399	ATP1A1	1
WBGene00001167	eef-2	F25H5.4	ENSG00000167658	EEF2	6
WBGene00001194	egl-27	C04A2.3	ENSG00000111676	ATN1	3
WBGene00001227	eif-3.D	R08D7.3	ENSG00000100353	EIF3D	6
WBGene00001231	eif-3.H	C41D11.2	ENSG00000147677	EIF3H	6
WBGene00001232	eif-3.I	Y74C10AR.1	ENSG00000084623	EIF3I	6
WBGene00001263	emb-9	K04H4.1	ENSG00000080573	COL5A3	2
WBGene00002280	let-2	F01G12.5	ENSG00000080573	COL5A3	2
WBGene00001263	emb-9	K04H4.1	ENSG00000081052	COL4A4	2
WBGene00002280	let-2	F01G12.5	ENSG00000081052	COL4A4	2
WBGene00001263	emb-9	K04H4.1	ENSG00000108821	COL1A1	2
WBGene00002280	let-2	F01G12.5	ENSG00000108821	COL1A1	2
WBGene00001328	epi-1	K08C7.3	ENSG00000112769	LAMA4	2
WBGene00002248	lam-3	T22A3.8	ENSG00000112769	LAMA4	2
WBGene00016913	lam-2	C54D1.5	ENSG00000112769	LAMA4	1
WBGene00001335	erp-1	F35A5.8	ENSG00000097033	SH3GLB1	5
WBGene00001352	evl-14	H38K22.1	ENSG00000121892	PDS5A	5
WBGene00001368	exc-7	F35H8.5	ENSG00000162374	ELAVL4	5
WBGene00001411	fem-1	F35D6.1	ENSG00000141965	FEM1A	4
WBGene00001411	fem-1	F35D6.1	ENSG00000145780	FEM1C	5
WBGene00001411	fem-1	F35D6.1	ENSG00000169018	FEM1B	3
WBGene00001412	fem-2	T19C3.8	ENSG00000100034	PPM1F	4
WBGene00001427	fkb-2	Y18D10A.19	ENSG00000119782	FKBP1B	5
WBGene00001433	fkb-8	Y18D10A.25	ENSG00000119782	FKBP1B	2
WBGene00001431	fkb-6	F31D4.3	ENSG00000119782	FKBP1B	1
WBGene00001484	fox-1	T07D1.4	ENSG00000100320	RBFOX2	2
WBGene00004984	spn-4	ZC404.8	ENSG00000100320	RBFOX2	1
WBGene00011279	asd-1	R74.5	ENSG00000100320	RBFOX2	2
WBGene00001488	frm-1	ZK270.2	ENSG00000082397	EPB41L3	2
WBGene00001494	frm-8	H09G03.2	ENSG00000169933	FRMPD4	2
WBGene00001497	fars-1	T08B2.9	ENSG00000179115	FARSA	6
WBGene00001502	ftt-2	F52D10.3	ENSG00000134308	YWHAQ	2
WBGene00003920	par-5	M117.2	ENSG00000134308	YWHAQ	2
WBGene00010919	None	M117.3	ENSG00000134308	YWHAQ	1
WBGene00001502	ftt-2	F52D10.3	ENSG00000164924	YWHAZ	6
WBGene00003920	par-5	M117.2	ENSG00000164924	YWHAZ	5
WBGene00010919	None	M117.3	ENSG00000164924	YWHAZ	1
WBGene00001503	fum-1	H14A12.2	ENSG00000091483	FH	6
WBGene00001519	gar-3	Y40H4A.1	ENSG00000168539	CHRM1	5
WBGene00001520	gas-1	K09A9.5	ENSG00000158864	NDUFS2	6
WBGene00006463	nduf-2.2	T26A5.3	ENSG00000158864	NDUFS2	6
WBGene00001565	gei-8	C14B9.6	ENSG00000196498	NCOR2	1
WBGene00001579	gex-2	F56A11.1	ENSG00000273749	CYFIP1	4
WBGene00001582	gfi-2	K02A11.1	ENSG00000160972	PPP1R16A	5
WBGene00001622	glt-4	T22E5.2	ENSG00000106688	SLC1A1	3
WBGene00001623	glt-5	Y53C12A.2	ENSG00000106688	SLC1A1	2
WBGene00001620	glt-1	C12D12.2	ENSG00000106688	SLC1A1	1
WBGene00001624	glt-6	R05G6.6	ENSG00000106688	SLC1A1	1
WBGene00001636	gly-11	Y75B8A.9	ENSG00000178234	GALNT11	6
WBGene00001651	gon-2	T01H8.5	ENSG00000092439	TRPM7	3
WBGene00001795	gtl-1	C05C12.3	ENSG00000092439	TRPM7	3
WBGene00001796	gtl-2	F54D1.5	ENSG00000092439	TRPM7	4
WBGene00001708	grk-1	F19C6.1	ENSG00000198055	GRK6	5
WBGene00001749	gst-1	R107.7	ENSG00000134184	GSTM1	1
WBGene00001771	gst-23	T28A11.11	ENSG00000134184	GSTM1	1
WBGene00001773	gst-25	F37F2.3	ENSG00000134184	GSTM1	1
WBGene00001789	gst-41	R13D7.7	ENSG00000134184	GSTM1	1
WBGene00001792	gst-44	F13A7.10	ENSG00000148834	GSTO1	6
WBGene00015337	gsto-2	C02D5.3	ENSG00000148834	GSTO1	6
WBGene00016204	gsto-1	C29E4.7	ENSG00000148834	GSTO1	5
WBGene00019636	gsto-3	K10F12.4	ENSG00000148834	GSTO1	4
WBGene00043097	None	C02D5.4	ENSG00000148834	GSTO1	4
WBGene00001837	hda-4	C10E2.3	ENSG00000048052	HDAC9	4
WBGene00001838	hda-10	Y51H1A.5	ENSG00000048052	HDAC9	1
WBGene00018319	hda-6	F41H10.6	ENSG00000048052	HDAC9	1
WBGene00001837	hda-4	C10E2.3	ENSG00000108840	HDAC5	4
WBGene00001838	hda-10	Y51H1A.5	ENSG00000108840	HDAC5	1
WBGene00018319	hda-6	F41H10.6	ENSG00000108840	HDAC5	1
WBGene00001851	hif-1	F38A6.3	ENSG00000100644	HIF1A	3
WBGene00011327	hlh-34	T01D3.2	ENSG00000100644	HIF1A	1
WBGene00001851	hif-1	F38A6.3	ENSG00000159263	SIM2	2
WBGene00011327	hlh-34	T01D3.2	ENSG00000159263	SIM2	3
WBGene00001999	hrp-1	F42A6.7	ENSG00000177733	HNRNPA0	1
WBGene00019249	None	H28G03.1	ENSG00000177733	HNRNPA0	1
WBGene00002011	hsp-12.2	C14B9.1	ENSG00000169271	HSPB3	1
WBGene00002012	hsp-12.3	F38E11.1	ENSG00000169271	HSPB3	1
WBGene00002013	hsp-12.6	F38E11.2	ENSG00000169271	HSPB3	1
WBGene00002015	hsp-16.1	T27E4.8	ENSG00000169271	HSPB3	1
WBGene00002016	hsp-16.2	Y46H3A.3	ENSG00000169271	HSPB3	1
WBGene00002017	hsp-16.11	T27E4.2	ENSG00000169271	HSPB3	1
WBGene00002018	hsp-16.41	Y46H3A.2	ENSG00000169271	HSPB3	1
WBGene00002019	hsp-16.48	T27E4.3	ENSG00000169271	HSPB3	1
WBGene00002020	hsp-16.49	T27E4.9	ENSG00000169271	HSPB3	1
WBGene00002021	hsp-17	F52E1.7	ENSG00000169271	HSPB3	1
WBGene00002023	hsp-25	C09B8.6	ENSG00000169271	HSPB3	1
WBGene00002024	hsp-43	C14F11.5	ENSG00000169271	HSPB3	1
WBGene00004798	sip-1	F43D9.4	ENSG00000169271	HSPB3	1
WBGene00008591	None	F08H9.3	ENSG00000169271	HSPB3	1
WBGene00008592	None	F08H9.4	ENSG00000169271	HSPB3	1
WBGene00011906	hsp-12.1	T22A3.2	ENSG00000169271	HSPB3	1
WBGene00021943	None	Y55F3BR.6	ENSG00000169271	HSPB3	1
WBGene00002036	hum-2	F36D4.3	ENSG00000278259	MYO19	1
WBGene00002043	hyl-1	C09G4.1	ENSG00000139624	CERS5	6
WBGene00002044	hyl-2	K02G10.6	ENSG00000139624	CERS5	6
WBGene00002074	ima-3	F32E10.4	ENSG00000102753	KPNA3	5
WBGene00002077	imb-3	C53D5.6	ENSG00000137040	RANBP6	4
WBGene00002175	jac-1	Y105C5B.21	ENSG00000099889	ARVCF	3
WBGene00002178	jnk-1	B0478.1	ENSG00000050748	MAPK9	5
WBGene00002182	kap-1	F08F8.3	ENSG00000075945	KIFAP3	6
WBGene00002189	kin-1	ZK909.2	ENSG00000142875	PRKACB	6
WBGene00018569	None	F47F2.1	ENSG00000142875	PRKACB	1
WBGene00002190	kin-2	R07E4.6	ENSG00000108946	PRKAR1A	5
WBGene00002195	kin-9	F08F1.1	ENSG00000060140	STYK1	1
WBGene00002199	kin-15	M176.6	ENSG00000060140	STYK1	1
WBGene00002200	kin-16	M176.7	ENSG00000060140	STYK1	1
WBGene00002205	kin-23	W04G5.6	ENSG00000060140	STYK1	1
WBGene00002211	kin-30	M01B2.1	ENSG00000060140	STYK1	1
WBGene00003862	old-1	C08H9.5	ENSG00000060140	STYK1	1
WBGene00003863	old-2	ZK938.5	ENSG00000060140	STYK1	1
WBGene00006894	ver-1	T17A3.1	ENSG00000060140	STYK1	1
WBGene00006895	ver-2	T17A3.8	ENSG00000060140	STYK1	1
WBGene00006896	ver-3	F59F3.1	ENSG00000060140	STYK1	1
WBGene00006897	ver-4	F59F3.5	ENSG00000060140	STYK1	1
WBGene00008599	None	F09A5.2	ENSG00000060140	STYK1	1
WBGene00011168	None	R09D1.12	ENSG00000060140	STYK1	1
WBGene00011169	None	R09D1.13	ENSG00000060140	STYK1	1
WBGene00011339	None	T01G5.1	ENSG00000060140	STYK1	1
WBGene00012270	None	W04G5.10	ENSG00000060140	STYK1	1
WBGene00015087	None	B0252.1	ENSG00000060140	STYK1	1
WBGene00016059	None	C24G6.2	ENSG00000060140	STYK1	1
WBGene00017310	None	F09G2.1	ENSG00000060140	STYK1	1
WBGene00021745	None	Y50D4B.6	ENSG00000060140	STYK1	1
WBGene00002213	kin-32	C30F8.4	ENSG00000120899	PTK2B	4
WBGene00002216	klp-3	T09A5.2	ENSG00000140859	KIFC3	3
WBGene00002225	klp-15	M01E11.6	ENSG00000140859	KIFC3	1
WBGene00002226	klp-16	C41G7.2	ENSG00000140859	KIFC3	1
WBGene00002227	klp-17	W02B12.7	ENSG00000140859	KIFC3	2
WBGene00002233	kqt-1	C25B8.1	ENSG00000184156	KCNQ3	4
WBGene00002234	kqt-2	M60.5	ENSG00000184156	KCNQ3	1
WBGene00002238	kars-1	T02G5.9	ENSG00000065427	KARS	6
WBGene00002247	lam-1	W03F8.5	ENSG00000074527	NTN4	1
WBGene00006746	unc-6	F41C6.1	ENSG00000074527	NTN4	1
WBGene00002247	lam-1	W03F8.5	ENSG00000091136	LAMB1	5
WBGene00002257	lbp-5	W02D3.7	ENSG00000121769	FABP3	4
WBGene00002258	lbp-6	W02D3.5	ENSG00000121769	FABP3	5
WBGene00002259	lbp-7	T22G5.2	ENSG00000121769	FABP3	4
WBGene00002260	lbp-8	T22G5.6	ENSG00000121769	FABP3	4
WBGene00021486	lbp-9	Y40B10A.1	ENSG00000121769	FABP3	3
WBGene00002275	lem-2	W01G7.5	ENSG00000174106	LEMD3	3
WBGene00002299	let-23	ZK1067.1	ENSG00000146648	EGFR	4
WBGene00002335	let-60	ZK792.6	ENSG00000133703	KRAS	6
WBGene00004310	ras-1	C44C11.1	ENSG00000133703	KRAS	1
WBGene00002348	myo-1	R06C7.10	ENSG00000133020	MYH8	4
WBGene00003514	myo-2	T18D3.4	ENSG00000133020	MYH8	4
WBGene00003515	myo-3	K12F2.1	ENSG00000133020	MYH8	5
WBGene00006789	unc-54	F11C3.3	ENSG00000133020	MYH8	5
WBGene00009730	myo-6	F45G2.2	ENSG00000133020	MYH8	2
WBGene00019064	myo-5	F58G4.1	ENSG00000133020	MYH8	5
WBGene00002036	hum-2	F36D4.3	ENSG00000133020	MYH8	1
WBGene00003776	nmy-1	F52B10.1	ENSG00000133020	MYH8	1
WBGene00003777	nmy-2	F20G4.3	ENSG00000133020	MYH8	1
WBGene00006754	unc-15	F07A5.7	ENSG00000133020	MYH8	1
WBGene00012437	hum-9	Y11D7A.14	ENSG00000133020	MYH8	1
WBGene00002363	let-92	F38H4.9	ENSG00000113575	PPP2CA	6
WBGene00004083	pph-1	C05A2.1	ENSG00000113575	PPP2CA	1
WBGene00002879	let-754	C29E4.8	ENSG00000004455	AK2	6
WBGene00002981	lgg-2	ZK593.6	ENSG00000140941	MAP1LC3B	4
WBGene00002982	lgg-3	B0336.8	ENSG00000145782	ATG12	5
WBGene00002996	lin-7	Y54G11A.10	ENSG00000111052	LIN7A	4
WBGene00003015	lin-29	W03C9.4	ENSG00000213015	ZNF580	1
WBGene00003018	lin-32	T14F9.5	ENSG00000179774	ATOH7	1
WBGene00003595	ngn-1	Y69A2AR.29	ENSG00000179774	ATOH7	1
WBGene00003034	lin-49	F42A9.2	ENSG00000096070	BRPF3	3
WBGene00003047	lis-1	T03F6.5	ENSG00000007168	PAFAH1B1	6
WBGene00003075	lrx-1	T04H1.6	ENSG00000147650	LRP12	1
WBGene00004374	rme-2	T11F8.3	ENSG00000147650	LRP12	1
WBGene00008609	None	F09B12.5	ENSG00000147650	LRP12	1
WBGene00015083	egg-1	B0244.8	ENSG00000147650	LRP12	1
WBGene00019756	None	M03E7.4	ENSG00000147650	LRP12	1
WBGene00019811	egg-2	R01H2.3	ENSG00000147650	LRP12	1
WBGene00003076	lsm-1	F40F8.9	ENSG00000175324	LSM1	6
WBGene00003077	lsm-3	Y62E10A.12	ENSG00000170860	LSM3	6
WBGene00003081	lsm-7	ZK593.7	ENSG00000130332	LSM7	6
WBGene00003132	mat-1	Y110A7A.17	ENSG00000004897	CDC27	4
WBGene00003162	mdh-2	F20H11.3	ENSG00000146701	MDH2	6
WBGene00003164	mdt-6	Y57E12AL.5	ENSG00000133997	MED6	6
WBGene00003220	mes-2	R06A4.7	ENSG00000108799	EZH1	4
WBGene00003368	mkk-4	F42G10.2	ENSG00000065559	MAP2K4	5
WBGene00012162	sek-6	VZC374L.1	ENSG00000065559	MAP2K4	3
WBGene00022613	sek-3	ZC449.3	ENSG00000065559	MAP2K4	1
WBGene00004758	sek-1	R03G5.2	ENSG00000065559	MAP2K4	1
WBGene00003385	moc-2	W01A11.6	ENSG00000171723	GPHN	1
WBGene00003384	moc-1	T06H11.4	ENSG00000171723	GPHN	3
WBGene00003389	mog-1	K03H1.2	ENSG00000140829	DHX38	6
WBGene00003392	mog-4	C04H5.6	ENSG00000140829	DHX38	1
WBGene00003393	mog-5	EEED8.5	ENSG00000140829	DHX38	1
WBGene00018967	ddx-15	F56D2.6	ENSG00000140829	DHX38	1
WBGene00003390	mog-2	H20J04.8	ENSG00000131876	SNRPA1	5
WBGene00003411	mrp-5	F14F4.3	ENSG00000140798	ABCC12	4
WBGene00003407	mrp-1	F57C12.5	ENSG00000140798	ABCC12	1
WBGene00003408	mrp-2	F57C12.4	ENSG00000140798	ABCC12	1
WBGene00003409	mrp-3	E03G2.2	ENSG00000140798	ABCC12	1
WBGene00003410	mrp-4	F21G4.2	ENSG00000140798	ABCC12	1
WBGene00003412	mrp-6	F20B6.3	ENSG00000140798	ABCC12	1
WBGene00003413	mrp-7	Y43F8C.12	ENSG00000140798	ABCC12	1
WBGene00003414	mrp-8	Y75B8A.26	ENSG00000140798	ABCC12	1
WBGene00003417	mrt-2	Y41C4A.14	ENSG00000113456	RAD1	6
WBGene00003418	msh-2	H26D21.2	ENSG00000095002	MSH2	5
WBGene00003423	msi-1	R10E9.1	ENSG00000153944	MSI2	4
WBGene00003478	mtm-6	F53A2.8	ENSG00000139505	MTMR6	5
WBGene00003559	ncl-1	ZK112.2	ENSG00000197323	TRIM33	1
WBGene00003598	nhl-2	F26F4.7	ENSG00000197323	TRIM33	1
WBGene00003563	ncs-1	C44C1.3	ENSG00000107130	NCS1	6
WBGene00003581	ndx-4	Y37H9A.6	ENSG00000164978	NUDT2	5
WBGene00003601	nhr-2	C32F10.6	ENSG00000132170	PPARG	1
WBGene00003629	nhr-38	K01H12.3	ENSG00000132170	PPARG	1
WBGene00003675	nhr-85	W05B5.3	ENSG00000132170	PPARG	2
WBGene00003709	nhr-119	K12H6.1	ENSG00000132170	PPARG	1
WBGene00004786	sex-1	F44A6.2	ENSG00000132170	PPARG	2
WBGene00003815	nars-1	F22D6.3	ENSG00000134440	NARS	6
WBGene00013447	nars-2	Y66D12A.23	ENSG00000134440	NARS	1
WBGene00003838	ocr-1	F28H7.10	ENSG00000167723	TRPV3	2
WBGene00003839	ocr-2	T09A12.3	ENSG00000167723	TRPV3	2
WBGene00003840	ocr-3	T10B10.7	ENSG00000167723	TRPV3	3
WBGene00003841	ocr-4	Y40C5A.2	ENSG00000167723	TRPV3	2
WBGene00003889	osm-9	B0212.5	ENSG00000167723	TRPV3	2
WBGene00003870	ooc-5	C18E9.11	ENSG00000136816	TOR1B	6
WBGene00006597	tor-1	Y37A1B.12	ENSG00000136816	TOR1B	6
WBGene00006598	tor-2	Y37A1B.13	ENSG00000136816	TOR1B	6
WBGene00003901	paa-1	F48E8.5	ENSG00000105568	PPP2R1A	6
WBGene00003905	pad-1	Y18D10A.13	ENSG00000142197	DOPEY2	4
WBGene00003911	pak-1	C09B8.7	ENSG00000149269	PAK1	6
WBGene00003144	max-2	Y38F1A.10	ENSG00000149269	PAK1	1
WBGene00003918	par-3	F54E7.3	ENSG00000172349	IL16	1
WBGene00003926	pas-5	F25H2.9	ENSG00000143106	PSMA5	6
WBGene00003927	pas-6	CD4.6	ENSG00000129084	PSMA1	6
WBGene00003928	pas-7	ZK945.2	ENSG00000100567	PSMA3	6
WBGene00003929	pat-2	F54F2.1	ENSG00000005961	ITGA2B	4
WBGene00003929	pat-2	F54F2.1	ENSG00000161638	ITGA5	5
WBGene00003931	pat-4	C29F9.7	ENSG00000166333	ILK	5
WBGene00003948	pbs-2	C47B2.4	ENSG00000205220	PSMB10	3
WBGene00003953	pbs-7	F39H11.5	ENSG00000159377	PSMB4	5
WBGene00003954	pcm-1	C10F3.5	ENSG00000120265	PCMT1	6
WBGene00003957	pcp-2	F23B2.12	ENSG00000112812	PRSS16	3
WBGene00003958	pcp-3	F23B2.11	ENSG00000112812	PRSS16	3
WBGene00003959	pcp-4	Y116F11B.3	ENSG00000112812	PRSS16	3
WBGene00016134	None	C26B9.5	ENSG00000112812	PRSS16	2
WBGene00017592	None	F19C7.2	ENSG00000112812	PRSS16	4
WBGene00017594	None	F19C7.4	ENSG00000112812	PRSS16	4
WBGene00018984	None	F56F10.1	ENSG00000112812	PRSS16	4
WBGene00019682	None	K12H4.7	ENSG00000112812	PRSS16	4
WBGene00044302	None	F28E10.5	ENSG00000112812	PRSS16	1
WBGene00003969	pef-1	F23H11.8	ENSG00000086717	PPEF1	6
WBGene00004029	pik-1	K09B11.1	ENSG00000198001	IRAK4	4
WBGene00004045	pll-1	K10F12.3	ENSG00000154822	PLCL2	6
WBGene00004047	plx-1	Y55F3AL.1	ENSG00000221866	PLXNA4	5
WBGene00004048	plx-2	K04B12.1	ENSG00000221866	PLXNA4	1
WBGene00004077	pop-1	W10C8.2	ENSG00000138795	LEF1	3
WBGene00004088	ppk-2	Y48G9A.8	ENSG00000276293	PIP4K2B	4
WBGene00004092	ppt-1	F44C4.5	ENSG00000131238	PPT1	6
WBGene00004095	pqe-1	F52C9.8	ENSG00000079313	REXO1	2
WBGene00013244	None	Y56A3A.33	ENSG00000079313	REXO1	3
WBGene00004182	prk-1	C06E8.3	ENSG00000198355	PIM3	2
WBGene00004183	prk-2	F45H7.4	ENSG00000198355	PIM3	4
WBGene00004191	prx-1	C11H1.4	ENSG00000127980	PEX1	3
WBGene00004201	prx-19	F54F2.8	ENSG00000162735	PEX19	5
WBGene00004215	ptp-3	C09D8.1	ENSG00000142949	PTPRF	4
WBGene00004255	epac-1	T20G5.5	ENSG00000079337	RAPGEF3	5
WBGene00004267	rab-3	C18A3.6	ENSG00000152932	RAB3C	6
WBGene00004273	rab-10	T23H2.5	ENSG00000084733	RAB10	6
WBGene00004272	rab-8	D1037.4	ENSG00000084733	RAB10	1
WBGene00004286	rab-39	D2013.1	ENSG00000155961	RAB39B	6
WBGene00004286	rab-39	D2013.1	ENSG00000179331	RAB39A	5
WBGene00004297	rad-51	Y43C5A.6	ENSG00000108384	RAD51C	1
WBGene00004302	ran-1	K01G5.4	ENSG00000132341	RAN	6
WBGene00004310	ras-1	C44C11.1	ENSG00000126458	RRAS	4
WBGene00004309	rap-3	C08F8.7	ENSG00000126458	RRAS	1
WBGene00004316	rbf-1	F37A4.7	ENSG00000089169	RPH3A	5
WBGene00004321	rcan-1	F54E7.7	ENSG00000159200	RCAN1	5
WBGene00004336	ret-1	W06A7.3	ENSG00000125744	RTN2	2
WBGene00004336	ret-1	W06A7.3	ENSG00000133318	RTN3	3
WBGene00004344	rgs-1	C05B5.7	ENSG00000117152	RGS4	1
WBGene00004345	rgs-2	F16H9.1	ENSG00000117152	RGS4	1
WBGene00004356	rhi-1	F46H6.1	ENSG00000141522	ARHGDIA	6
WBGene00004372	rig-5	C36F7.4	ENSG00000172260	NEGR1	3
WBGene00006942	wrk-1	F41D9.3	ENSG00000172260	NEGR1	1
WBGene00004387	rnp-4	R07E5.14	ENSG00000265241	RBM8A	5
WBGene00004393	rnt-1	B0414.2	ENSG00000020633	RUNX3	3
WBGene00004393	rnt-1	B0414.2	ENSG00000124813	RUNX2	4
WBGene00004408	rla-0	F25H2.10	ENSG00000089157	RPLP0	6
WBGene00004413	rpl-2	B0250.1	ENSG00000161016	RPL8	6
WBGene00018932	mrpl-2	F56B3.8	ENSG00000161016	RPL8	1
WBGene00004440	rpl-26	F28C6.7	ENSG00000037241	RPL26L1	5
WBGene00004445	rpl-31	W09C5.6	ENSG00000071082	RPL31	6
WBGene00004496	rps-27	F56E10.4	ENSG00000185088	RPS27L	5
WBGene00004499	rps-30	C26F1.4	ENSG00000149806	FAU	4
WBGene00004503	rpt-3	F23F12.6	ENSG00000013275	PSMC4	5
WBGene00004505	rpt-5	F56H1.4	ENSG00000165916	PSMC3	6
WBGene00004698	rsp-1	W02B12.3	ENSG00000100650	SRSF5	3
WBGene00004699	rsp-2	W02B12.2	ENSG00000100650	SRSF5	2
WBGene00004702	rsp-5	T28D9.2	ENSG00000100650	SRSF5	1
WBGene00004701	rsp-4	EEED8.7	ENSG00000154548	SRSF12	1
WBGene00004705	rsp-8	C18D11.4	ENSG00000164548	TRA2A	5
WBGene00004706	rsr-1	F28D9.1	ENSG00000133226	SRRM1	5
WBGene00004760	sel-2	F10F2.1	ENSG00000172915	NBEA	6
WBGene00004771	sem-2	C32E12.5	ENSG00000124766	SOX4	2
WBGene00004787	sft-1	H06I04.2	ENSG00000148290	SURF1	5
WBGene00004790	sgn-1	F07H5.2	ENSG00000170624	SGCD	5
WBGene00004807	skr-1	F46A9.5	ENSG00000113558	SKP1	6
WBGene00004808	skr-2	F46A9.4	ENSG00000113558	SKP1	5
WBGene00004809	skr-3	F44G3.6	ENSG00000113558	SKP1	1
WBGene00004810	skr-4	Y60A3A.18	ENSG00000113558	SKP1	1
WBGene00004811	skr-5	F47H4.10	ENSG00000113558	SKP1	1
WBGene00004812	skr-6	Y37H2C.2	ENSG00000113558	SKP1	1
WBGene00004813	skr-7	Y47D7A.1	ENSG00000113558	SKP1	1
WBGene00004814	skr-8	C52D10.9	ENSG00000113558	SKP1	1
WBGene00004815	skr-9	C52D10.7	ENSG00000113558	SKP1	1
WBGene00004816	skr-10	Y105C5B.13	ENSG00000113558	SKP1	1
WBGene00004818	skr-12	C52D10.6	ENSG00000113558	SKP1	1
WBGene00004819	skr-13	C52D10.8	ENSG00000113558	SKP1	1
WBGene00004820	skr-14	Y47D7A.8	ENSG00000113558	SKP1	1
WBGene00004821	skr-15	F54D10.1	ENSG00000113558	SKP1	1
WBGene00004822	skr-16	C42D4.6	ENSG00000113558	SKP1	1
WBGene00004823	skr-17	C06A8.4	ENSG00000113558	SKP1	1
WBGene00004825	skr-19	R12H7.3	ENSG00000113558	SKP1	1
WBGene00004826	skr-20	R12H7.5	ENSG00000113558	SKP1	1
WBGene00004827	skr-21	K08H2.1	ENSG00000113558	SKP1	1
WBGene00018935	skr-18	F56B3.12	ENSG00000113558	SKP1	1
WBGene00004900	snf-1	W03G9.1	ENSG00000072041	SLC6A15	1
WBGene00004909	snf-10	Y32F6A.2	ENSG00000072041	SLC6A15	1
WBGene00004912	sng-1	T08A9.3	ENSG00000100321	SYNGR1	6
WBGene00004915	snr-2	W08E3.1	ENSG00000125835	SNRPB	3
WBGene00004917	snr-4	C52E4.3	ENSG00000125743	SNRPD2	6
WBGene00004921	snt-1	F31E8.2	ENSG00000129990	SYT5	2
WBGene00004923	snt-3	Y75B7AL.3	ENSG00000129990	SYT5	1
WBGene00004929	soc-2	AC7.2	ENSG00000108061	SHOC2	6
WBGene00005006	spr-1	D1014.8	ENSG00000089902	RCOR1	3
WBGene00022278	rcor-1	Y74C9A.4	ENSG00000089902	RCOR1	3
WBGene00005007	spr-2	C27B7.1	ENSG00000180543	TSPYL5	2
WBGene00005077	src-1	Y92H12A.1	ENSG00000000938	FGR	4
WBGene00005078	src-2	F49B2.5	ENSG00000000938	FGR	1
WBGene00005642	srp-1	C05E4.3	ENSG00000196136	SERPINA3	1
WBGene00005643	srp-2	C05E4.1	ENSG00000196136	SERPINA3	1
WBGene00005644	srp-3	Y32G9A.4	ENSG00000196136	SERPINA3	1
WBGene00005647	srp-6	C03G6.19	ENSG00000196136	SERPINA3	1
WBGene00005648	srp-7	F20D6.4	ENSG00000196136	SERPINA3	1
WBGene00005649	srp-8	F20D6.3	ENSG00000196136	SERPINA3	1
WBGene00006061	stl-1	F30A10.5	ENSG00000165283	STOML2	6
WBGene00003166	mec-2	F14D12.4	ENSG00000165283	STOML2	1
WBGene00006063	sto-1	F08C6.4	ENSG00000165283	STOML2	1
WBGene00006064	sto-2	F32A6.5	ENSG00000165283	STOML2	1
WBGene00006352	sur-6	F26E4.1	ENSG00000175470	PPP2R2D	6
WBGene00006364	syd-2	F59F5.6	ENSG00000139220	PPFIA2	6
WBGene00006364	syd-2	F59F5.6	ENSG00000177380	PPFIA3	5
WBGene00006406	srgp-1	F12F6.5	ENSG00000140750	ARHGAP17	1
WBGene00021324	None	Y34B4A.8	ENSG00000140750	ARHGAP17	4
WBGene00006406	srgp-1	F12F6.5	ENSG00000196935	SRGAP1	5
WBGene00006407	lim-9	F25H5.1	ENSG00000115641	FHL2	4
WBGene00006414	raga-1	T24F1.1	ENSG00000083750	RRAGB	6
WBGene00006432	tag-53	F33C8.1	ENSG00000107518	ATRNL1	5
WBGene00006437	mrck-1	K08B12.5	ENSG00000198752	CDC42BPB	5
WBGene00006439	ant-1.1	T27E9.1	ENSG00000005022	SLC25A5	4
WBGene00007057	ant-1.2	W02D3.6	ENSG00000005022	SLC25A5	4
WBGene00008147	None	C47E12.2	ENSG00000005022	SLC25A5	1
WBGene00010485	ant-1.3	K01H12.2	ENSG00000005022	SLC25A5	4
WBGene00011105	None	R07E3.4	ENSG00000005022	SLC25A5	1
WBGene00017770	None	F25B4.7	ENSG00000005022	SLC25A5	1
WBGene00020140	ant-1.4	T01B11.4	ENSG00000005022	SLC25A5	4
WBGene00006446	atx-3	F28F8.6	ENSG00000123594	ATXN3L	5
WBGene00006448	glod-4	C16C10.10	ENSG00000167699	GLOD4	6
WBGene00006470	tag-120	F40F9.2	ENSG00000135472	FAIM2	5
WBGene00009580	xbx-6	F40F9.1	ENSG00000135472	FAIM2	5
WBGene00021537	None	Y42H9AR.2	ENSG00000135472	FAIM2	3
WBGene00006483	dgk-4	F42A9.1	ENSG00000102780	DGKH	5
WBGene00006496	cgef-1	C14A11.3	ENSG00000101977	MCF2	4
WBGene00006520	tag-175	D2013.10	ENSG00000166471	TMEM41B	6
WBGene00011590	bus-19	T07F10.4	ENSG00000166471	TMEM41B	1
WBGene00013513	None	Y71A12C.2	ENSG00000166471	TMEM41B	1
WBGene00006526	tax-4	ZC84.2	ENSG00000144191	CNGA3	6
WBGene00006545	tbx-8	T07C4.2	ENSG00000136535	TBR1	2
WBGene00006546	tbx-9	T07C4.6	ENSG00000136535	TBR1	2
WBGene00006547	tbx-11	F40H6.4	ENSG00000136535	TBR1	2
WBGene00006549	tbx-30	Y59E9AR.3	ENSG00000136535	TBR1	1
WBGene00006553	tbx-34	Y47D3A.10	ENSG00000136535	TBR1	1
WBGene00006554	tbx-35	ZK177.10	ENSG00000136535	TBR1	1
WBGene00006556	tbx-37	Y47D3A.12	ENSG00000136535	TBR1	1
WBGene00006557	tbx-38	C24H11.3	ENSG00000136535	TBR1	1
WBGene00006558	tbx-39	Y73F8A.16	ENSG00000136535	TBR1	1
WBGene00006559	tbx-40	Y73F8A.17	ENSG00000136535	TBR1	1
WBGene00022000	tbx-42	Y59E9AR.5	ENSG00000136535	TBR1	1
WBGene00044798	tbx-43	Y46E12A.4	ENSG00000136535	TBR1	1
WBGene00006577	tlf-1	F39H11.2	ENSG00000028839	TBPL1	3
WBGene00006612	trf-1	F45G2.6	ENSG00000056558	TRAF1	1
WBGene00022454	None	Y110A7A.2	ENSG00000056558	TRAF1	2
WBGene00006620	svh-1	C07G1.1	ENSG00000173531	MST1	1
WBGene00006634	tsp-8	F33C8.3	ENSG00000110651	CD81	2
WBGene00006635	tsp-9	C25G6.2	ENSG00000110651	CD81	1
WBGene00006629	tsp-3	Y39E4B.4	ENSG00000110651	CD81	1
WBGene00006698	uaf-2	Y116A8C.35	ENSG00000161265	U2AF1L4	5
WBGene00006706	ubc-9	F29B9.6	ENSG00000103275	UBE2I	5
WBGene00006708	ubc-13	Y54G2A.31	ENSG00000177889	UBE2N	6
WBGene00006710	ubc-15	Y110A2AR.2	ENSG00000160087	UBE2J2	1
WBGene00022450	ubc-26	Y110A2AM.3	ENSG00000160087	UBE2J2	5
WBGene00006721	ubh-1	F46E10.8	ENSG00000118939	UCHL3	4
WBGene00006722	ubh-2	Y40G12A.2	ENSG00000118939	UCHL3	4
WBGene00006723	ubh-3	Y40G12A.1	ENSG00000118939	UCHL3	4
WBGene00006734	ufd-2	T05H10.5	ENSG00000130939	UBE4B	5
WBGene00006745	unc-5	B0273.4	ENSG00000107731	UNC5B	6
WBGene00006757	unc-18	F27D9.1	ENSG00000136854	STXBP1	6
WBGene00006759	unc-22	ZK617.1	ENSG00000171587	DSCAM	1
WBGene00018215	igcm-1	F39H12.4	ENSG00000171587	DSCAM	1
WBGene00006790	unc-55	F55D12.4	ENSG00000175745	NR2F1	6
WBGene00006803	unc-70	K11C4.3	ENSG00000173898	SPTBN2	4
WBGene00004855	sma-1	R31.1	ENSG00000173898	SPTBN2	1
WBGene00004951	spc-1	K10B3.10	ENSG00000173898	SPTBN2	1
WBGene00006804	unc-71	Y37D8A.13	ENSG00000008277	ADAM22	2
WBGene00006808	unc-76	C01G10.11	ENSG00000149557	FEZ1	4
WBGene00006816	unc-84	F54B11.3	ENSG00000164828	SUN1	3
WBGene00006831	unc-104	C52E12.2	ENSG00000130294	KIF1A	5
WBGene00002217	klp-4	F56E3.3	ENSG00000130294	KIF1A	1
WBGene00002218	klp-6	R144.1	ENSG00000130294	KIF1A	1
WBGene00006844	unc-120	D1081.2	ENSG00000112658	SRF	3
WBGene00006853	unc-130	C47G2.2	ENSG00000251493	FOXD1	1
WBGene00001434	fkh-2	T14G12.4	ENSG00000251493	FOXD1	1
WBGene00006881	vab-15	R07B1.1	ENSG00000163132	MSX1	4
WBGene00006890	vem-1	K07E3.8	ENSG00000101856	PGRMC1	6
WBGene00006910	vha-1	R10E11.8	ENSG00000185883	ATP6V0C	5
WBGene00006911	vha-2	R10E11.2	ENSG00000185883	ATP6V0C	5
WBGene00006912	vha-3	Y38F2AL.4	ENSG00000185883	ATP6V0C	6
WBGene00006917	vha-8	C17H12.14	ENSG00000131100	ATP6V1E1	6
WBGene00006935	vars-1	ZC513.4	ENSG00000137411	VARS2	1
WBGene00006936	glp-4	Y87G2A.5	ENSG00000137411	VARS2	1
WBGene00006958	wve-1	R06C1.3	ENSG00000112290	WASF1	4
WBGene00006993	zyg-8	Y79H2A.11	ENSG00000133083	DCLK1	6
WBGene00007008	rfp-1	R05D3.4	ENSG00000103549	RNF40	5
WBGene00007021	immp-1	C24H11.6	ENSG00000148950	IMMP1L	6
WBGene00007137	None	B0285.4	ENSG00000205629	LCMT1	6
WBGene00007143	None	B0334.3	ENSG00000131373	HACL1	5
WBGene00020831	None	T26C12.1	ENSG00000131373	HACL1	1
WBGene00007150	acly-2	B0365.1	ENSG00000131473	ACLY	6
WBGene00016995	acly-1	D1005.1	ENSG00000131473	ACLY	6
WBGene00007190	rmd-3	B0491.3	ENSG00000137824	RMDN3	2
WBGene00007786	rmd-2	C27H6.4	ENSG00000137824	RMDN3	2
WBGene00011501	rmd-1	T05G5.7	ENSG00000137824	RMDN3	2
WBGene00012976	sup-35	Y48A6C.3	ENSG00000137824	RMDN3	1
WBGene00015855	None	C16C8.18	ENSG00000137824	RMDN3	1
WBGene00020070	rmd-6	R13H9.1	ENSG00000137824	RMDN3	2
WBGene00007255	cnnm-4	C01H6.6	ENSG00000168763	CNNM3	1
WBGene00016343	cnnm-3	C33D12.2	ENSG00000168763	CNNM3	1
WBGene00016879	cnnm-1	C52D10.12	ENSG00000168763	CNNM3	3
WBGene00019869	cnnm-2	R04E5.2	ENSG00000168763	CNNM3	1
WBGene00007267	None	C03A3.2	ENSG00000109066	TMEM104	6
WBGene00007330	None	C05C10.3	ENSG00000083720	OXCT1	6
WBGene00007357	None	C06A12.3	ENSG00000100744	GSKIP	2
WBGene00012813	None	Y43F8B.2	ENSG00000100744	GSKIP	3
WBGene00020782	None	T24H7.3	ENSG00000100744	GSKIP	4
WBGene00007531	None	C11H1.7	ENSG00000166997	CNPY4	5
WBGene00007564	mrps-22	C14A4.14	ENSG00000175110	MRPS22	6
WBGene00007621	None	C16C2.4	ENSG00000169895	SYAP1	5
WBGene00007626	rnf-121	C16C10.5	ENSG00000145428	RNF175	4
WBGene00007708	nola-3	C25A1.6	ENSG00000182117	NOP10	5
WBGene00007799	nrx-1	C29A12.4	ENSG00000021645	NRXN3	5
WBGene00007848	cytb-5.1	C31E10.7	ENSG00000103018	CYB5B	4
WBGene00020931	cytb-5.2	W02D3.1	ENSG00000103018	CYB5B	3
WBGene00014300	None	D2023.1	ENSG00000103018	CYB5B	1
WBGene00007860	rilp-1	C32A3.3	ENSG00000188026	RILPL1	6
WBGene00007912	None	C34B7.2	ENSG00000112367	FIG4	5
WBGene00007984	irx-1	C36F7.1	ENSG00000150051	MKX	1
WBGene00007993	idhb-1	C37E2.1	ENSG00000101365	IDH3B	6
WBGene00009440	idhg-1	F35G12.2	ENSG00000101365	IDH3B	1
WBGene00016266	idhg-2	C30F12.7	ENSG00000101365	IDH3B	1
WBGene00008041	ufc-1	C40H1.6	ENSG00000143222	UFC1	6
WBGene00008131	None	C47B2.2	ENSG00000094841	UPRT	6
WBGene00008948	None	F19B6.1	ENSG00000094841	UPRT	1
WBGene00008132	gale-1	C47B2.6	ENSG00000117308	GALE	6
WBGene00008148	None	C47E12.3	ENSG00000134109	EDEM1	6
WBGene00008646	None	F10C2.5	ENSG00000134109	EDEM1	1
WBGene00008151	None	C47E12.7	ENSG00000160208	RRP1B	4
WBGene00008225	nuaf-1	C50B8.3	ENSG00000137806	NDUFAF1	5
WBGene00008316	dod-18	C54G4.6	ENSG00000169093	ASMTL	4
WBGene00008330	None	C55A6.1	ENSG00000118518	RNF146	2
WBGene00013674	None	Y105E8A.14	ENSG00000118518	RNF146	3
WBGene00015324	None	C02B8.6	ENSG00000118518	RNF146	1
WBGene00016135	None	C26B9.6	ENSG00000118518	RNF146	1
WBGene00008339	None	C55A6.10	ENSG00000047621	C12orf4	5
WBGene00008364	slc-25A26	D1046.3	ENSG00000144741	SLC25A26	6
WBGene00008386	cdc-5L	D1081.8	ENSG00000096401	CDC5L	6
WBGene00008424	None	D2045.7	ENSG00000115661	STK16	4
WBGene00008455	None	E02H1.1	ENSG00000086189	DIMT1	6
WBGene00020189	tfbm-1	T03F1.7	ENSG00000086189	DIMT1	1
WBGene00008514	None	F02A9.4	ENSG00000131844	MCCC2	6
WBGene00008667	None	F10G8.9	ENSG00000151093	OXSM	5
WBGene00008766	None	F13G3.6	ENSG00000175711	B3GNTL1	5
WBGene00008769	mrpl-13	F13G3.11	ENSG00000172172	MRPL13	6
WBGene00008780	hxk-1	F14B4.2	ENSG00000156515	HK1	3
WBGene00010416	hxk-2	H25P06.1	ENSG00000156515	HK1	1
WBGene00008780	hxk-1	F14B4.2	ENSG00000159399	HK2	4
WBGene00010416	hxk-2	H25P06.1	ENSG00000159399	HK2	1
WBGene00008927	snx-17	F17H10.3	ENSG00000174226	SNX31	3
WBGene00008939	None	F18H3.1	ENSG00000123178	SPRYD7	6
WBGene00008959	None	F19H6.4	ENSG00000145545	SRD5A1	5
WBGene00009635	None	F42F12.3	ENSG00000145545	SRD5A1	5
WBGene00014241	None	ZK1251.3	ENSG00000145545	SRD5A1	3
WBGene00008969	None	F20C5.4	ENSG00000112697	TMEM30A	1
WBGene00012224	None	W03G11.2	ENSG00000112697	TMEM30A	1
WBGene00019946	chat-1	R08C7.2	ENSG00000112697	TMEM30A	5
WBGene00008998	ncs-4	F21A10.1	ENSG00000185774	KCNIP4	1
WBGene00015867	ncs-7	C16H3.1	ENSG00000185774	KCNIP4	1
WBGene00009006	None	F21D5.1	ENSG00000013375	PGM3	6
WBGene00009050	None	F22D6.2	ENSG00000086666	ZFAND6	4
WBGene00009078	rpb-12	F23B2.13	ENSG00000147669	POLR2K	5
WBGene00009092	tomm-20	F23H12.2	ENSG00000173726	TOMM20	6
WBGene00009118	None	F25H2.4	ENSG00000100908	EMC9	5
WBGene00009131	None	F25H8.1	ENSG00000174173	TRMT10C	1
WBGene00018513	None	F46F11.10	ENSG00000174173	TRMT10C	3
WBGene00009174	None	F26H9.2	ENSG00000112137	PHACTR1	2
WBGene00009207	None	F28C6.8	ENSG00000110536	PTPMT1	6
WBGene00009211	wdr-46	F28D1.1	ENSG00000227057	WDR46	6
WBGene00009218	acs-20	F28D1.9	ENSG00000167114	SLC27A4	5
WBGene00017012	acs-22	D1009.1	ENSG00000167114	SLC27A4	5
WBGene00009264	sac-1	F30A10.6	ENSG00000211456	SACM1L	6
WBGene00009367	None	F33H2.3	ENSG00000143401	ANP32E	5
WBGene00020588	None	T19H12.2	ENSG00000143401	ANP32E	4
WBGene00009370	set-10	F33H2.7	ENSG00000185420	SMYD3	2
WBGene00011068	set-14	R06F6.4	ENSG00000185420	SMYD3	3
WBGene00022499	set-30	ZC8.3	ENSG00000185420	SMYD3	3
WBGene00044070	set-18	T22A3.4	ENSG00000185420	SMYD3	5
WBGene00009440	idhg-1	F35G12.2	ENSG00000067829	IDH3G	6
WBGene00016266	idhg-2	C30F12.7	ENSG00000067829	IDH3G	5
WBGene00007993	idhb-1	C37E2.1	ENSG00000067829	IDH3G	1
WBGene00009441	wdr-48	F35G12.4	ENSG00000114742	WDR48	6
WBGene00009478	syx-7	F36F2.4	ENSG00000117758	STX12	5
WBGene00009553	hinf-1	F39B2.1	ENSG00000172273	HINFP	5
WBGene00009574	None	F40E10.6	ENSG00000198792	TMEM184B	6
WBGene00009579	arrd-6	F40F8.8	ENSG00000197070	ARRDC1	1
WBGene00009852	arrd-24	F48F7.7	ENSG00000197070	ARRDC1	1
WBGene00011052	arrd-11	R06B9.1	ENSG00000197070	ARRDC1	1
WBGene00011053	arrd-12	R06B9.2	ENSG00000197070	ARRDC1	1
WBGene00011054	arrd-13	R06B9.3	ENSG00000197070	ARRDC1	1
WBGene00011055	arrd-14	R06B9.4	ENSG00000197070	ARRDC1	1
WBGene00011732	arrd-17	T12D8.4	ENSG00000197070	ARRDC1	1
WBGene00012464	arrd-7	Y17G7B.11	ENSG00000197070	ARRDC1	1
WBGene00012467	arrd-8	Y17G7B.14	ENSG00000197070	ARRDC1	1
WBGene00014161	arrd-5	ZK938.4	ENSG00000197070	ARRDC1	1
WBGene00015440	arrd-20	C04E12.11	ENSG00000197070	ARRDC1	1
WBGene00015441	arrd-21	C04E12.12	ENSG00000197070	ARRDC1	1
WBGene00018060	arrd-18	F35F10.11	ENSG00000197070	ARRDC1	1
WBGene00018061	arrd-19	F35F10.12	ENSG00000197070	ARRDC1	1
WBGene00020612	arrd-22	T20D4.6	ENSG00000197070	ARRDC1	1
WBGene00009668	cfim-1	F43G9.5	ENSG00000167005	NUDT21	6
WBGene00009672	None	F43G9.12	ENSG00000159086	PAXBP1	6
WBGene00009717	dep-1	F44G4.8	ENSG00000127329	PTPRB	4
WBGene00009776	None	F46B6.12	ENSG00000162384	C1orf123	6
WBGene00009793	pkn-1	F46F6.2	ENSG00000160447	PKN3	4
WBGene00009919	None	F52A8.6	ENSG00000197885	NKIRAS1	5
WBGene00010038	rheb-1	F54C8.5	ENSG00000167550	RHEBL1	5
WBGene00010097	srpa-68	F55C5.8	ENSG00000167881	SRP68	5
WBGene00010138	anoh-1	F56A8.1	ENSG00000134343	ANO3	4
WBGene00010272	amph-1	F58G6.1	ENSG00000078053	AMPH	4
WBGene00010296	dgat-2	F59A1.10	ENSG00000062282	DGAT2	3
WBGene00019464	None	K07B1.4	ENSG00000062282	DGAT2	4
WBGene00020910	dgtr-1	W01A11.2	ENSG00000062282	DGAT2	4
WBGene00021818	None	Y53G8B.2	ENSG00000062282	DGAT2	2
WBGene00010303	cri-3	F59A2.3	ENSG00000108561	C1QBP	5
WBGene00010484	dph-3	K01H12.1	ENSG00000154813	DPH3	6
WBGene00010488	None	K02A11.3	ENSG00000111405	ENDOU	6
WBGene00010640	None	K07F5.16	ENSG00000108176	DNAJC12	4
WBGene00010663	toca-2	K08E3.3	ENSG00000137942	FNBP1L	3
WBGene00017298	toca-1	F09E10.8	ENSG00000137942	FNBP1L	5
WBGene00010713	uso-1	K09B11.9	ENSG00000138768	USO1	5
WBGene00010771	None	K11D2.5	ENSG00000122085	MTERF4	3
WBGene00010788	sulp-4	K12G11.1	ENSG00000225697	SLC26A6	5
WBGene00010789	sulp-5	K12G11.2	ENSG00000225697	SLC26A6	4
WBGene00012259	sulp-7	W04G3.6	ENSG00000225697	SLC26A6	2
WBGene00013963	sulp-8	ZK287.2	ENSG00000225697	SLC26A6	3
WBGene00018283	sulp-3	F41D9.5	ENSG00000225697	SLC26A6	2
WBGene00020914	sulp-6	W01B11.2	ENSG00000225697	SLC26A6	2
WBGene00017464	sulp-2	F14D12.5	ENSG00000225697	SLC26A6	1
WBGene00010805	None	M01E5.2	ENSG00000101181	MTG2	6
WBGene00010815	None	M01F1.9	ENSG00000107185	RGP1	6
WBGene00010838	None	M03C11.1	ENSG00000165752	STK32C	5
WBGene00010892	dhhc-6	M18.8	ENSG00000023041	ZDHHC6	6
WBGene00010941	gss-1	M176.2	ENSG00000100983	GSS	6
WBGene00010975	None	R01H10.7	ENSG00000040933	INPP4A	4
WBGene00011064	adsl-1	R06C7.5	ENSG00000239900	ADSL	5
WBGene00011276	aakg-5	R53.7	ENSG00000181929	PRKAG1	1
WBGene00013732	aakg-1	Y111B2A.8	ENSG00000181929	PRKAG1	4
WBGene00020633	aakg-2	T20F7.6	ENSG00000181929	PRKAG1	1
WBGene00021527	aakg-3	Y41G9A.3	ENSG00000181929	PRKAG1	1
WBGene00011334	mrps-14	T01E8.6	ENSG00000120333	MRPS14	4
WBGene00011367	snpc-3.4	T02C12.2	ENSG00000164975	SNAPC3	3
WBGene00015098	snpc-3.1	B0273.3	ENSG00000164975	SNAPC3	4
WBGene00021662	snpc-3.3	Y48G1BL.1	ENSG00000164975	SNAPC3	1
WBGene00021667	snpc-3.2	Y48G1BM.1	ENSG00000164975	SNAPC3	4
WBGene00255594	None	Y48G1BL.8	ENSG00000164975	SNAPC3	1
WBGene00011391	mrps-12	T03D8.2	ENSG00000128626	MRPS12	6
WBGene00011399	None	T03F6.3	ENSG00000113552	GNPDA1	5
WBGene00011474	aldo-1	T05D4.1	ENSG00000149925	ALDOA	4
WBGene00017166	aldo-2	F01F1.12	ENSG00000149925	ALDOA	4
WBGene00011538	None	T06E6.1	ENSG00000133316	WDR74	6
WBGene00011631	None	T08G11.4	ENSG00000137574	TGS1	3
WBGene00011637	sds-22	T09A5.9	ENSG00000115685	PPP1R7	6
WBGene00015516	None	C06A8.6	ENSG00000115685	PPP1R7	2
WBGene00189952	None	K10D2.8	ENSG00000115685	PPP1R7	1
WBGene00011638	ostb-1	T09A5.11	ENSG00000244038	DDOST	6
WBGene00011644	None	T09B9.3	ENSG00000006007	GDE1	2
WBGene00011929	None	T22G5.1	ENSG00000006007	GDE1	3
WBGene00020446	None	T12B3.3	ENSG00000006007	GDE1	6
WBGene00022532	None	ZC155.4	ENSG00000006007	GDE1	4
WBGene00011648	cni-1	T09E8.3	ENSG00000143786	CNIH3	4
WBGene00011722	None	T11G6.8	ENSG00000086589	RBM22	6
WBGene00011771	None	T14G8.3	ENSG00000149428	HYOU1	5
WBGene00020781	None	T24H7.2	ENSG00000149428	HYOU1	5
WBGene00011775	None	T14G10.5	ENSG00000181789	COPG1	5
WBGene00011821	cdf-2	T18D3.3	ENSG00000115194	SLC30A3	3
WBGene00012712	ttm-1	Y39E4A.2	ENSG00000115194	SLC30A3	1
WBGene00011824	None	T18D3.7	ENSG00000166925	TSC22D4	2
WBGene00016269	None	C30G4.4	ENSG00000166925	TSC22D4	1
WBGene00012994	None	Y48C3A.12	ENSG00000166925	TSC22D4	1
WBGene00011827	None	T19A6.1	ENSG00000122490	PQLC1	6
WBGene00011884	enol-1	T21B10.2	ENSG00000111674	ENO2	5
WBGene00011939	prmt-3	T23B5.1	ENSG00000164169	PRMT9	2
WBGene00012204	mfn-1	W02B12.9	ENSG00000155287	SLC25A28	5
WBGene00012230	cacn-1	W03H9.4	ENSG00000105298	CACTIN	5
WBGene00012315	immt-2	W06H3.1	ENSG00000132305	IMMT	4
WBGene00020511	immt-1	T14G11.3	ENSG00000132305	IMMT	6
WBGene00012344	ola-1	W08E3.3	ENSG00000138430	OLA1	6
WBGene00012348	pptr-1	W08G11.4	ENSG00000154001	PPP2R5E	6
WBGene00007554	pptr-2	C13G3.3	ENSG00000154001	PPP2R5E	1
WBGene00012359	None	W09D10.1	ENSG00000084070	SMAP2	4
WBGene00012360	tat-3	W09D10.2	ENSG00000118322	ATP10B	4
WBGene00020784	tat-4	T24H7.5	ENSG00000118322	ATP10B	2
WBGene00012360	tat-3	W09D10.2	ENSG00000206190	ATP10A	4
WBGene00020784	tat-4	T24H7.5	ENSG00000206190	ATP10A	2
WBGene00012362	None	W09D10.4	ENSG00000196850	PPTC7	6
WBGene00012375	mecr-1	W09H1.5	ENSG00000116353	MECR	6
WBGene00012970	None	Y48A6B.9	ENSG00000116353	MECR	2
WBGene00012460	dhps-1	Y17G7B.4	ENSG00000095059	DHPS	6
WBGene00012479	None	Y18D10A.9	ENSG00000144021	CIAO1	6
WBGene00012553	cco-2	Y37D8A.14	ENSG00000178741	COX5A	5
WBGene00012606	None	Y38F1A.2	ENSG00000120925	RNF170	5
WBGene00012638	None	Y38H8A.4	ENSG00000139908	TSSK4	4
WBGene00015230	tag-344	B0511.4	ENSG00000139908	TSSK4	3
WBGene00044388	None	C27D6.11	ENSG00000139908	TSSK4	3
WBGene00012207	None	W02B12.12	ENSG00000139908	TSSK4	1
WBGene00012643	None	Y39A1A.3	ENSG00000173465	SSSCA1	5
WBGene00012645	mrpl-22	Y39A1A.6	ENSG00000082515	MRPL22	6
WBGene00012665	pph-5	Y39B6A.2	ENSG00000011485	PPP5C	6
WBGene00012666	None	Y39B6A.3	ENSG00000135070	ISCA1	6
WBGene00012697	mrps-35	Y39B6A.39	ENSG00000061794	MRPS35	6
WBGene00012740	slc-25A46	Y40B1B.8	ENSG00000164209	SLC25A46	6
WBGene00012756	None	Y41C4A.9	ENSG00000117597	DIEXF	4
WBGene00012796	None	Y43F4A.1	ENSG00000185621	LMLN	6
WBGene00012845	set-24	Y43F11A.5	ENSG00000005483	KMT2E	1
WBGene00013106	set-26	Y51H4A.12	ENSG00000005483	KMT2E	2
WBGene00017482	set-9	F15E6.1	ENSG00000005483	KMT2E	2
WBGene00022203	None	Y73B3A.1	ENSG00000005483	KMT2E	1
WBGene00012868	tbc-9	Y45F10A.6	ENSG00000109436	TBC1D9	6
WBGene00012890	lact-9	Y45F10D.11	ENSG00000103642	LACTB	6
WBGene00012932	None	Y47D3A.21	ENSG00000139726	DENR	6
WBGene00012933	mib-1	Y47D3A.22	ENSG00000166839	ANKDD1A	1
WBGene00021304	nphp-2	Y32G9A.6	ENSG00000166839	ANKDD1A	1
WBGene00012964	None	Y48A6B.3	ENSG00000145912	NHP2	6
WBGene00012982	jmjd-2	Y48B6A.11	ENSG00000107077	KDM4C	5
WBGene00012983	men-1	Y48B6A.12	ENSG00000082212	ME2	4
WBGene00013020	None	Y48G10A.3	ENSG00000101079	NDRG3	5
WBGene00014213	None	ZK1073.1	ENSG00000101079	NDRG3	1
WBGene00013025	vha-13	Y49A3A.2	ENSG00000114573	ATP6V1A	6
WBGene00013026	None	Y49A3A.3	ENSG00000122435	TRMT13	6
WBGene00013030	None	Y49E10.4	ENSG00000143870	PDIA6	2
WBGene00015168	pdi-6	B0403.4	ENSG00000143870	PDIA6	6
WBGene00013159	None	Y53F4B.12	ENSG00000013293	SLC7A14	1
WBGene00015197	None	B0454.6	ENSG00000013293	SLC7A14	1
WBGene00016806	None	C50D2.2	ENSG00000013293	SLC7A14	1
WBGene00017747	None	F23F1.6	ENSG00000013293	SLC7A14	1
WBGene00013201	None	Y54E5A.6	ENSG00000167264	DUS2	6
WBGene00013202	None	Y54E5A.7	ENSG00000167778	SPRYD3	1
WBGene00013217	ddl-3	Y54G11A.8	ENSG00000011295	TTC19	4
WBGene00013218	None	Y54G11A.9	ENSG00000165898	ISCA2	6
WBGene00013235	None	Y56A3A.16	ENSG00000140995	DEF8	1
WBGene00017646	None	F20H11.1	ENSG00000140995	DEF8	4
WBGene00013237	None	Y56A3A.19	ENSG00000004779	NDUFAB1	5
WBGene00018151	None	F37C12.3	ENSG00000004779	NDUFAB1	1
WBGene00013263	None	Y57A10A.23	ENSG00000117862	TXNDC12	6
WBGene00018656	None	F49H12.5	ENSG00000117862	TXNDC12	4
WBGene00013324	mrps-7	Y57G11C.34	ENSG00000125445	MRPS7	6
WBGene00013358	abhd-3.1	Y60A3A.7	ENSG00000168792	ABHD15	1
WBGene00016644	abhd-3.2	C44C1.5	ENSG00000168792	ABHD15	1
WBGene00013373	None	Y62E10A.2	ENSG00000172336	POP7	5
WBGene00013435	None	Y66D12A.9	ENSG00000131467	PSME3	6
WBGene00013531	None	Y73F8A.26	ENSG00000170275	CRTAP	6
WBGene00013557	None	Y75B8A.24	ENSG00000241973	PI4KA	6
WBGene00013594	None	Y87G2A.2	ENSG00000101473	ACOT8	1
WBGene00015887	None	C17C3.1	ENSG00000101473	ACOT8	4
WBGene00015889	None	C17C3.3	ENSG00000101473	ACOT8	2
WBGene00016511	None	C37H5.13	ENSG00000101473	ACOT8	6
WBGene00017781	None	F25E2.3	ENSG00000101473	ACOT8	6
WBGene00013650	None	Y105C5B.9	ENSG00000175287	PHYHD1	5
WBGene00013671	None	Y105E8A.11	ENSG00000163170	BOLA3	5
WBGene00023450	None	T12D8.10	ENSG00000163170	BOLA3	1
WBGene00013677	yars-1	Y105E8A.19	ENSG00000134684	YARS	3
WBGene00013682	None	Y105E8A.25	ENSG00000163947	ARHGEF3	1
WBGene00013683	zoo-1	Y105E8A.26	ENSG00000119139	TJP2	4
WBGene00013687	exoc-8	Y105E8B.2	ENSG00000116903	EXOC8	6
WBGene00013688	riok-2	Y105E8B.3	ENSG00000058729	RIOK2	5
WBGene00013709	csnk-1	Y106G6E.6	ENSG00000133275	CSNK1G2	6
WBGene00013734	None	Y111B2A.10	ENSG00000066422	ZBTB11	1
WBGene00013735	None	Y111B2A.12	ENSG00000127837	AAMP	6
WBGene00013740	hut-1	Y111B2A.20	ENSG00000121073	SLC35B1	5
WBGene00004206	pst-1	M03F8.2	ENSG00000121073	SLC35B1	2
WBGene00018827	pst-2	F54E7.1	ENSG00000121073	SLC35B1	1
WBGene00013855	None	ZC116.3	ENSG00000107611	CUBN	6
WBGene00013855	None	ZC116.3	ENSG00000123610	TNFAIP6	1
WBGene00013880	mppb-1	ZC410.2	ENSG00000010256	UQCRC1	4
WBGene00018963	ucr-1	F56D2.1	ENSG00000010256	UQCRC1	3
WBGene00013994	None	ZK524.4	ENSG00000163788	SNRK	4
WBGene00013998	None	ZK550.4	ENSG00000153767	GTF2E1	6
WBGene00014011	None	ZK632.2	ENSG00000163798	SLC4A1AP	4
WBGene00014021	svop-1	ZK637.1	ENSG00000166111	SVOP	5
WBGene00014025	asna-1	ZK637.5	ENSG00000198356	ASNA1	6
WBGene00018577	asna-2	F47G3.2	ENSG00000198356	ASNA1	1
WBGene00014027	tpk-1	ZK637.9	ENSG00000196511	TPK1	6
WBGene00014101	gopc-1	ZK849.2	ENSG00000047932	GOPC	6
WBGene00014172	clpp-1	ZK970.2	ENSG00000125656	CLPP	6
WBGene00014224	mrps-23	ZK1098.7	ENSG00000181610	MRPS23	5
WBGene00015064	None	B0228.7	ENSG00000099810	MTAP	5
WBGene00015126	None	B0303.4	ENSG00000164897	TMUB1	2
WBGene00015146	abi-1	B0336.6	ENSG00000138443	ABI2	5
WBGene00015164	ykt-6	B0361.10	ENSG00000106636	YKT6	6
WBGene00015350	fbxl-1	C02F5.7	ENSG00000153558	FBXL2	5
WBGene00015353	None	C02F5.13	ENSG00000169490	TM2D2	6
WBGene00015413	pdhb-1	C04C3.3	ENSG00000168291	PDHB	6
WBGene00015485	None	C05D11.8	ENSG00000158863	FAM160B2	1
WBGene00015548	None	C06G1.5	ENSG00000092020	PPP2R3C	1
WBGene00007710	rsa-1	C25A1.9	ENSG00000092020	PPP2R3C	2
WBGene00015771	got-1.3	C14E2.2	ENSG00000120053	GOT1	1
WBGene00020145	got-1.1	T01C8.4	ENSG00000120053	GOT1	1
WBGene00020146	got-1.2	T01C8.5	ENSG00000120053	GOT1	6
WBGene00015778	got-2.2	C14F11.1	ENSG00000120053	GOT1	1
WBGene00016652	got-2.1	C44E4.3	ENSG00000120053	GOT1	1
WBGene00015771	got-1.3	C14E2.2	ENSG00000169154	GOT1L1	1
WBGene00020145	got-1.1	T01C8.4	ENSG00000169154	GOT1L1	1
WBGene00020146	got-1.2	T01C8.5	ENSG00000169154	GOT1L1	1
WBGene00015809	None	C16A3.4	ENSG00000173545	ZNF622	6
WBGene00015939	None	C18A3.1	ENSG00000101574	METTL4	3
WBGene00015978	None	C18F10.7	ENSG00000076513	ANKRD13A	5
WBGene00016062	None	C24G6.8	ENSG00000141378	PTRH2	3
WBGene00016162	crh-2	C27D6.4	ENSG00000157613	CREB3L1	2
WBGene00002783	let-607	F57B10.1	ENSG00000157613	CREB3L1	1
WBGene00016171	None	C27F2.10	ENSG00000126226	PCID2	6
WBGene00016292	tbc-7	C31H2.1	ENSG00000162065	TBC1D24	6
WBGene00016373	swd-2.1	C33H5.6	ENSG00000164091	WDR82	1
WBGene00016374	swd-2.2	C33H5.7	ENSG00000164091	WDR82	6
WBGene00016390	None	C34B2.5	ENSG00000113312	TTC1	5
WBGene00016408	prmt-5	C34E10.5	ENSG00000100462	PRMT5	5
WBGene00016539	madd-2	C39F7.2	ENSG00000100505	TRIM9	6
WBGene00016539	madd-2	C39F7.2	ENSG00000152503	TRIM36	1
WBGene00015114	None	B0281.8	ENSG00000152503	TRIM36	1
WBGene00016190	None	C28G1.5	ENSG00000152503	TRIM36	1
WBGene00016191	None	C28G1.6	ENSG00000152503	TRIM36	1
WBGene00018384	None	F43C11.7	ENSG00000152503	TRIM36	1
WBGene00022868	None	ZK1240.3	ENSG00000152503	TRIM36	1
WBGene00022870	None	ZK1240.5	ENSG00000152503	TRIM36	1
WBGene00022871	None	ZK1240.6	ENSG00000152503	TRIM36	1
WBGene00022872	None	ZK1240.8	ENSG00000152503	TRIM36	1
WBGene00022873	None	ZK1240.9	ENSG00000152503	TRIM36	1
WBGene00016539	madd-2	C39F7.2	ENSG00000213186	TRIM59	1
WBGene00015110	None	B0281.3	ENSG00000213186	TRIM59	3
WBGene00018354	None	F42G2.5	ENSG00000213186	TRIM59	1
WBGene00018385	None	F43C11.8	ENSG00000213186	TRIM59	1
WBGene00019590	None	K09F6.7	ENSG00000213186	TRIM59	1
WBGene00022866	None	ZK1240.1	ENSG00000213186	TRIM59	1
WBGene00022867	None	ZK1240.2	ENSG00000213186	TRIM59	1
WBGene00000484	che-2	F38G1.1	ENSG00000213186	TRIM59	1
WBGene00016562	None	C41D11.3	ENSG00000110925	CSRNP2	3
WBGene00016567	None	C41D11.9	ENSG00000184277	TM2D3	5
WBGene00016611	bicd-1	C43G2.2	ENSG00000185963	BICD2	6
WBGene00016629	None	C44B7.7	ENSG00000006625	GGCT	6
WBGene00016642	chil-10	C44C1.2	ENSG00000177830	CHID1	5
WBGene00019980	chil-14	R09B5.12	ENSG00000177830	CHID1	3
WBGene00016654	None	C44E4.5	ENSG00000120526	NUDCD1	6
WBGene00016674	None	C45G9.2	ENSG00000105865	DUS4L	6
WBGene00016750	let-611	C48E7.2	ENSG00000186141	POLR3C	5
WBGene00016751	None	C48E7.6	ENSG00000173546	CSPG4	4
WBGene00016793	arp-11	C49H3.8	ENSG00000131966	ACTR10	2
WBGene00016812	None	C50D2.9	ENSG00000100294	MCAT	6
WBGene00016965	None	C56C10.9	ENSG00000078808	SDF4	6
WBGene00016987	None	CC8.2	ENSG00000132825	PPP1R3D	3
WBGene00017016	snap-1	D1014.3	ENSG00000105402	NAPA	6
WBGene00017064	ppfr-2	D2092.2	ENSG00000163605	PPP4R2	3
WBGene00017071	aagr-1	D2096.3	ENSG00000257335	MGAM	4
WBGene00019895	aagr-2	R05F9.12	ENSG00000257335	MGAM	4
WBGene00017088	akir-1	E01A2.6	ENSG00000135334	AKIRIN2	4
WBGene00017158	hpo-10	F01F1.1	ENSG00000167615	LENG8	5
WBGene00017284	sec-6	F09E5.5	ENSG00000179044	EXOC3L1	1
WBGene00017284	sec-6	F09E5.5	ENSG00000185215	TNFAIP2	1
WBGene00017300	rpc-2	F09F7.3	ENSG00000013503	POLR3B	6
WBGene00016140	rpb-2	C26E6.4	ENSG00000013503	POLR3B	1
WBGene00017319	mrps-9	F09G8.3	ENSG00000135972	MRPS9	6
WBGene00017394	cal-8	F12A10.5	ENSG00000157782	CABP1	1
WBGene00017576	cdh-8	F18F11.3	ENSG00000156453	PCDH1	1
WBGene00000401	cdh-9	F59C12.1	ENSG00000156453	PCDH1	1
WBGene00017719	ldp-1	F22F7.1	ENSG00000143653	SCCPDH	6
WBGene00017720	None	F22F7.2	ENSG00000143653	SCCPDH	5
WBGene00021741	None	Y50D4B.2	ENSG00000143653	SCCPDH	3
WBGene00017742	nfyc-1	F23F1.1	ENSG00000066136	NFYC	3
WBGene00017760	None	F23H11.4	ENSG00000186635	ARAP1	3
WBGene00017766	peli-1	F25B4.2	ENSG00000197329	PELI1	5
WBGene00017826	tag-340	F26F4.4	ENSG00000147465	STAR	1
WBGene00009940	strl-1	F52F12.7	ENSG00000147465	STAR	2
WBGene00017891	rgl-1	F28B4.2	ENSG00000205517	RGL3	2
WBGene00017895	vrk-1	F28B12.3	ENSG00000100749	VRK1	5
WBGene00017974	vps-41	F32A6.3	ENSG00000006715	VPS41	5
WBGene00017997	mrpl-1	F33D4.5	ENSG00000169288	MRPL1	5
WBGene00018214	None	F39H12.3	ENSG00000064199	SPA17	2
WBGene00018270	None	F41C3.4	ENSG00000111711	GOLT1B	6
WBGene00018270	None	F41C3.4	ENSG00000174567	GOLT1A	4
WBGene00018419	None	F44E2.6	ENSG00000148450	MSRB2	6
WBGene00018467	sdpn-1	F45E1.7	ENSG00000124507	PACSIN1	5
WBGene00018491	mdh-1	F46E10.10	ENSG00000014641	MDH1	4
WBGene00018516	tag-257	F46G11.3	ENSG00000116675	DNAJC6	3
WBGene00001043	dnj-25	W07A8.3	ENSG00000116675	DNAJC6	2
WBGene00018567	None	F47E1.3	ENSG00000110851	PRDM4	1
WBGene00018703	sec-3	F52E4.7	ENSG00000168952	STXBP6	1
WBGene00018765	None	F53F10.3	ENSG00000143158	MPC2	5
WBGene00018769	mnat-1	F53G2.7	ENSG00000020426	MNAT1	6
WBGene00018837	None	F54G2.1	ENSG00000007516	BAIAP3	6
WBGene00018847	marc-6	F55A3.1	ENSG00000145495	MARCH6	6
WBGene00018853	sec-22	F55A4.1	ENSG00000121542	SEC22A	2
WBGene00018974	fcho-1	F56D12.6	ENSG00000118473	SGIP1	2
WBGene00018974	fcho-1	F56D12.6	ENSG00000157107	FCHO2	5
WBGene00019128	None	F59G1.4	ENSG00000135931	ARMC9	3
WBGene00019185	None	H10E21.5	ENSG00000133135	RNF128	2
WBGene00019209	emc-1	H17B01.4	ENSG00000127463	EMC1	5
WBGene00019296	mcu-1	K02B2.3	ENSG00000156026	MCU	6
WBGene00019317	None	K02E10.1	ENSG00000197562	RAB40C	1
WBGene00019326	None	K02F3.2	ENSG00000115840	SLC25A12	6
WBGene00019360	neto-1	K03E5.1	ENSG00000166342	NETO1	3
WBGene00019503	tbce-1	K07H8.1	ENSG00000116957	TBCE	6
WBGene00019599	None	K09H11.1	ENSG00000111271	ACAD10	5
WBGene00019657	None	K11G12.6	ENSG00000100258	LMF2	6
WBGene00019664	None	K11H12.8	ENSG00000165678	GHITM	6
WBGene00019823	fnta-1	R02D3.5	ENSG00000168522	FNTA	6
WBGene00019842	None	R02F11.4	ENSG00000182504	CEP97	2
WBGene00019844	abts-4	R03E9.3	ENSG00000164889	SLC4A2	1
WBGene00009920	abts-1	F52B5.1	ENSG00000164889	SLC4A2	1
WBGene00009929	abts-2	F52D10.1	ENSG00000164889	SLC4A2	1
WBGene00019877	None	R05D3.2	ENSG00000105983	LMBR1	5
WBGene00019900	vdac-1	R05G6.7	ENSG00000165637	VDAC2	5
WBGene00019944	None	R07G3.8	ENSG00000197872	FAM49A	6
WBGene00020026	None	R12C12.6	ENSG00000175348	TMEM9B	5
WBGene00020030	None	R12E2.1	ENSG00000076321	KLHL20	6
WBGene00020086	npr-24	R106.2	ENSG00000128285	MCHR1	2
WBGene00020346	None	T08B2.5	ENSG00000004534	RBM6	1
WBGene00020557	None	T19B4.3	ENSG00000198931	APRT	6
WBGene00020572	rund-1	T19D7.4	ENSG00000198863	RUNDC1	5
WBGene00020706	atg-9	T22H9.2	ENSG00000181652	ATG9B	3
WBGene00020821	jhdm-1	T26A5.5	ENSG00000173120	KDM2A	4
WBGene00021097	cdc-37	W08F4.8	ENSG00000105401	CDC37	6
WBGene00021132	nfyb-1	W10D9.4	ENSG00000120837	NFYB	3
WBGene00021467	None	Y39G10AR.9	ENSG00000175575	PAAF1	6
WBGene00021626	rft-2	Y47D7A.14	ENSG00000101276	SLC52A3	6
WBGene00044637	rft-1	Y47D7A.16	ENSG00000101276	SLC52A3	6
WBGene00021636	pcaf-1	Y47G6A.6	ENSG00000114166	KAT2B	5
WBGene00021733	otub-2	Y50C1A.1	ENSG00000264522	OTUD7B	3
WBGene00021800	None	Y53G8AL.2	ENSG00000139180	NDUFA9	5
WBGene00021829	mrpl-17	Y54E10A.7	ENSG00000158042	MRPL17	5
WBGene00021842	None	Y54E10BR.3	ENSG00000168894	RNF181	1
WBGene00021846	ztf-23	Y54E10BR.8	ENSG00000161298	ZNF382	1
WBGene00021931	None	Y55F3AM.14	ENSG00000161298	ZNF382	2
WBGene00001223	ehn-3	ZK616.10	ENSG00000161298	ZNF382	1
WBGene00021846	ztf-23	Y54E10BR.8	ENSG00000188227	ZNF793	1
WBGene00044651	egrh-3	Y94H6A.11	ENSG00000188227	ZNF793	1
WBGene00021846	ztf-23	Y54E10BR.8	ENSG00000197619	ZNF615	1
WBGene00021931	None	Y55F3AM.14	ENSG00000197619	ZNF615	2
WBGene00001223	ehn-3	ZK616.10	ENSG00000197619	ZNF615	1
WBGene00021849	None	Y54F10AM.5	ENSG00000119421	NDUFA8	6
WBGene00022119	copa-1	Y71F9AL.17	ENSG00000122218	COPA	6
WBGene00009542	copb-2	F38E11.5	ENSG00000122218	COPA	1
WBGene00022141	chaf-2	Y71G12B.1	ENSG00000159259	CHAF1B	5
WBGene00022170	None	Y71H2AM.5	ENSG00000126267	COX6B1	4
WBGene00022173	set-27	Y71H2AM.8	ENSG00000183576	SETD3	6
WBGene00022190	josd-1	Y71H2AR.3	ENSG00000100221	JOSD1	5
WBGene00022240	shl-1	Y73B6BL.19	ENSG00000184408	KCND2	6
WBGene00022251	blos-2	Y73B6BL.30	ENSG00000196072	BLOC1S2	5
WBGene00235289	None	Y73B6BL.289	ENSG00000196072	BLOC1S2	1
WBGene00022280	None	Y74C10AL.2	ENSG00000183726	TMEM50A	4
WBGene00022336	None	Y82E9BR.3	ENSG00000159199	ATP5G1	5
WBGene00022380	None	Y94H6A.8	ENSG00000184752	NDUFA12	6
WBGene00022453	None	Y110A2AR.3	ENSG00000089818	NECAP1	5
WBGene00022519	None	ZC123.4	ENSG00000058091	CDK14	4
WBGene00022531	morc-1	ZC155.3	ENSG00000133422	MORC2	3
WBGene00022603	gck-2	ZC404.9	ENSG00000104814	MAP4K1	2
WBGene00022675	gbb-2	ZK180.1	ENSG00000136928	GABBR2	6
WBGene00022696	None	ZK328.7	ENSG00000168026	TTC21A	4
WBGene00022703	ubxn-4	ZK353.8	ENSG00000144224	UBXN4	6
WBGene00022719	pdhk-2	ZK370.5	ENSG00000067992	PDK3	6
WBGene00022774	swsn-6	ZK616.4	ENSG00000077080	ACTL6B	5
WBGene00022785	None	ZK652.6	ENSG00000176407	KCMF1	3
WBGene00022787	tag-307	ZK652.10	ENSG00000004142	POLDIP2	4
WBGene00022793	None	ZK686.3	ENSG00000104723	TUSC3	6
WBGene00022798	fahd-1	ZK688.3	ENSG00000180185	FAHD1	6
WBGene00044025	None	T01G1.4	ENSG00000117682	DHDDS	6
WBGene00044026	cisd-1	W02B12.15	ENSG00000145354	CISD2	4
WBGene00044233	None	Y56A3A.36	ENSG00000175283	DOLK	3
WBGene00044305	rad-8	F56H1.6	ENSG00000130347	RTN4IP1	6
WBGene00044319	tag-266	W06E11.5	ENSG00000204116	CHIC1	6
WBGene00044720	None	Y53F4B.42	ENSG00000123600	METTL8	3
WBGene00014205	None	ZK1058.5	ENSG00000123600	METTL8	1
WBGene00077771	None	C41G7.9	ENSG00000100300	TSPO	4
WBGene00194707	None	C53A5.17	ENSG00000126814	TRMT5	5
WBGene00008263	None	C53A5.2	ENSG00000126814	TRMT5	1
WBGene00000254	bli-4	K04F10.4	ENSG00000175426	PCSK1	2
WBGene00002232	kpc-1	F11A6.1	ENSG00000175426	PCSK1	1
WBGene00002980	lgg-1	C32D5.9	ENSG00000139112	GABARAPL1	3
WBGene00006538	tbb-4	B0272.1	ENSG00000188229	TUBB4B	4
WBGene00003171	mec-7	ZK154.3	ENSG00000188229	TUBB4B	2
WBGene00000248	ben-1	C54C6.2	ENSG00000188229	TUBB4B	1
WBGene00006536	tbb-1	K01G5.7	ENSG00000188229	TUBB4B	1
WBGene00006537	tbb-2	C36E8.5	ENSG00000188229	TUBB4B	1
WBGene00017268	hmgr-1	F08F8.2	ENSG00000113161	HMGCR	4
WBGene00000177	aqp-9	K07A1.16	ENSG00000178301	AQP11	2
WBGene00000178	aqp-10	ZK1321.3	ENSG00000178301	AQP11	1
WBGene00000209	asg-1	K07A12.3	ENSG00000167283	ATP5L	3
WBGene00000210	asg-2	C53B7.4	ENSG00000167283	ATP5L	3
WBGene00000228	atn-1	W04D2.1	ENSG00000282844	ACTN4	2
WBGene00000270	bre-5	T12G3.8	ENSG00000169255	B3GALNT1	3
WBGene00000408	cdk-7	Y39G10AL.3	ENSG00000277273	CDK7	3
WBGene00000793	crh-1	Y41C4A.4	ENSG00000115966	ATF2	1
WBGene00000941	ddp-1	Y39A3CR.4	ENSG00000150779	TIMM8B	2
WBGene00001028	dnj-10	F22B7.5	ENSG00000276726	DNAJA3	3
WBGene00001031	dnj-13	F54D5.8	ENSG00000137094	DNAJB5	3
WBGene00001374	exp-2	F12F3.1	ENSG00000156486	KCNS2	3
WBGene00002242	kvs-1	C53C9.3	ENSG00000156486	KCNS2	3
WBGene00007862	None	C32C4.1	ENSG00000156486	KCNS2	2
WBGene00012967	kvs-4	Y48A6B.6	ENSG00000156486	KCNS2	3
WBGene00018402	kvs-3	F44A2.2	ENSG00000156486	KCNS2	3
WBGene00021948	kvs-5	Y55F3C.3	ENSG00000156486	KCNS2	3
WBGene00001374	exp-2	F12F3.1	ENSG00000162975	KCNF1	2
WBGene00002242	kvs-1	C53C9.3	ENSG00000162975	KCNF1	2
WBGene00007862	None	C32C4.1	ENSG00000162975	KCNF1	2
WBGene00012967	kvs-4	Y48A6B.6	ENSG00000162975	KCNF1	2
WBGene00018402	kvs-3	F44A2.2	ENSG00000162975	KCNF1	2
WBGene00021948	kvs-5	Y55F3C.3	ENSG00000162975	KCNF1	2
WBGene00001681	gpc-1	K02A4.2	ENSG00000162188	GNG3	1
WBGene00003066	lpl-1	ZC410.7	ENSG00000198015	MRPL42	2
WBGene00003377	mls-2	C39E6.4	ENSG00000125820	NKX2-2	1
WBGene00000447	ceh-24	F55B12.1	ENSG00000125820	NKX2-2	1
WBGene00000450	ceh-28	K03A11.3	ENSG00000125820	NKX2-2	1
WBGene00000445	ceh-22	F29F11.5	ENSG00000125820	NKX2-2	1
WBGene00003915	pan-1	M88.6	ENSG00000121871	SLITRK3	1
WBGene00004088	ppk-2	Y48G9A.8	ENSG00000277292	PIP4K2B	2
WBGene00004249	pvf-1	Y39A3CL.6	ENSG00000197461	PDGFA	1
WBGene00004363	ric-3	T14A8.1	ENSG00000166405	RIC3	1
WBGene00004503	rpt-3	F23F12.6	ENSG00000281221	PSMC4	3
WBGene00004787	sft-1	H06I04.2	ENSG00000280627	SURF1	3
WBGene00004952	spd-1	Y34D9A.4	ENSG00000198901	PRC1	3
WBGene00006459	tag-89	H02I12.3	ENSG00000213215	OR2F1	1
WBGene00015299	None	C01F1.4	ENSG00000213215	OR2F1	1
WBGene00006540	tbg-1	F58A4.8	ENSG00000131462	TUBG1	4
WBGene00006868	vab-1	M03A1.1	ENSG00000145242	EPHA5	3
WBGene00007670	stg-1	C18D1.4	ENSG00000006116	CACNG3	1
WBGene00007740	None	C26C6.6	ENSG00000135363	LMO2	1
WBGene00022030	None	Y65B4A.7	ENSG00000135363	LMO2	1
WBGene00007914	mys-4	C34B7.4	ENSG00000136504	KAT7	1
WBGene00010537	mys-2	K03D10.3	ENSG00000136504	KAT7	2
WBGene00007029	mys-1	VC5.4	ENSG00000136504	KAT7	1
WBGene00008222	None	C50B6.9	ENSG00000144827	ABHD10	1
WBGene00008364	slc-25A26	D1046.3	ENSG00000282739	SLC25A26	2
WBGene00008425	None	D2045.8	ENSG00000174943	KCTD13	2
WBGene00008766	None	F13G3.6	ENSG00000277033	B3GNTL1	3
WBGene00009001	tyr-3	F21C3.2	ENSG00000107165	TYRP1	1
WBGene00010661	tyr-2	K08E3.1	ENSG00000107165	TYRP1	1
WBGene00015332	tyr-1	C02C2.1	ENSG00000107165	TYRP1	1
WBGene00021553	tyr-5	Y44E3B.2	ENSG00000107165	TYRP1	1
WBGene00009211	wdr-46	F28D1.1	ENSG00000204221	WDR46	3
WBGene00009211	wdr-46	F28D1.1	ENSG00000206284	WDR46	4
WBGene00009211	wdr-46	F28D1.1	ENSG00000226916	WDR46	3
WBGene00009211	wdr-46	F28D1.1	ENSG00000236222	WDR46	4
WBGene00009632	ttyh-1	F42E11.2	ENSG00000136295	TTYH3	2
WBGene00009661	patr-1	F43G6.9	ENSG00000166889	PATL1	1
WBGene00009672	None	F43G9.12	ENSG00000263141	PAXBP1	2
WBGene00010922	None	M142.5	ENSG00000161654	LSM12	2
WBGene00011391	mrps-12	T03D8.2	ENSG00000283018	MRPS12	2
WBGene00011486	None	T05E12.3	ENSG00000168301	KCTD6	1
WBGene00015111	None	B0281.4	ENSG00000168301	KCTD6	1
WBGene00015112	None	B0281.5	ENSG00000168301	KCTD6	1
WBGene00015113	None	B0281.6	ENSG00000168301	KCTD6	1
WBGene00015914	None	C17F4.8	ENSG00000168301	KCTD6	1
WBGene00016545	None	C40A11.2	ENSG00000168301	KCTD6	1
WBGene00016546	None	C40A11.3	ENSG00000168301	KCTD6	1
WBGene00016547	None	C40A11.4	ENSG00000168301	KCTD6	1
WBGene00016549	None	C40A11.6	ENSG00000168301	KCTD6	1
WBGene00016550	None	C40A11.7	ENSG00000168301	KCTD6	1
WBGene00017705	None	F22E5.6	ENSG00000168301	KCTD6	1
WBGene00017707	None	F22E5.8	ENSG00000168301	KCTD6	1
WBGene00019339	None	K02F6.5	ENSG00000168301	KCTD6	1
WBGene00019342	None	K02F6.8	ENSG00000168301	KCTD6	1
WBGene00022567	None	ZC239.4	ENSG00000168301	KCTD6	1
WBGene00022568	None	ZC239.5	ENSG00000168301	KCTD6	1
WBGene00022570	sdz-35	ZC239.12	ENSG00000168301	KCTD6	1
WBGene00022572	None	ZC239.14	ENSG00000168301	KCTD6	1
WBGene00022573	None	ZC239.15	ENSG00000168301	KCTD6	1
WBGene00011771	None	T14G8.3	ENSG00000280682	HYOU1	3
WBGene00020781	None	T24H7.2	ENSG00000280682	HYOU1	3
WBGene00012236	None	W04A8.1	ENSG00000147316	MCPH1	1
WBGene00012626	None	Y38H6C.14	ENSG00000156050	FAM161B	1
WBGene00013004	mrpl-37	Y48E1B.5	ENSG00000116221	MRPL37	2
WBGene00013150	None	Y53F4B.3	ENSG00000104472	CHRAC1	1
WBGene00013177	rsy-1	Y53H1A.1	ENSG00000132424	PNISR	3
WBGene00013892	None	ZC434.4	ENSG00000189306	RRP7A	2
WBGene00013970	klu-1	ZK337.2	ENSG00000140265	ZSCAN29	1
WBGene00013970	klu-1	ZK337.2	ENSG00000154957	ZNF18	1
WBGene00013970	klu-1	ZK337.2	ENSG00000160908	ZNF394	1
WBGene00013970	klu-1	ZK337.2	ENSG00000172466	ZNF24	1
WBGene00013970	klu-1	ZK337.2	ENSG00000197062	ZSCAN26	1
WBGene00013970	klu-1	ZK337.2	ENSG00000197279	ZNF165	1
WBGene00015025	mrpl-9	B0205.11	ENSG00000143436	MRPL9	2
WBGene00015114	None	B0281.8	ENSG00000121060	TRIM25	1
WBGene00016190	None	C28G1.5	ENSG00000121060	TRIM25	1
WBGene00016191	None	C28G1.6	ENSG00000121060	TRIM25	1
WBGene00018384	None	F43C11.7	ENSG00000121060	TRIM25	1
WBGene00022868	None	ZK1240.3	ENSG00000121060	TRIM25	1
WBGene00022870	None	ZK1240.5	ENSG00000121060	TRIM25	1
WBGene00022871	None	ZK1240.6	ENSG00000121060	TRIM25	1
WBGene00022872	None	ZK1240.8	ENSG00000121060	TRIM25	1
WBGene00022873	None	ZK1240.9	ENSG00000121060	TRIM25	1
WBGene00015114	None	B0281.8	ENSG00000132109	TRIM21	2
WBGene00016190	None	C28G1.5	ENSG00000132109	TRIM21	1
WBGene00016191	None	C28G1.6	ENSG00000132109	TRIM21	1
WBGene00018384	None	F43C11.7	ENSG00000132109	TRIM21	1
WBGene00022868	None	ZK1240.3	ENSG00000132109	TRIM21	1
WBGene00022870	None	ZK1240.5	ENSG00000132109	TRIM21	1
WBGene00022871	None	ZK1240.6	ENSG00000132109	TRIM21	1
WBGene00022872	None	ZK1240.8	ENSG00000132109	TRIM21	1
WBGene00022873	None	ZK1240.9	ENSG00000132109	TRIM21	1
WBGene00015114	None	B0281.8	ENSG00000162931	TRIM17	1
WBGene00016190	None	C28G1.5	ENSG00000162931	TRIM17	1
WBGene00016191	None	C28G1.6	ENSG00000162931	TRIM17	1
WBGene00018384	None	F43C11.7	ENSG00000162931	TRIM17	1
WBGene00022868	None	ZK1240.3	ENSG00000162931	TRIM17	1
WBGene00022870	None	ZK1240.5	ENSG00000162931	TRIM17	1
WBGene00022871	None	ZK1240.6	ENSG00000162931	TRIM17	1
WBGene00022872	None	ZK1240.8	ENSG00000162931	TRIM17	1
WBGene00022873	None	ZK1240.9	ENSG00000162931	TRIM17	1
WBGene00015776	dct-1	C14F5.1	ENSG00000176171	BNIP3	2
WBGene00016118	None	C25H3.9	ENSG00000136521	NDUFB5	2
WBGene00016173	fust-1	C27H5.3	ENSG00000270647	TAF15	1
WBGene00016173	fust-1	C27H5.3	ENSG00000276833	TAF15	1
WBGene00016937	tag-294	C54H2.3	ENSG00000015153	YAF2	1
WBGene00016937	tag-294	C54H2.3	ENSG00000163602	RYBP	2
WBGene00016944	uri-1	C55B7.5	ENSG00000105176	URI1	2
WBGene00017158	hpo-10	F01F1.1	ENSG00000274305	LENG8	2
WBGene00017158	hpo-10	F01F1.1	ENSG00000276458	LENG8	2
WBGene00017158	hpo-10	F01F1.1	ENSG00000276681	LENG8	3
WBGene00017724	None	F22F7.7	ENSG00000143942	CHAC2	3
WBGene00017812	None	F26A1.14	ENSG00000139597	N4BP2L1	1
WBGene00018419	None	F44E2.6	ENSG00000174099	MSRB3	3
WBGene00019328	clec-149	K02F3.5	ENSG00000182566	CLEC4G	1
WBGene00019503	tbce-1	K07H8.1	ENSG00000282984	TBCE	2
WBGene00019828	None	R02E12.4	ENSG00000125409	TEKT3	2
WBGene00019832	osg-1	R02F2.2	ENSG00000074964	ARHGEF10L	1
WBGene00021237	crtc-1	Y20F4.2	ENSG00000140577	CRTC3	1
WBGene00021596	spsb-2	Y46E12BL.3	ENSG00000111671	SPSB2	2
WBGene00021597	spsb-1	Y46E12BL.4	ENSG00000111671	SPSB2	1
WBGene00021931	None	Y55F3AM.14	ENSG00000099326	MZF1	1
WBGene00021931	None	Y55F3AM.14	ENSG00000130684	ZNF337	2
WBGene00001223	ehn-3	ZK616.10	ENSG00000130684	ZNF337	1
WBGene00021931	None	Y55F3AM.14	ENSG00000131845	ZNF304	2
WBGene00001223	ehn-3	ZK616.10	ENSG00000131845	ZNF304	1
WBGene00021931	None	Y55F3AM.14	ENSG00000147124	ZNF41	2
WBGene00001223	ehn-3	ZK616.10	ENSG00000147124	ZNF41	1
WBGene00021931	None	Y55F3AM.14	ENSG00000167766	ZNF83	2
WBGene00001223	ehn-3	ZK616.10	ENSG00000167766	ZNF83	1
WBGene00021931	None	Y55F3AM.14	ENSG00000186020	ZNF529	2
WBGene00001223	ehn-3	ZK616.10	ENSG00000186020	ZNF529	1
WBGene00021931	None	Y55F3AM.14	ENSG00000196172	ZNF681	2
WBGene00001223	ehn-3	ZK616.10	ENSG00000196172	ZNF681	1
WBGene00021931	None	Y55F3AM.14	ENSG00000197044	ZNF441	2
WBGene00001223	ehn-3	ZK616.10	ENSG00000197044	ZNF441	1
WBGene00021931	None	Y55F3AM.14	ENSG00000198046	ZNF667	1
WBGene00021931	None	Y55F3AM.14	ENSG00000213096	ZNF254	2
WBGene00001223	ehn-3	ZK616.10	ENSG00000213096	ZNF254	1
WBGene00021931	None	Y55F3AM.14	ENSG00000256294	ZNF225	1
WBGene00022077	vamp-7	Y69A2AR.6	ENSG00000124333	VAMP7	1
WBGene00044651	egrh-3	Y94H6A.11	ENSG00000149054	ZNF215	1
WBGene00044651	egrh-3	Y94H6A.11	ENSG00000171574	ZNF584	1
WBGene00044651	egrh-3	Y94H6A.11	ENSG00000172748	ZNF596	1
WBGene00044651	egrh-3	Y94H6A.11	ENSG00000197008	ZNF138	1
WBGene00001579	gex-2	F56A11.1	ENSG00000280618	CYFIP1	1
WBGene00002265	lec-2	F52H3.7	ENSG00000100285	NEFH	1
WBGene00000100	ajm-1	C25A11.4	ENSG00000100285	NEFH	1
WBGene00009888	None	F49E2.5	ENSG00000100285	NEFH	1
WBGene00044201	None	H39E23.3	ENSG00000100285	NEFH	1
WBGene00003495	mup-2	T22E5.5	ENSG00000105048	TNNT1	1
WBGene00006588	tnt-3	C14F5.3	ENSG00000105048	TNNT1	1
WBGene00006589	tnt-4	T08B1.2	ENSG00000105048	TNNT1	1
WBGene00008396	None	D1086.9	ENSG00000089199	CHGB	1
WBGene00011193	algn-13	R10D12.12	ENSG00000101901	ALG13	3
WBGene00012359	None	W09D10.1	ENSG00000106351	AGFG2	1
WBGene00019344	dhhc-10	K02G10.1	ENSG00000163958	ZDHHC19	1
WBGene00000262	bra-1	F54B11.6	ENSG00000101040	ZMYND8	1
WBGene00017757	bra-2	F23H11.1	ENSG00000101040	ZMYND8	1
WBGene00001177	egl-8	B0348.4	ENSG00000149782	PLCB3	2
WBGene00001484	fox-1	T07D1.4	ENSG00000277564	RBFOX2	1
WBGene00011279	asd-1	R74.5	ENSG00000277564	RBFOX2	1
WBGene00002881	let-756	C05D11.4	ENSG00000102466	FGF14	1
WBGene00009174	None	F26H9.2	ENSG00000282833	PHACTR1	1
WBGene00017326	dmd-5	F10C1.5	ENSG00000142700	DMRTA2	2
WBGene00000254	bli-4	K04F10.4	ENSG00000160613	PCSK7	1
WBGene00002232	kpc-1	F11A6.1	ENSG00000160613	PCSK7	1
WBGene00000372	cyp-13A7	T10B9.10	ENSG00000186377	CYP4X1	1
WBGene00007140	cyp-29A4	B0331.1	ENSG00000186377	CYP4X1	1
WBGene00007963	cyp-25A1	C36A4.1	ENSG00000186377	CYP4X1	1
WBGene00007964	cyp-25A2	C36A4.2	ENSG00000186377	CYP4X1	1
WBGene00007967	cyp-25A4	C36A4.6	ENSG00000186377	CYP4X1	1
WBGene00008809	cyp-13A11	F14F7.2	ENSG00000186377	CYP4X1	1
WBGene00008810	cyp-13A12	F14F7.3	ENSG00000186377	CYP4X1	1
WBGene00009226	cyp-37B1	F28G4.1	ENSG00000186377	CYP4X1	1
WBGene00010354	cyp-31A2	H02I12.8	ENSG00000186377	CYP4X1	1
WBGene00011671	cyp-13A4	T10B9.1	ENSG00000186377	CYP4X1	1
WBGene00011672	cyp-13A5	T10B9.2	ENSG00000186377	CYP4X1	1
WBGene00011674	cyp-13A8	T10B9.4	ENSG00000186377	CYP4X1	1
WBGene00011675	cyp-13A3	T10B9.5	ENSG00000186377	CYP4X1	1
WBGene00011677	cyp-13A1	T10B9.8	ENSG00000186377	CYP4X1	1
WBGene00011830	cyp-29A2	T19B10.1	ENSG00000186377	CYP4X1	1
WBGene00013585	cyp-42A1	Y80D3A.5	ENSG00000186377	CYP4X1	1
WBGene00014254	cyp-13A10	ZK1320.4	ENSG00000186377	CYP4X1	1
WBGene00014697	cyp-25A3	C36A4.3	ENSG00000186377	CYP4X1	1
WBGene00016147	cyp-32A1	C26F1.2	ENSG00000186377	CYP4X1	1
WBGene00021167	cyp-32B1	Y5H2B.5	ENSG00000186377	CYP4X1	1
WBGene00021200	cyp-31A3	Y17G9B.3	ENSG00000186377	CYP4X1	1
WBGene00021412	cyp-29A3	Y38C9B.1	ENSG00000186377	CYP4X1	1
WBGene00000708	col-135	M199.5	ENSG00000152591	DSPP	1
WBGene00001001	dis-3	C04G2.6	ENSG00000166938	DIS3L	1
WBGene00001650	gon-1	F25H8.3	ENSG00000142303	ADAMTS10	1
WBGene00002183	kat-1	T02G5.8	ENSG00000120437	ACAT2	1
WBGene00009952	acaa-2	F53A2.7	ENSG00000120437	ACAT2	1
WBGene00020166	None	T02G5.7	ENSG00000120437	ACAT2	1
WBGene00003594	nft-1	Y56A3A.13	ENSG00000114021	NIT2	1
WBGene00004042	plk-1	C14B9.4	ENSG00000145632	PLK2	1
WBGene00004043	plk-2	Y71F9B.7	ENSG00000145632	PLK2	1
WBGene00004044	plk-3	F55G1.8	ENSG00000145632	PLK2	1
WBGene00006487	tag-141	C30H6.2	ENSG00000196950	SLC39A10	1
WBGene00006619	try-1	ZK546.15	ENSG00000010438	PRSS3	1
WBGene00006936	glp-4	Y87G2A.5	ENSG00000206476	VARS2	1
WBGene00006936	glp-4	Y87G2A.5	ENSG00000223494	VARS2	1
WBGene00006936	glp-4	Y87G2A.5	ENSG00000230985	VARS2	1
WBGene00006936	glp-4	Y87G2A.5	ENSG00000234032	VARS2	1
WBGene00006936	glp-4	Y87G2A.5	ENSG00000236178	VARS2	1
WBGene00007137	None	B0285.4	ENSG00000162971	TYW5	1
WBGene00007969	acs-19	C36A4.9	ENSG00000154930	ACSS1	1
WBGene00008410	None	D2023.6	ENSG00000173137	ADCK5	1
WBGene00009364	None	F33H1.3	ENSG00000084463	WBP11	1
WBGene00011648	cni-1	T09E8.3	ENSG00000143771	CNIH4	1
WBGene00011730	drr-2	T12D8.2	ENSG00000106682	EIF4H	1
WBGene00019677	None	K12H4.2	ENSG00000156928	MALSU1	1
WBGene00020300	tag-261	T07A9.13	ENSG00000176101	SSNA1	1
WBGene00021355	None	Y37E3.17	ENSG00000123453	SARDH	1
WBGene00022798	fahd-1	ZK688.3	ENSG00000115042	FAHD2A	1
WBGene00044083	tin-9.2	B0564.1	ENSG00000132286	TIMM10B	1
WBGene00000223	atf-7	C07G2.2	ENSG00000115966	ATF2	0
WBGene00000267	bre-2	Y39E4B.9	ENSG00000169255	B3GALNT1	0
WBGene00000487	che-6	C23H5.7	ENSG00000144191	CNGA3	0
WBGene00000551	clx-1	C50F7.2	ENSG00000111676	ATN1	0
WBGene00000562	cng-1	F14H8.6	ENSG00000144191	CNGA3	0
WBGene00000563	cng-3	F38E11.12	ENSG00000144191	CNGA3	0
WBGene00003031	lin-46	R186.4	ENSG00000171723	GPHN	0
WBGene00006864	npr-16	F56B6.5	ENSG00000128285	MCHR1	0
WBGene00007153	clec-41	B0365.6	ENSG00000123610	TNFAIP6	0
WBGene00008065	npr-18	C43C3.2	ENSG00000128285	MCHR1	0
WBGene00008161	None	C47F8.5	ENSG00000169255	B3GALNT1	0
WBGene00008291	None	C54C8.3	ENSG00000169255	B3GALNT1	0
WBGene00008478	None	E03H4.11	ENSG00000169255	B3GALNT1	0
WBGene00008533	None	F02E9.10	ENSG00000140395	WDR61	0
WBGene00008787	None	F14B6.6	ENSG00000169255	B3GALNT1	0
WBGene00008891	clec-42	F16H6.1	ENSG00000123610	TNFAIP6	0
WBGene00008932	None	F18A11.5	ENSG00000174943	KCTD13	0
WBGene00011059	None	R06C1.4	ENSG00000177613	CSTF2T	0
WBGene00011372	npr-26	T02D1.6	ENSG00000128285	MCHR1	0
WBGene00011381	npr-25	T02E9.1	ENSG00000128285	MCHR1	0
WBGene00011636	cec-3	T09A5.8	ENSG00000196199	MPHOSPH8	0
WBGene00011659	None	T09E11.10	ENSG00000169255	B3GALNT1	0
WBGene00011665	None	T09F5.1	ENSG00000169255	B3GALNT1	0
WBGene00011780	None	T15D6.5	ENSG00000169255	B3GALNT1	0
WBGene00013240	None	Y56A3A.28	ENSG00000196456	ZNF775	0
WBGene00013307	None	Y57G11C.9	ENSG00000132424	PNISR	0
WBGene00013581	None	Y79H2A.4	ENSG00000004779	NDUFAB1	0
WBGene00014233	None	ZK1128.7	ENSG00000169271	HSPB3	0
WBGene00015559	npr-17	C06G4.5	ENSG00000128285	MCHR1	0
WBGene00017120	tctn-1	E04A4.6	ENSG00000119977	TCTN3	0
WBGene00017508	None	F16B4.6	ENSG00000004779	NDUFAB1	0
WBGene00017709	None	F22E5.11	ENSG00000174943	KCTD13	0
WBGene00017711	None	F22E5.13	ENSG00000174943	KCTD13	0
WBGene00018373	None	F43B10.1	ENSG00000092020	PPP2R3C	0
WBGene00018886	npr-28	F55E10.7	ENSG00000128285	MCHR1	0
WBGene00019779	None	M60.2	ENSG00000111405	ENDOU	0
WBGene00019917	clec-43	R07C3.1	ENSG00000123610	TNFAIP6	0
WBGene00020012	None	R11G1.6	ENSG00000172375	C2CD2L	0
WBGene00022295	cng-2	Y76B12C.1	ENSG00000144191	CNGA3	0
