# Supplementary material for: Label‐Free Proteomic Profiling of the dvls2 (CL2006) Caenorhabditis elegans Alzheimer's Disease (AD) Model Reveals Conserved Molecular Signatures Shared With the Human AD Brain
Source: J Neurochem. 2025 Jul 13;169(7):e70152. doi: 10.1111/jnc.70152 (PMC12256974; doi:10.1111/jnc.70152)
Supplement: Supplementary file 4 — Table S5. Statistical analysis details. [file JNC-169-0-s001.xlsx]

## Sheet: Sheet1
Description	t-value	p-value	p-adjusted	Degree of freedom
Uncharacterized protein C28C12.3 OS=Caenorhabditis elegans OX=6239 GN=C28C12.3 PE=3 SV=1	-2.189	0.0937963	0.153006	4
Stress-induced protein 1 OS=Caenorhabditis elegans OX=6239 GN=sip-1 PE=1 SV=1	-27.6057	1.02415e-05	0.000488668	4
Heat shock protein Hsp-16.41 OS=Caenorhabditis elegans OX=6239 GN=hsp-16.41 PE=2 SV=1	-28.9749	8.44546e-06	0.000417894	4
Ras-related protein Rab-3 OS=Caenorhabditis elegans OX=6239 GN=rab-3 PE=1 SV=1	1.00874	0.370164	0.456925	4
T-complex protein 1 subunit gamma OS=Caenorhabditis elegans OX=6239 GN=cct-3 PE=3 SV=3	-53.209	7.46771e-07	9.97686e-05	4
Calponin homology domain-containing protein OS=Caenorhabditis elegans OX=6239 GN=chdp-1 PE=1 SV=1	-28.9977	8.41901e-06	0.000417894	4
Heat shock protein hsp-16.2 OS=Caenorhabditis elegans OX=6239 GN=hsp-16.2 PE=2 SV=1	-24.7051	1.59322e-05	0.000630372	4
Probable DNA-directed RNA polymerases I and III subunit RPAC2 OS=Caenorhabditis elegans OX=6239 GN=rpac-19 PE=3 SV=1	-1.7141	0.161664	0.238391	4
Heat shock protein Hsp-16.1/Hsp-16.11 OS=Caenorhabditis elegans OX=6239 GN=hsp-16.1 PE=2 SV=1	-12.3607	0.000246189	0.00299007	4
Probable splicing factor_ arginine/serine-rich 1 OS=Caenorhabditis elegans OX=6239 GN=rsp-1 PE=3 SV=1	-1.08351	0.339525	0.425123	4
Proliferating cell nuclear antigen OS=Caenorhabditis elegans OX=6239 GN=pcn-1 PE=1 SV=3	-81.8064	1.33835e-07	4.27293e-05	4
Uncharacterized protein F32A5.4 OS=Caenorhabditis elegans OX=6239 GN=F32A5.4 PE=1 SV=1	3.95518	0.0167452	0.0437799	4
Major sperm protein 10/36/56/76 OS=Caenorhabditis elegans OX=6239 GN=msp-10 PE=2 SV=4	47.1189	1.21358e-06	0.000135112	4
Splicing factor U2AF 65 kDa subunit OS=Caenorhabditis elegans OX=6239 GN=uaf-1 PE=2 SV=2	-16.2971	8.29643e-05	0.00160638	4
Gut-specific cysteine proteinase OS=Caenorhabditis elegans OX=6239 GN=cpr-1 PE=1 SV=2	3.28355	0.0303993	0.0664704	4
RuvB-like 1 OS=Caenorhabditis elegans OX=6239 GN=ruvb-1 PE=1 SV=2	-8.29267	0.00115452	0.00725122	4
Large ribosomal subunit protein mL49 OS=Caenorhabditis elegans OX=6239 GN=mrpl-49 PE=3 SV=2	7.998	0.00132516	0.00797482	4
AFG3-like protein spg-7 OS=Caenorhabditis elegans OX=6239 GN=spg-7 PE=3 SV=2	-9.21253	0.000771382	0.0057897	4
Sphingosine-1-phosphate lyase OS=Caenorhabditis elegans OX=6239 GN=spl-1 PE=1 SV=1	-6.53628	0.00283091	0.0129733	4
Eukaryotic peptide chain release factor subunit 1 OS=Caenorhabditis elegans OX=6239 GN=erfa-1 PE=3 SV=3	-16.8935	7.19778e-05	0.00150254	4
2-oxoglutarate dehydrogenase_ mitochondrial OS=Caenorhabditis elegans OX=6239 GN=ogdh-1 PE=1 SV=2	-17.9235	5.69512e-05	0.00124732	4
Heat shock protein Hsp-16.48/Hsp-16.49 OS=Caenorhabditis elegans OX=6239 GN=hsp-16.48 PE=2 SV=1	-40.3923	2.24484e-06	0.000214221	4
Guanine nucleotide-binding protein alpha-4 subunit OS=Caenorhabditis elegans OX=6239 GN=gpa-4 PE=2 SV=3	-12.5024	0.000235436	0.00296738	4
Xaa-Pro aminopeptidase app-1 OS=Caenorhabditis elegans OX=6239 GN=app-1 PE=1 SV=1	-15.8133	9.34485e-05	0.00164092	4
UDP-glucose 6-dehydrogenase OS=Caenorhabditis elegans OX=6239 GN=sqv-4 PE=1 SV=1	-32.4298	5.39044e-06	0.000346301	4
Lysozyme-like protein 7 OS=Caenorhabditis elegans OX=6239 GN=lys-7 PE=2 SV=1	14.6504	0.000126293	0.00200866	4
Protein lon-8 OS=Caenorhabditis elegans OX=6239 GN=lon-8 PE=2 SV=1	3.59167	0.0229277	0.0540236	4
Putative NipSnap protein K02D10.1 OS=Caenorhabditis elegans OX=6239 GN=K02D10.1 PE=2 SV=4	-16.0788	8.7502e-05	0.00161501	4
Laminin-like protein lam-2 OS=Caenorhabditis elegans OX=6239 GN=lam-2 PE=1 SV=3	-22.4211	2.34308e-05	0.000729814	4
Eukaryotic translation initiation factor 3 subunit K OS=Caenorhabditis elegans OX=6239 GN=eif-3.K PE=2 SV=1	-16.9297	7.13703e-05	0.00150254	4
La-related protein 1 OS=Caenorhabditis elegans OX=6239 GN=larp-1 PE=4 SV=2	-29.049	8.35989e-06	0.000417894	4
Invertebrate-type lysozyme 3 OS=Caenorhabditis elegans OX=6239 GN=ilys-3 PE=1 SV=1	29.1734	8.21882e-06	0.000417894	4
Prolyl 4-hydroxylase subunit alpha-2 OS=Caenorhabditis elegans OX=6239 GN=phy-2 PE=1 SV=1	-11.4155	0.000335946	0.00347925	4
Serine/threonine-protein phosphatase 2B catalytic subunit OS=Caenorhabditis elegans OX=6239 GN=tax-6 PE=1 SV=2	7.67177	0.00155207	0.00860401	4
Myosin-2 essential light chain OS=Caenorhabditis elegans OX=6239 GN=mlc-5 PE=1 SV=1	2.34971	0.0785406	0.134182	4
Dynein light chain 1_ cytoplasmic OS=Caenorhabditis elegans OX=6239 GN=dlc-1 PE=1 SV=1	-16.0457	8.82171e-05	0.00161501	4
F-actin-capping protein subunit alpha OS=Caenorhabditis elegans OX=6239 GN=cap-1 PE=2 SV=1	-10.4827	0.000468127	0.00424376	4
Eukaryotic translation initiation factor 5A-2 OS=Caenorhabditis elegans OX=6239 GN=iff-2 PE=2 SV=1	-9.67521	0.000638553	0.00507802	4
Conserved oligomeric Golgi complex subunit 2 OS=Caenorhabditis elegans OX=6239 GN=cogc-2 PE=2 SV=1	4.08183	0.0150758	0.0403633	4
Collagen alpha-2(IV) chain OS=Caenorhabditis elegans OX=6239 GN=let-2 PE=1 SV=2	8.4011	0.00109865	0.00712965	4
LAMP family protein lmp-1 OS=Caenorhabditis elegans OX=6239 GN=lmp-1 PE=2 SV=1	-10.9761	0.000391467	0.00378985	4
Probable 26S proteasome complex subunit dss-1 OS=Caenorhabditis elegans OX=6239 GN=dss-1 PE=1 SV=2	4.28563	0.0127904	0.0359747	4
Pre-rRNA-processing protein TSR1 homolog OS=Caenorhabditis elegans OX=6239 GN=tag-151 PE=3 SV=1	-4.34836	0.0121727	0.0348986	4
GTP-binding protein drn-1 (Fragment) OS=Caenorhabditis elegans OX=6239 GN=drn-1 PE=1 SV=3	-11.6313	0.000312271	0.00331107	4
Ubiquitin-conjugating enzyme E2 variant 1 OS=Caenorhabditis elegans OX=6239 GN=uev-1 PE=1 SV=1	-4.3943	0.0117432	0.0341063	4
Beta-lactamase-like protein 2 homolog OS=Caenorhabditis elegans OX=6239 GN=Y53F4B.39 PE=3 SV=1	-10.1943	0.000521627	0.00441072	4
Acidic leucine-rich nuclear phosphoprotein 32-related protein 2 OS=Caenorhabditis elegans OX=6239 GN=T19H12.2 PE=3 SV=1	-23.7326	1.86915e-05	0.000693664	4
Phosphatidylethanolamine-binding protein homolog F40A3.3 OS=Caenorhabditis elegans OX=6239 GN=F40A3.3 PE=3 SV=1	2.32107	0.0810412	0.1374	4
Uridine 5'-monophosphate synthase OS=Caenorhabditis elegans OX=6239 GN=umps-1 PE=1 SV=1	-25.9316	1.31384e-05	0.000566224	4
Protein BCCIP homolog OS=Caenorhabditis elegans OX=6239 GN=ZK1127.4 PE=3 SV=1	5.96265	0.00397238	0.0159372	4
Protein dif-1 OS=Caenorhabditis elegans OX=6239 GN=dif-1 PE=2 SV=1	-18.6842	4.8306e-05	0.00109385	4
Small ribosomal subunit protein uS15m OS=Caenorhabditis elegans OX=6239 GN=mrps-15 PE=3 SV=1	9.72562	0.000625859	0.00503703	4
Mitochondrial import inner membrane translocase subunit TIM50 OS=Caenorhabditis elegans OX=6239 GN=scpl-4 PE=3 SV=1	-16.4012	8.09034e-05	0.00160638	4
Probable small nuclear ribonucleoprotein-associated protein B OS=Caenorhabditis elegans OX=6239 GN=snr-2 PE=1 SV=1	-16.0444	8.82453e-05	0.00161501	4
Uncharacterized protein ZK1098.6 OS=Caenorhabditis elegans OX=6239 GN=ZK1098.6 PE=4 SV=2	-8.59802	0.00100548	0.0067979	4
Histone H4 OS=Caenorhabditis elegans OX=6239 GN=his-1 PE=1 SV=2	-11.9374	0.00028214	0.00316755	4
Ubiquitin-conjugating enzyme E2 13 OS=Caenorhabditis elegans OX=6239 GN=ubc-13 PE=1 SV=2	-3.01621	0.0393094	0.0805481	4
Probable serine/threonine-protein phosphatase PP2A regulatory subunit OS=Caenorhabditis elegans OX=6239 GN=paa-1 PE=1 SV=2	13.8035	0.000159643	0.00236981	4
Acidic leucine-rich nuclear phosphoprotein 32-related protein 1 OS=Caenorhabditis elegans OX=6239 GN=F33H2.3 PE=3 SV=1	-11.992	0.000277147	0.00313787	4
Asparagine--tRNA ligase_ cytoplasmic OS=Caenorhabditis elegans OX=6239 GN=nars-1 PE=3 SV=1	-9.08208	0.000814891	0.00593768	4
Proteasome subunit alpha type-3 OS=Caenorhabditis elegans OX=6239 GN=pas-7 PE=1 SV=3	-15.2586	0.000107588	0.00177453	4
Electron transfer flavoprotein-ubiquinone oxidoreductase_ mitochondrial OS=Caenorhabditis elegans OX=6239 GN=let-721 PE=3 SV=2	4.35529	0.0121067	0.0347841	4
Bublin coiled-coil protein OS=Caenorhabditis elegans OX=6239 GN=bbln-1 PE=2 SV=1	-2.39142	0.0750516	0.129492	4
26S proteasome non-ATPase regulatory subunit 14 OS=Caenorhabditis elegans OX=6239 GN=rpn-11 PE=1 SV=1	-125.752	2.39835e-08	3.2042e-05	4
Cathepsin L-like OS=Caenorhabditis elegans OX=6239 GN=cpl-1 PE=1 SV=1	5.58593	0.0050378	0.0184789	4
Probable adenylate kinase isoenzyme ZK673.2 OS=Caenorhabditis elegans OX=6239 GN=ZK673.2 PE=3 SV=1	-10.5859	0.000450645	0.00421022	4
Cystatin cpi-1 OS=Caenorhabditis elegans OX=6239 GN=cpi-1 PE=1 SV=1	-17.983	5.62081e-05	0.00124732	4
Small COPII coat GTPase SAR1 OS=Caenorhabditis elegans OX=6239 GN=sar-1 PE=3 SV=1	-8.17917	0.00121683	0.00756132	4
Mitochondrial import receptor subunit TOM40 homolog OS=Caenorhabditis elegans OX=6239 GN=tomm-40 PE=2 SV=1	12.0496	0.000272009	0.00311683	4
Alanine--tRNA ligase_ cytoplasmic OS=Caenorhabditis elegans OX=6239 GN=aars-2 PE=2 SV=1	5.1905	0.00655878	0.0220719	4
Putative metalloproteinase inhibitor tag-225 OS=Caenorhabditis elegans OX=6239 GN=tag-225 PE=1 SV=1	-6.80516	0.00243628	0.0116245	4
Small nuclear ribonucleoprotein Sm D3 OS=Caenorhabditis elegans OX=6239 GN=snr-1 PE=1 SV=2	-8.51151	0.00104515	0.006976	4
Probable glycerol-3-phosphate dehydrogenase 2 OS=Caenorhabditis elegans OX=6239 GN=gpdh-2 PE=3 SV=2	3.06096	0.0376231	0.0779334	4
Inorganic pyrophosphatase 1 OS=Caenorhabditis elegans OX=6239 GN=pyp-1 PE=1 SV=5	-11.8689	0.00028856	0.00318398	4
Guanyl-specific ribonuclease pgl-1 OS=Caenorhabditis elegans OX=6239 GN=pgl-1 PE=1 SV=1	21.2232	2.91409e-05	0.000811089	4
Glyceraldehyde-3-phosphate dehydrogenase 1 OS=Caenorhabditis elegans OX=6239 GN=gpd-1 PE=3 SV=1	3.5052	0.0247792	0.0570359	4
Cuticle collagen 71 OS=Caenorhabditis elegans OX=6239 GN=col-71 PE=2 SV=1	1.87422	0.134175	0.203934	4
Protein irg-7 OS=Caenorhabditis elegans OX=6239 GN=irg-7 PE=2 SV=1	-12.8452	0.000211761	0.00277064	4
Vacuolar protein sorting-associated protein 51 homolog OS=Caenorhabditis elegans OX=6239 GN=vps-51 PE=1 SV=2	-14.2565	0.000140601	0.00218423	4
Orotate phosphoribosyltransferase OS=Caenorhabditis elegans OX=6239 GN=R12E2.11 PE=1 SV=1	6.17489	0.00349361	0.0146998	4
Fatty-acid and retinol-binding protein 1 OS=Caenorhabditis elegans OX=6239 GN=far-1 PE=3 SV=1	-15.6674	9.69312e-05	0.00166026	4
Eukaryotic translation initiation factor 2 subunit 2 OS=Caenorhabditis elegans OX=6239 GN=eif-2beta PE=3 SV=4	-11.8807	0.000287442	0.00318398	4
COP9/Signalosome and eIF3 complex-shared subunit 1 OS=Caenorhabditis elegans OX=6239 GN=cif-1 PE=1 SV=1	5.11952	0.00688843	0.0227796	4
Cathepsin B-like cysteine proteinase 4 OS=Caenorhabditis elegans OX=6239 GN=cpr-4 PE=1 SV=1	-21.5468	2.74417e-05	0.000780044	4
MICOS complex subunit MIC19 OS=Caenorhabditis elegans OX=6239 GN=chch-3 PE=3 SV=1	-3.26804	0.0308461	0.0672319	4
Barrier-to-autointegration factor 1 OS=Caenorhabditis elegans OX=6239 GN=baf-1 PE=1 SV=3	-25.9481	1.31052e-05	0.000566224	4
Probable ornithine aminotransferase_ mitochondrial OS=Caenorhabditis elegans OX=6239 GN=oatr-1 PE=3 SV=3	-19.6283	3.9732e-05	0.000965127	4
Large ribosomal subunit protein eL43 OS=Caenorhabditis elegans OX=6239 GN=rpl-43 PE=1 SV=3	3.4527	0.0259902	0.0587529	4
Uncharacterized protein R05D3.9 OS=Caenorhabditis elegans OX=6239 GN=R05D3.9/R05D3.10 PE=3 SV=3	13.0298	0.000200234	0.00270155	4
Cytochrome c oxidase subunit 6A_ mitochondrial OS=Caenorhabditis elegans OX=6239 GN=cox-6A PE=3 SV=1	-12.8168	0.000213605	0.00277064	4
Fatty acid-binding protein homolog 3 OS=Caenorhabditis elegans OX=6239 GN=lbp-3 PE=2 SV=2	3.41469	0.0269111	0.0604628	4
Stomatin-like protein stl-1 OS=Caenorhabditis elegans OX=6239 GN=stl-1 PE=2 SV=1	-8.95197	0.000861361	0.00612116	4
Small nuclear ribonucleoprotein associated homolog 13 OS=Caenorhabditis elegans OX=6239 GN=snu-13 PE=3 SV=1	-5.60546	0.00497454	0.0184099	4
Eukaryotic translation initiation factor 3 subunit C OS=Caenorhabditis elegans OX=6239 GN=eif-3.C PE=3 SV=2	-8.91754	0.000874204	0.00614703	4
Isoleucine--tRNA ligase_ cytoplasmic OS=Caenorhabditis elegans OX=6239 GN=iars-1 PE=3 SV=1	22.1017	2.48055e-05	0.000735899	4
Succinate dehydrogenase cytochrome b560 subunit_ mitochondrial OS=Caenorhabditis elegans OX=6239 GN=mev-1 PE=2 SV=1	2.89082	0.0445264	0.0881293	4
Probable small nuclear ribonucleoprotein G OS=Caenorhabditis elegans OX=6239 GN=snr-7 PE=1 SV=1	-9.79716	0.000608376	0.00498644	4
Proteasome subunit beta type-2 OS=Caenorhabditis elegans OX=6239 GN=pbs-4 PE=3 SV=2	7.85306	0.00142052	0.00827749	4
Cysteine synthase 1 OS=Caenorhabditis elegans OX=6239 GN=cysl-1 PE=1 SV=2	-20.5214	3.33029e-05	0.000855628	4
Ragulator complex protein LAMTOR2 homolog OS=Caenorhabditis elegans OX=6239 GN=lmtr-2 PE=3 SV=1	5.38437	0.00575183	0.0202502	4
Alcohol dehydrogenase class-3 OS=Caenorhabditis elegans OX=6239 GN=H24K24.3 PE=1 SV=1	5.59186	0.00501851	0.0184703	4
Small ribosomal subunit protein uS9m OS=Caenorhabditis elegans OX=6239 GN=mrps-9 PE=3 SV=2	-12.326	0.000248914	0.00299593	4
Propionyl-CoA carboxylase alpha chain_ mitochondrial OS=Caenorhabditis elegans OX=6239 GN=pcca-1 PE=1 SV=1	-11.2501	0.000355627	0.00362686	4
Proteasome subunit alpha type-6 OS=Caenorhabditis elegans OX=6239 GN=pas-1 PE=1 SV=1	-4.94566	0.00778527	0.0250629	4
Collagen alpha-1(IV) chain OS=Caenorhabditis elegans OX=6239 GN=emb-9 PE=1 SV=5	4.65106	0.00965377	0.0294761	4
Coatomer subunit epsilon OS=Caenorhabditis elegans OX=6239 GN=cope-1 PE=3 SV=1	8.13351	0.00124307	0.0075972	4
26S proteasome regulatory subunit 8 OS=Caenorhabditis elegans OX=6239 GN=rpt-6 PE=1 SV=1	2.05444	0.109139	0.17276	4
Adenine phosphoribosyltransferase OS=Caenorhabditis elegans OX=6239 GN=T19B4.3 PE=2 SV=1	-5.54257	0.0051818	0.018915	4
Phosphoethanolamine N-methyltransferase 2 OS=Caenorhabditis elegans OX=6239 GN=pmt-2 PE=1 SV=1	24.6623	1.60424e-05	0.000630372	4
Protein dhs-3 OS=Caenorhabditis elegans OX=6239 GN=dhs-3 PE=1 SV=1	2.44112	0.0711224	0.123723	4
Peptidyl-prolyl cis-trans isomerase 6 OS=Caenorhabditis elegans OX=6239 GN=cyn-6 PE=2 SV=1	10.9125	0.000400425	0.00384446	4
Importin subunit alpha-3 OS=Caenorhabditis elegans OX=6239 GN=ima-3 PE=1 SV=2	7.36996	0.00180626	0.00973051	4
Cytoplasmic aconitate hydratase OS=Caenorhabditis elegans OX=6239 GN=aco-1 PE=1 SV=1	6.75062	0.00251056	0.0118915	4
Probable elongation factor 1-beta/1-delta 2 OS=Caenorhabditis elegans OX=6239 GN=eef-1B.2 PE=1 SV=4	-10.0244	0.00055673	0.00461982	4
Cysteine synthase 3 OS=Caenorhabditis elegans OX=6239 GN=cysl-3 PE=1 SV=1	-8.1568	0.00122959	0.00757022	4
Proteasome subunit alpha type-4 OS=Caenorhabditis elegans OX=6239 GN=pas-3 PE=3 SV=2	-6.86073	0.00236337	0.0115078	4
SUMO-conjugating enzyme UBC9 OS=Caenorhabditis elegans OX=6239 GN=ubc-9 PE=1 SV=1	4.03483	0.0156708	0.0414578	4
Histone H3.3 type 1 OS=Caenorhabditis elegans OX=6239 GN=his-71 PE=1 SV=2	-9.07377	0.000817764	0.00593768	4
Dolichyl-diphosphooligosaccharide--protein glycosyltransferase subunit 1 OS=Caenorhabditis elegans OX=6239 GN=ribo-1 PE=3 SV=2	-12.525	0.00023378	0.00296738	4
Uncharacterized protein F36G3.2 OS=Caenorhabditis elegans OX=6239 GN=F36G3.2 PE=4 SV=1	2.02237	0.113192	0.177077	4
Probable V-type proton ATPase subunit F OS=Caenorhabditis elegans OX=6239 GN=vha-9 PE=3 SV=1	-11.0556	0.000380622	0.00376408	4
Mitochondrial 2-oxoglutarate/malate carrier protein OS=Caenorhabditis elegans OX=6239 GN=misc-1 PE=1 SV=2	-22.2777	2.40358e-05	0.000729814	4
Peptide transporter family 1 OS=Caenorhabditis elegans OX=6239 GN=pept-1 PE=2 SV=2	-5.68065	0.00473993	0.0177382	4
Adenosylhomocysteinase OS=Caenorhabditis elegans OX=6239 GN=ahcy-1 PE=3 SV=1	3.93674	0.0170064	0.044274	4
Large ribosomal subunit protein eL42 OS=Caenorhabditis elegans OX=6239 GN=rpl-36A PE=1 SV=2	13.5611	0.000171156	0.00248549	4
Probable methylenetetrahydrofolate reductase (NADPH) OS=Caenorhabditis elegans OX=6239 GN=mthf-1 PE=3 SV=2	6.70126	0.0025802	0.0120529	4
Probable glutaryl-CoA dehydrogenase_ mitochondrial OS=Caenorhabditis elegans OX=6239 GN=F54D5.7 PE=3 SV=1	3.86752	0.0180315	0.0462383	4
Fatty-acid and retinol-binding protein 2 OS=Caenorhabditis elegans OX=6239 GN=far-2 PE=3 SV=1	7.80207	0.00145608	0.00831334	4
Regulator of G-protein signaling rgs-9 OS=Caenorhabditis elegans OX=6239 GN=rgs-9 PE=4 SV=1	4.38025	0.0118726	0.0344073	4
Troponin I 1 OS=Caenorhabditis elegans OX=6239 GN=tni-1 PE=2 SV=1	-8.12959	0.00124535	0.0075972	4
Cytotoxic granule-associated RNA binding protein tiar-1 OS=Caenorhabditis elegans OX=6239 GN=tiar-1 PE=1 SV=1	-2.89389	0.0443894	0.0879885	4
Tubulin alpha-8 chain OS=Caenorhabditis elegans OX=6239 GN=tba-8 PE=3 SV=2	36.2981	3.43891e-06	0.00024181	4
Glucose-6-phosphate 1-dehydrogenase OS=Caenorhabditis elegans OX=6239 GN=gspd-1 PE=3 SV=1	-11.0858	0.000376603	0.00376408	4
Gut esterase 1 OS=Caenorhabditis elegans OX=6239 GN=ges-1 PE=1 SV=1	3.62077	0.0223418	0.0533013	4
Probable nuclear transport factor 2 OS=Caenorhabditis elegans OX=6239 GN=ran-4 PE=3 SV=1	3.04284	0.0382956	0.0789551	4
Eukaryotic translation initiation factor 2A OS=Caenorhabditis elegans OX=6239 GN=eif-2A PE=3 SV=2	7.40509	0.00177416	0.00967459	4
Cytochrome c oxidase subunit 5A_ mitochondrial OS=Caenorhabditis elegans OX=6239 GN=cox-5A PE=1 SV=2	-6.02823	0.00381629	0.015558	4
V-type proton ATPase subunit B 2 OS=Caenorhabditis elegans OX=6239 GN=spe-5 PE=1 SV=1	-2.29306	0.0835752	0.139566	4
Probable coatomer subunit gamma OS=Caenorhabditis elegans OX=6239 GN=copg-1 PE=3 SV=1	8.74545	0.000942075	0.00652131	4
GILT-like protein F37H8.5 OS=Caenorhabditis elegans OX=6239 GN=F37H8.5 PE=1 SV=1	3.05402	0.0378793	0.0783385	4
Eukaryotic translation initiation factor 3 subunit D OS=Caenorhabditis elegans OX=6239 GN=eif-3.D PE=1 SV=1	22.3362	2.37866e-05	0.000729814	4
Basement membrane proteoglycan OS=Caenorhabditis elegans OX=6239 GN=unc-52 PE=1 SV=2	-11.0182	0.000385684	0.00376408	4
26S proteasome non-ATPase regulatory subunit 4 OS=Caenorhabditis elegans OX=6239 GN=rpn-10 PE=2 SV=2	-2.9776	0.0408357	0.0829126	4
Cullin-associated NEDD8-dissociated protein 1 OS=Caenorhabditis elegans OX=6239 GN=cand-1 PE=1 SV=1	1.28854	0.267038	0.35149	4
mRNA export factor rae-1 OS=Caenorhabditis elegans OX=6239 GN=rae-1 PE=1 SV=1	3.16095	0.0341528	0.0731219	4
Intermediate filament protein ifc-1 OS=Caenorhabditis elegans OX=6239 GN=ifc-1 PE=3 SV=2	9.77246	0.000614343	0.00500465	4
Transthyretin-like protein 15 OS=Caenorhabditis elegans OX=6239 GN=ttr-15 PE=3 SV=1	-13.3995	0.000179405	0.00254984	4
Actin-depolymerizing factor 1_ isoforms a/b OS=Caenorhabditis elegans OX=6239 GN=unc-60 PE=1 SV=2	-5.50884	0.00529732	0.019284	4
Uncharacterized protein F37A4.5 OS=Caenorhabditis elegans OX=6239 GN=F37A4.5 PE=3 SV=1	11.2884	0.000350939	0.00360658	4
Probable prefoldin subunit 3 OS=Caenorhabditis elegans OX=6239 GN=pfd-3 PE=3 SV=1	15.5936	9.87539e-05	0.00167007	4
Fumarylacetoacetase OS=Caenorhabditis elegans OX=6239 GN=fah-1 PE=2 SV=1	-13.4219	0.000178236	0.00254984	4
Alcohol dehydrogenase 1 OS=Caenorhabditis elegans OX=6239 GN=sodh-1 PE=2 SV=2	8.99337	0.000846225	0.00607826	4
V-type proton ATPase subunit D OS=Caenorhabditis elegans OX=6239 GN=vha-14 PE=3 SV=1	-7.87813	0.00140343	0.00825984	4
Putative pterin-4-alpha-carbinolamine dehydratase OS=Caenorhabditis elegans OX=6239 GN=pcbd-1 PE=3 SV=3	9.83177	0.000600137	0.00494928	4
Large ribosomal subunit protein P1 OS=Caenorhabditis elegans OX=6239 GN=rla-1 PE=3 SV=2	7.80384	0.00145483	0.00831334	4
NEDD8-conjugating enzyme ubc-12 OS=Caenorhabditis elegans OX=6239 GN=ubc-12 PE=2 SV=1	-3.77093	0.0195887	0.0489169	4
Myosin regulatory light chain 1 OS=Caenorhabditis elegans OX=6239 GN=mlc-1 PE=4 SV=1	62.6789	3.88087e-07	6.48106e-05	4
Perilipin-1 homolog OS=Caenorhabditis elegans OX=6239 GN=plin-1 PE=1 SV=1	-3.04641	0.0381619	0.0788011	4
Cathepsin B-like cysteine proteinase 6 OS=Caenorhabditis elegans OX=6239 GN=cpr-6 PE=1 SV=1	2.59238	0.0605316	0.111037	4
Glycogenin-1 OS=Caenorhabditis elegans OX=6239 GN=gyg-1 PE=1 SV=1	-7.84653	0.00142502	0.00827749	4
Actin-related protein 2 OS=Caenorhabditis elegans OX=6239 GN=arx-2 PE=1 SV=1	-10.8439	0.000410367	0.0038883	4
Eukaryotic translation initiation factor 4E-2 OS=Caenorhabditis elegans OX=6239 GN=ife-2 PE=1 SV=1	-4.59422	0.0100747	0.030179	4
Cystatin cpi-2 OS=Caenorhabditis elegans OX=6239 GN=cpi-2 PE=1 SV=1	-3.71451	0.0205729	0.0502239	4
Protein tfg-1 OS=Caenorhabditis elegans OX=6239 GN=tfg-1 PE=1 SV=1	-6.17236	0.00349889	0.0146998	4
Large ribosomal subunit protein eL38 OS=Caenorhabditis elegans OX=6239 GN=rpl-38 PE=1 SV=2	9.73603	0.000623276	0.00503703	4
Actin-2 OS=Caenorhabditis elegans OX=6239 GN=act-2 PE=3 SV=3	6.70498	0.00257487	0.0120529	4
Probable S-adenosylmethionine synthase 4 OS=Caenorhabditis elegans OX=6239 GN=sams-4 PE=1 SV=1	3.54782	0.0238452	0.0555003	4
Large ribosomal subunit protein uL6 OS=Caenorhabditis elegans OX=6239 GN=rpl-9 PE=1 SV=1	6.50903	0.00287515	0.013055	4
Tripeptidyl-peptidase 2 OS=Caenorhabditis elegans OX=6239 GN=tpp-2 PE=2 SV=1	-3.35623	0.0284039	0.0628272	4
Probable elongation factor 1-beta/1-delta 1 OS=Caenorhabditis elegans OX=6239 GN=eef-1B.1 PE=1 SV=1	-6.13667	0.00357437	0.0149698	4
Intermediate filament protein ifd-2 OS=Caenorhabditis elegans OX=6239 GN=ifd-2 PE=3 SV=1	-4.53769	0.0105156	0.0311505	4
6-phosphogluconate dehydrogenase_ decarboxylating OS=Caenorhabditis elegans OX=6239 GN=T25B9.9 PE=3 SV=2	6.47544	0.00293088	0.0130958	4
Myosin-4 OS=Caenorhabditis elegans OX=6239 GN=unc-54 PE=1 SV=2	9.14618	0.00079314	0.00588686	4
Polyubiquitin-A OS=Caenorhabditis elegans OX=6239 GN=ubq-1 PE=3 SV=1	-3.46215	0.0257671	0.0585941	4
RutC family protein C23G10.2 OS=Caenorhabditis elegans OX=6239 GN=C23G10.2 PE=3 SV=3	10.8955	0.000402862	0.00384446	4
RuvB-like 2 OS=Caenorhabditis elegans OX=6239 GN=ruvb-2 PE=1 SV=1	-6.19814	0.00344559	0.0146885	4
Protein jagunal homolog OS=Caenorhabditis elegans OX=6239 GN=K05C4.2 PE=3 SV=1	-0.540077	0.617809	0.693119	4
T-complex protein 1 subunit alpha OS=Caenorhabditis elegans OX=6239 GN=cct-1 PE=3 SV=2	6.67688	0.00261547	0.0121752	4
NAD-dependent protein deacylase sir-2.3 OS=Caenorhabditis elegans OX=6239 GN=sir-2.3 PE=1 SV=1	8.59357	0.00100747	0.0067979	4
Large ribosomal subunit protein P2 OS=Caenorhabditis elegans OX=6239 GN=C37A2.7 PE=3 SV=2	15.2676	0.000107336	0.00177453	4
Succinate dehydrogenase [ubiquinone] iron-sulfur subunit_ mitochondrial OS=Caenorhabditis elegans OX=6239 GN=sdhb-1 PE=2 SV=1	2.90421	0.0439322	0.0876021	4
ATP-dependent RNA helicase glh-1 OS=Caenorhabditis elegans OX=6239 GN=glh-1 PE=1 SV=3	-3.37354	0.027952	0.0620331	4
Profilin-3 OS=Caenorhabditis elegans OX=6239 GN=pfn-3 PE=2 SV=1	6.94201	0.00226151	0.0113894	4
Dynamin OS=Caenorhabditis elegans OX=6239 GN=dyn-1 PE=1 SV=3	-3.80534	0.0190161	0.0479314	4
Inactive angiotensin-converting enzyme-related protein OS=Caenorhabditis elegans OX=6239 GN=acn-1 PE=1 SV=2	-6.52742	0.0028452	0.0129733	4
Enolase OS=Caenorhabditis elegans OX=6239 GN=enol-1 PE=1 SV=3	-5.06696	0.0071456	0.0234558	4
Proteasomal ubiquitin receptor ADRM1 homolog OS=Caenorhabditis elegans OX=6239 GN=rpn-13 PE=1 SV=2	-9.10596	0.000806702	0.00593768	4
Histone H3-like centromeric protein cpar-1 OS=Caenorhabditis elegans OX=6239 GN=cpar-1 PE=1 SV=1	-1.02425	0.363614	0.45022	4
Myosin-3 OS=Caenorhabditis elegans OX=6239 GN=myo-3 PE=2 SV=1	-10.0475	0.000551787	0.00460742	4
Putative aldehyde dehydrogenase family 7 member A1 homolog OS=Caenorhabditis elegans OX=6239 GN=alh-9 PE=3 SV=2	2.45774	0.0698609	0.121846	4
V-type proton ATPase 16 kDa proteolipid subunit c 2 OS=Caenorhabditis elegans OX=6239 GN=vha-2 PE=2 SV=1	-5.98734	0.00391271	0.0158171	4
Cathepsin B-like cysteine proteinase 5 OS=Caenorhabditis elegans OX=6239 GN=cpr-5 PE=2 SV=1	5.31042	0.0060445	0.0207595	4
Microtubule-associated protein homolog maph-1.1 OS=Caenorhabditis elegans OX=6239 GN=maph-1.1 PE=1 SV=1	2.3107	0.0819691	0.138097	4
Intermediate filament protein ifp-1 OS=Caenorhabditis elegans OX=6239 GN=ifp-1 PE=3 SV=1	-3.46125	0.0257884	0.0585941	4
Obg-like ATPase 1 OS=Caenorhabditis elegans OX=6239 GN=ola-1 PE=1 SV=1	15.8247	9.31828e-05	0.00164092	4
Signal peptidase complex subunit 3 OS=Caenorhabditis elegans OX=6239 GN=spcs-3 PE=1 SV=1	5.75739	0.00451426	0.0172809	4
Protein mago nashi homolog OS=Caenorhabditis elegans OX=6239 GN=mag-1 PE=1 SV=2	6.56325	0.00278793	0.0128437	4
S-methyl-5'-thioadenosine phosphorylase OS=Caenorhabditis elegans OX=6239 GN=B0228.7 PE=3 SV=2	-3.8648	0.0180733	0.0462566	4
Nascent polypeptide-associated complex subunit alpha OS=Caenorhabditis elegans OX=6239 GN=icd-2 PE=1 SV=2	-5.73455	0.00458004	0.0174328	4
Putative phospholipase B-like 2 OS=Caenorhabditis elegans OX=6239 GN=F09B12.3 PE=1 SV=2	-8.29568	0.00115293	0.00725122	4
Transthyretin-like protein 46 OS=Caenorhabditis elegans OX=6239 GN=ttr-46 PE=3 SV=1	8.06239	0.00128534	0.00780551	4
Adenylate kinase OS=Caenorhabditis elegans OX=6239 GN=let-754 PE=3 SV=2	-2.95756	0.0416552	0.0840302	4
Hydroxyacid-oxoacid transhydrogenase_ mitochondrial OS=Caenorhabditis elegans OX=6239 GN=hphd-1 PE=3 SV=1	20.252	3.50956e-05	0.000884674	4
Nuclear anchorage protein 1 OS=Caenorhabditis elegans OX=6239 GN=anc-1 PE=1 SV=3	-6.49765	0.00289389	0.0130616	4
Leucine--tRNA ligase OS=Caenorhabditis elegans OX=6239 GN=lars-1 PE=3 SV=2	2.26383	0.086314	0.143071	4
ATPase inhibitor mai-2_ mitochondrial OS=Caenorhabditis elegans OX=6239 GN=mai-2 PE=3 SV=1	1.24014	0.2827	0.367493	4
Protein SEC13 homolog OS=Caenorhabditis elegans OX=6239 GN=npp-20 PE=1 SV=1	0.871462	0.432684	0.51567	4
Alkyldihydroxyacetonephosphate synthase OS=Caenorhabditis elegans OX=6239 GN=ads-1 PE=2 SV=1	-7.25096	0.0019205	0.0101582	4
Probable prefoldin subunit 5 OS=Caenorhabditis elegans OX=6239 GN=pfd-5 PE=2 SV=1	-4.63752	0.00975207	0.0296108	4
Probable dolichyl-diphosphooligosaccharide--protein glycosyltransferase subunit 3 OS=Caenorhabditis elegans OX=6239 GN=ZK686.3 PE=3 SV=2	-1.44148	0.222898	0.305741	4
Serine/threonine-protein kinase cst-1 OS=Caenorhabditis elegans OX=6239 GN=cst-1 PE=1 SV=1	6.9089	0.00230233	0.0114773	4
Vesicle-fusing ATPase OS=Caenorhabditis elegans OX=6239 GN=nsf-1 PE=1 SV=2	7.27352	0.00189817	0.0101438	4
Apyrase apy-1 OS=Caenorhabditis elegans OX=6239 GN=apy-1 PE=1 SV=2	-1.40532	0.232632	0.316171	4
V-type proton ATPase catalytic subunit A OS=Caenorhabditis elegans OX=6239 GN=vha-13 PE=1 SV=3	-7.23263	0.00193888	0.0101582	4
MICOS complex subunit MIC27 OS=Caenorhabditis elegans OX=6239 GN=moma-1 PE=2 SV=1	1.64387	0.175549	0.253549	4
Intermediate filament protein ifa-3 OS=Caenorhabditis elegans OX=6239 GN=ifa-3 PE=1 SV=1	-6.24119	0.00335879	0.0145221	4
Fatty acid-binding protein homolog 5 OS=Caenorhabditis elegans OX=6239 GN=lbp-5 PE=3 SV=1	-5.91249	0.00409707	0.0162424	4
Acyl-CoA-binding protein homolog 3 OS=Caenorhabditis elegans OX=6239 GN=acbp-3 PE=3 SV=2	-10.4654	0.000471138	0.00424376	4
Large ribosomal subunit protein uL2 OS=Caenorhabditis elegans OX=6239 GN=rpl-2 PE=1 SV=1	6.31218	0.00322143	0.0140576	4
Triosephosphate isomerase OS=Caenorhabditis elegans OX=6239 GN=tpi-1 PE=1 SV=2	-5.76139	0.00450286	0.0172809	4
Glutathione peroxidase 2 OS=Caenorhabditis elegans OX=6239 GN=gpx-2 PE=3 SV=1	-4.22685	0.0134038	0.0370686	4
Probable medium-chain specific acyl-CoA dehydrogenase 10_ mitochondrial OS=Caenorhabditis elegans OX=6239 GN=acdh-10 PE=2 SV=1	-6.70195	0.0025792	0.0120529	4
ATP synthase F(0) complex subunit B2_ mitochondrial OS=Caenorhabditis elegans OX=6239 GN=asb-2 PE=2 SV=1	2.08582	0.105327	0.167321	4
Heterogeneous nuclear ribonucleoprotein A1 OS=Caenorhabditis elegans OX=6239 GN=hrp-1 PE=1 SV=1	-11.6827	0.000306941	0.00328059	4
Probable glutathione S-transferase 7 OS=Caenorhabditis elegans OX=6239 GN=gst-7 PE=3 SV=1	7.23769	0.00193378	0.0101582	4
V-type proton ATPase 116 kDa subunit a 3 OS=Caenorhabditis elegans OX=6239 GN=vha-6 PE=1 SV=1	-10.2116	0.000518219	0.00441072	4
Aspartic protease 1 OS=Caenorhabditis elegans OX=6239 GN=asp-1 PE=1 SV=1	7.67248	0.00155152	0.00860401	4
Probable NADH dehydrogenase [ubiquinone] 1 alpha subcomplex subunit 12 OS=Caenorhabditis elegans OX=6239 GN=ndua-12 PE=3 SV=2	-4.0741	0.0151718	0.040539	4
Thymidylate kinase OS=Caenorhabditis elegans OX=6239 GN=dtmk-1 PE=3 SV=1	3.75429	0.0198731	0.0493955	4
Large ribosomal subunit protein eL8 OS=Caenorhabditis elegans OX=6239 GN=rpl-7A PE=1 SV=3	6.33048	0.00318715	0.0140067	4
Stress-induced-phosphoprotein 1 OS=Caenorhabditis elegans OX=6239 GN=sti-1 PE=1 SV=1	-3.70426	0.020758	0.0503315	4
14-3-3-like protein 2 OS=Caenorhabditis elegans OX=6239 GN=ftt-2 PE=1 SV=1	-8.61694	0.000997052	0.00679623	4
Alcohol dehydrogenase 2 OS=Caenorhabditis elegans OX=6239 GN=sodh-2 PE=3 SV=1	4.30829	0.012563	0.0356436	4
26S proteasome regulatory subunit 7 OS=Caenorhabditis elegans OX=6239 GN=rpt-1 PE=1 SV=1	1.90781	0.129072	0.197752	4
Malate dehydrogenase_ mitochondrial OS=Caenorhabditis elegans OX=6239 GN=mdh-2 PE=1 SV=1	6.04962	0.00376701	0.0154853	4
Protein disulfide-isomerase 2 OS=Caenorhabditis elegans OX=6239 GN=pdi-2 PE=1 SV=1	7.11984	0.00205688	0.0105692	4
Large ribosomal subunit protein mL44 OS=Caenorhabditis elegans OX=6239 GN=mrpl-44 PE=3 SV=3	-1.47758	0.213585	0.295088	4
26S proteasome non-ATPase regulatory subunit 1 OS=Caenorhabditis elegans OX=6239 GN=rpn-2 PE=3 SV=4	3.14658	0.0346276	0.0739017	4
Peroxisomal catalase 1 OS=Caenorhabditis elegans OX=6239 GN=ctl-2 PE=1 SV=3	1.88094	0.133137	0.202818	4
Succinate--CoA ligase [ADP-forming] subunit beta_ mitochondrial OS=Caenorhabditis elegans OX=6239 GN=suca-1 PE=3 SV=1	-3.87938	0.0178506	0.0460394	4
Cuticle collagen dpy-5 OS=Caenorhabditis elegans OX=6239 GN=dpy-5 PE=3 SV=1	3.7255	0.0203765	0.04991	4
Pyruvate dehydrogenase E1 component subunit beta_ mitochondrial OS=Caenorhabditis elegans OX=6239 GN=pdhb-1 PE=1 SV=2	2.73677	0.0520784	0.0992034	4
Troponin I 2 OS=Caenorhabditis elegans OX=6239 GN=unc-27 PE=2 SV=2	-5.47576	0.0054137	0.0194952	4
Neuronal calcium sensor 2 OS=Caenorhabditis elegans OX=6239 GN=ncs-2 PE=2 SV=2	-10.4531	0.000473294	0.00424376	4
Pyridoxal phosphate homeostasis protein OS=Caenorhabditis elegans OX=6239 GN=F09E5.8 PE=3 SV=1	24.6699	1.60227e-05	0.000630372	4
Small ribosomal subunit protein uS19 OS=Caenorhabditis elegans OX=6239 GN=rps-15 PE=1 SV=3	3.67322	0.0213306	0.05144	4
Tropomyosin isoforms a/b/d/f OS=Caenorhabditis elegans OX=6239 GN=lev-11 PE=1 SV=1	-10.5227	0.000461244	0.00424376	4
Probable sodium/potassium-transporting ATPase subunit beta-3 OS=Caenorhabditis elegans OX=6239 GN=nkb-3 PE=3 SV=1	5.81049	0.00436582	0.0169556	4
Putative choline-phosphate cytidylyltransferase OS=Caenorhabditis elegans OX=6239 GN=F08C6.2 PE=3 SV=2	-4.8705	0.00821671	0.0260131	4
Multifunctional protein pyr-1 OS=Caenorhabditis elegans OX=6239 GN=pyr-1 PE=1 SV=2	5.76109	0.00450373	0.0172809	4
Kettin homolog OS=Caenorhabditis elegans OX=6239 GN=ketn-1 PE=1 SV=1	5.45507	0.00548808	0.0196045	4
Casein kinase II subunit alpha OS=Caenorhabditis elegans OX=6239 GN=kin-3 PE=1 SV=1	4.12804	0.014517	0.0393402	4
Myosin regulatory light chain 2 OS=Caenorhabditis elegans OX=6239 GN=mlc-2 PE=4 SV=1	11.5251	0.000323656	0.00339668	4
Probable mannose-6-phosphate isomerase OS=Caenorhabditis elegans OX=6239 GN=ZK632.4 PE=3 SV=3	12.0715	0.000270084	0.00311683	4
Na(+)/H(+) exchange regulatory cofactor-like protein nrfl-1 OS=Caenorhabditis elegans OX=6239 GN=nrfl-1 PE=1 SV=1	-3.61399	0.0224768	0.0534325	4
Profilin-2 OS=Caenorhabditis elegans OX=6239 GN=pfn-2 PE=2 SV=3	7.96772	0.00134441	0.00805439	4
Putative H/ACA ribonucleoprotein complex subunit 2-like protein OS=Caenorhabditis elegans OX=6239 GN=Y48A6B.3 PE=3 SV=1	-4.19288	0.0137746	0.0377881	4
ATPase asna-1 OS=Caenorhabditis elegans OX=6239 GN=asna-1 PE=1 SV=1	2.38738	0.0753821	0.129782	4
MICOS complex subunit MIC60-1 OS=Caenorhabditis elegans OX=6239 GN=immt-1 PE=2 SV=2	-2.56631	0.0622213	0.112945	4
Dihydropyrimidine dehydrogenase [NADP(+)] OS=Caenorhabditis elegans OX=6239 GN=dpyd-1 PE=3 SV=2	2.92658	0.0429601	0.0859202	4
T-complex protein 1 subunit beta OS=Caenorhabditis elegans OX=6239 GN=cct-2 PE=1 SV=2	1.7855	0.148729	0.22251	4
Valine--tRNA ligase OS=Caenorhabditis elegans OX=6239 GN=glp-4 PE=1 SV=1	3.02339	0.0390332	0.0802282	4
RNA-binding protein RO60 OS=Caenorhabditis elegans OX=6239 GN=rop-1 PE=2 SV=1	4.64666	0.00968564	0.0294761	4
Adenylosuccinate lyase OS=Caenorhabditis elegans OX=6239 GN=adsl-1 PE=1 SV=1	-4.24228	0.0132395	0.0367732	4
Cytochrome b-c1 complex subunit 1_ mitochondrial OS=Caenorhabditis elegans OX=6239 GN=ucr-1 PE=3 SV=2	5.34795	0.00589375	0.0204145	4
Mesencephalic astrocyte-derived neurotrophic factor homolog OS=Caenorhabditis elegans OX=6239 GN=manf-1 PE=1 SV=2	-1.95794	0.121843	0.189061	4
CRAL-TRIO domain-containing protein F28H7.8 OS=Caenorhabditis elegans OX=6239 GN=F28H7.8 PE=4 SV=2	-4.05439	0.0154198	0.040956	4
Kinesin heavy chain OS=Caenorhabditis elegans OX=6239 GN=unc-116 PE=2 SV=2	-3.8811	0.0178246	0.0460394	4
Probable 26S proteasome regulatory subunit 4 OS=Caenorhabditis elegans OX=6239 GN=rpt-2 PE=3 SV=1	3.87048	0.0179861	0.0462104	4
NADH dehydrogenase [ubiquinone] 1 beta subcomplex subunit 7 OS=Caenorhabditis elegans OX=6239 GN=D2030.4 PE=3 SV=1	-4.26367	0.0130156	0.0363782	4
Probable citrate synthase_ mitochondrial OS=Caenorhabditis elegans OX=6239 GN=cts-1 PE=3 SV=1	9.21363	0.000771025	0.0057897	4
Ribosome production factor 2 homolog OS=Caenorhabditis elegans OX=6239 GN=Y54E10A.10 PE=3 SV=1	-4.28716	0.0127749	0.0359747	4
Probable histone-binding protein lin-53 OS=Caenorhabditis elegans OX=6239 GN=lin-53 PE=1 SV=2	-8.81847	0.000912504	0.00638275	4
Probable coatomer subunit zeta OS=Caenorhabditis elegans OX=6239 GN=copz-1 PE=3 SV=1	3.57396	0.0232931	0.0546917	4
Probable S-adenosylmethionine synthase 1 OS=Caenorhabditis elegans OX=6239 GN=sams-1 PE=1 SV=1	5.08646	0.00704886	0.0232232	4
Acetyl-CoA acetyltransferase homolog_ mitochondrial OS=Caenorhabditis elegans OX=6239 GN=kat-1 PE=1 SV=2	9.31472	0.000739295	0.00565176	4
Small ribosomal subunit protein eS25 OS=Caenorhabditis elegans OX=6239 GN=rps-25 PE=1 SV=1	3.57988	0.0231702	0.0544989	4
Importin subunit alpha-2 OS=Caenorhabditis elegans OX=6239 GN=ima-2 PE=1 SV=1	2.70874	0.0536073	0.101374	4
Probable clathrin heavy chain 1 OS=Caenorhabditis elegans OX=6239 GN=chc-1 PE=1 SV=1	8.28976	0.00115607	0.00725122	4
Serine carboxypeptidase ctsa-1.1 OS=Caenorhabditis elegans OX=6239 GN=ctsa-1.1 PE=1 SV=1	8.15939	0.00122811	0.00757022	4
Eukaryotic translation initiation factor 3 subunit B OS=Caenorhabditis elegans OX=6239 GN=eif-3.B PE=3 SV=2	-6.91527	0.00229442	0.0114773	4
Eukaryotic translation initiation factor 3 subunit A OS=Caenorhabditis elegans OX=6239 GN=egl-45 PE=3 SV=1	2.54169	0.0638664	0.114685	4
Nuclear hormone receptor family member nhr-68 OS=Caenorhabditis elegans OX=6239 GN=nhr-68 PE=2 SV=1	-4.05892	0.0153623	0.0408846	4
Prolyl 4-hydroxylase subunit alpha-1 OS=Caenorhabditis elegans OX=6239 GN=dpy-18 PE=1 SV=2	1.5479	0.196561	0.275846	4
Glyceraldehyde-3-phosphate dehydrogenase 2 OS=Caenorhabditis elegans OX=6239 GN=gpd-2 PE=3 SV=2	5.6922	0.00470509	0.0177071	4
Eukaryotic translation initiation factor 3 subunit E OS=Caenorhabditis elegans OX=6239 GN=eif-3.E PE=3 SV=1	-8.39173	0.00110334	0.00712965	4
Intermediate filament protein ifc-2 OS=Caenorhabditis elegans OX=6239 GN=ifc-2 PE=2 SV=3	3.48824	0.0251629	0.0577623	4
Pyruvate carboxylase 1 OS=Caenorhabditis elegans OX=6239 GN=pyc-1 PE=1 SV=1	-2.5915	0.0605881	0.111037	4
Putative serine protease F56F10.1 OS=Caenorhabditis elegans OX=6239 GN=F56F10.1 PE=1 SV=2	-1.64452	0.175414	0.253549	4
Probable arginine kinase ZC434.8 OS=Caenorhabditis elegans OX=6239 GN=ZC434.8 PE=3 SV=1	2.48766	0.0676537	0.119485	4
T-complex protein 1 subunit zeta OS=Caenorhabditis elegans OX=6239 GN=cct-6 PE=1 SV=1	6.85657	0.00236874	0.0115078	4
Spliceosome RNA helicase DDX39B homolog OS=Caenorhabditis elegans OX=6239 GN=hel-1 PE=1 SV=1	-5.33051	0.00596321	0.0205331	4
Elongation factor 2 OS=Caenorhabditis elegans OX=6239 GN=eef-2 PE=1 SV=4	7.6137	0.00159736	0.0088185	4
Probable GMP synthase [glutamine-hydrolyzing] OS=Caenorhabditis elegans OX=6239 GN=gmps-1 PE=3 SV=3	1.57941	0.189388	0.269097	4
Mitochondrial import inner membrane translocase subunit tim-13 OS=Caenorhabditis elegans OX=6239 GN=tin-13 PE=3 SV=1	2.80584	0.0485221	0.0936785	4
Probable V-type proton ATPase subunit H 2 OS=Caenorhabditis elegans OX=6239 GN=vha-15 PE=3 SV=1	-9.01043	0.000840086	0.00606679	4
Putative H/ACA ribonucleoprotein complex subunit 3 OS=Caenorhabditis elegans OX=6239 GN=nola-3 PE=3 SV=2	0.438978	0.683348	0.748936	4
Histone H2A OS=Caenorhabditis elegans OX=6239 GN=his-3 PE=1 SV=2	2.30411	0.0825647	0.138402	4
GrpE protein homolog_ mitochondrial OS=Caenorhabditis elegans OX=6239 GN=C34C12.8 PE=3 SV=1	5.94126	0.00402498	0.0160519	4
DNA-directed RNA polymerases I_ II_ and III subunit RPABC1 OS=Caenorhabditis elegans OX=6239 GN=rpb-5 PE=3 SV=1	-1.95059	0.122874	0.190317	4
Anamorsin homolog OS=Caenorhabditis elegans OX=6239 GN=T20B12.7 PE=3 SV=1	1.67284	0.169675	0.248015	4
Probable 26S proteasome regulatory subunit rpn-6.1 OS=Caenorhabditis elegans OX=6239 GN=rpn-6.1 PE=2 SV=2	2.47919	0.0682701	0.119858	4
Protein LSM14 homolog car-1 OS=Caenorhabditis elegans OX=6239 GN=car-1 PE=1 SV=1	3.83176	0.0185901	0.0471277	4
V-type proton ATPase subunit C OS=Caenorhabditis elegans OX=6239 GN=vha-11 PE=1 SV=1	-4.61529	0.00991616	0.0299728	4
Ubiquitin carboxyl-terminal hydrolase ubh-4 OS=Caenorhabditis elegans OX=6239 GN=ubh-4 PE=1 SV=2	4.12162	0.0145932	0.0393692	4
Dolichyl-diphosphooligosaccharide--protein glycosyltransferase subunit 2 OS=Caenorhabditis elegans OX=6239 GN=ostd-1 PE=3 SV=1	4.2139	0.0135437	0.0372673	4
Lysozyme-like protein 1 OS=Caenorhabditis elegans OX=6239 GN=lys-1 PE=2 SV=1	-4.75248	0.00895452	0.0276927	4
ATP synthase F(0) complex subunit B1_ mitochondrial OS=Caenorhabditis elegans OX=6239 GN=asb-1 PE=2 SV=1	1.75956	0.153295	0.228574	4
Myosin-1 OS=Caenorhabditis elegans OX=6239 GN=myo-1 PE=1 SV=3	5.08474	0.00705734	0.0232232	4
Large ribosomal subunit protein uL13 OS=Caenorhabditis elegans OX=6239 GN=rpl-16 PE=1 SV=1	1.30047	0.263307	0.348295	4
Probable NADH dehydrogenase [ubiquinone] iron-sulfur protein 6_ mitochondrial OS=Caenorhabditis elegans OX=6239 GN=nduf-6 PE=3 SV=1	5.38173	0.00576197	0.0202502	4
Probable 3-ketoacyl-CoA thiolase OS=Caenorhabditis elegans OX=6239 GN=B0303.3 PE=3 SV=1	4.32641	0.0123846	0.0353642	4
Small ribosomal subunit protein eS7 OS=Caenorhabditis elegans OX=6239 GN=rps-7 PE=1 SV=1	8.44317	0.00107788	0.00705903	4
T-complex protein 1 subunit epsilon OS=Caenorhabditis elegans OX=6239 GN=cct-5 PE=2 SV=1	-3.7304	0.0202898	0.04991	4
Elongation factor G_ mitochondrial OS=Caenorhabditis elegans OX=6239 GN=gfm-1 PE=3 SV=1	3.96896	0.0165531	0.0435057	4
Glycogen [starch] synthase OS=Caenorhabditis elegans OX=6239 GN=gsy-1 PE=1 SV=1	0.588631	0.587742	0.666565	4
Large ribosomal subunit protein uL14 OS=Caenorhabditis elegans OX=6239 GN=rpl-23 PE=1 SV=1	3.82568	0.0186871	0.0472839	4
Probable methylcrotonoyl-CoA carboxylase beta chain_ mitochondrial OS=Caenorhabditis elegans OX=6239 GN=F02A9.10 PE=3 SV=1	-4.08485	0.0150385	0.0403633	4
Superoxide dismutase [Mn] 1_ mitochondrial OS=Caenorhabditis elegans OX=6239 GN=sod-2 PE=1 SV=1	-1.68001	0.168253	0.246476	4
Probable delta-1-pyrroline-5-carboxylate synthase OS=Caenorhabditis elegans OX=6239 GN=alh-13 PE=3 SV=2	-7.10592	0.00207205	0.0106064	4
Large ribosomal subunit protein eL31 OS=Caenorhabditis elegans OX=6239 GN=rpl-31 PE=1 SV=1	3.75156	0.01992	0.0493955	4
GMP reductase OS=Caenorhabditis elegans OX=6239 GN=F32D1.5 PE=3 SV=1	6.22302	0.00339509	0.0145847	4
Ras-related protein rab-6.2 OS=Caenorhabditis elegans OX=6239 GN=rab-6.2 PE=1 SV=1	3.67453	0.0213061	0.05144	4
Eukaryotic initiation factor 4A OS=Caenorhabditis elegans OX=6239 GN=inf-1 PE=2 SV=1	13.0666	0.000198029	0.00270155	4
V-type proton ATPase subunit S1 OS=Caenorhabditis elegans OX=6239 GN=vha-19 PE=2 SV=1	-4.68853	0.00938796	0.0288329	4
Putative phospholipase B-like 3 OS=Caenorhabditis elegans OX=6239 GN=Y54F10AM.8 PE=1 SV=1	4.51648	0.010687	0.0315608	4
Signal recognition particle subunit SRP68 OS=Caenorhabditis elegans OX=6239 GN=srpa-68 PE=3 SV=2	1.27521	0.271264	0.354954	4
Glutathione S-transferase P OS=Caenorhabditis elegans OX=6239 GN=gst-1 PE=1 SV=1	2.53324	0.0644422	0.115563	4
Delta(12) fatty acid desaturase fat-2 OS=Caenorhabditis elegans OX=6239 GN=fat-2 PE=1 SV=1	3.41219	0.0269729	0.0604628	4
26S rRNA (cytosine-C(5))-methyltransferase nsun-1 OS=Caenorhabditis elegans OX=6239 GN=nsun-1 PE=1 SV=2	4.29806	0.012665	0.0358485	4
ATP-dependent RNA helicase glh-4 OS=Caenorhabditis elegans OX=6239 GN=glh-4 PE=1 SV=2	2.83116	0.0472892	0.0915628	4
Proteasome subunit alpha type-2 OS=Caenorhabditis elegans OX=6239 GN=pas-2 PE=1 SV=1	5.43238	0.00557106	0.0198478	4
Probable phosphomannomutase OS=Caenorhabditis elegans OX=6239 GN=F52B11.2 PE=3 SV=2	-1.34167	0.250807	0.335414	4
Ribosome biogenesis protein WDR12 homolog OS=Caenorhabditis elegans OX=6239 GN=wdr-12 PE=3 SV=1	1.71896	0.160746	0.237563	4
Probable holocytochrome-c-type synthase OS=Caenorhabditis elegans OX=6239 GN=cchl-1 PE=3 SV=1	-3.81772	0.0188151	0.0475179	4
Vinculin OS=Caenorhabditis elegans OX=6239 GN=deb-1 PE=1 SV=2	2.58955	0.0607124	0.111112	4
Probable V-type proton ATPase subunit G OS=Caenorhabditis elegans OX=6239 GN=vha-10 PE=1 SV=1	-1.10307	0.331898	0.417136	4
Small ribosomal subunit protein uS12 OS=Caenorhabditis elegans OX=6239 GN=rps-23 PE=1 SV=1	4.06044	0.0153432	0.0408846	4
Small ribosomal subunit protein uS11 OS=Caenorhabditis elegans OX=6239 GN=rps-14 PE=1 SV=1	2.4936	0.0672246	0.119114	4
Cytochrome c oxidase subunit 2 OS=Caenorhabditis elegans OX=6239 GN=ctc-2 PE=3 SV=2	-2.5119	0.0659239	0.117276	4
Heterogeneous nuclear ribonucleoprotein K homolog OS=Caenorhabditis elegans OX=6239 GN=hrpk-1 PE=1 SV=1	1.9256	0.126454	0.19441	4
Large ribosomal subunit protein uL22 OS=Caenorhabditis elegans OX=6239 GN=rpl-17 PE=1 SV=1	2.04948	0.109755	0.173325	4
Dosage compensation protein dpy-30 OS=Caenorhabditis elegans OX=6239 GN=dpy-30 PE=1 SV=1	-1.31856	0.257743	0.341951	4
Troponin T OS=Caenorhabditis elegans OX=6239 GN=mup-2 PE=2 SV=1	8.36423	0.00111726	0.00717626	4
Intermediate filament protein ifb-1 OS=Caenorhabditis elegans OX=6239 GN=ifb-1 PE=1 SV=1	-3.0906	0.0365532	0.0766641	4
Intraflagellar transport protein che-13 OS=Caenorhabditis elegans OX=6239 GN=che-13 PE=1 SV=2	-2.68972	0.054674	0.10317	4
Ubiquitin-conjugating enzyme E2 ubc-18 OS=Caenorhabditis elegans OX=6239 GN=ubc-18 PE=1 SV=2	-3.03933	0.0384274	0.0791049	4
cGMP-dependent protein kinase egl-4 OS=Caenorhabditis elegans OX=6239 GN=egl-4 PE=1 SV=2	1.63297	0.177812	0.255712	4
Nicotinic receptor-associated protein 4 OS=Caenorhabditis elegans OX=6239 GN=nra-4 PE=1 SV=1	4.88633	0.00812348	0.025779	4
ATP-dependent RNA helicase laf-1 OS=Caenorhabditis elegans OX=6239 GN=laf-1 PE=1 SV=1	-5.15496	0.00672138	0.0224709	4
Heat shock protein Hsp-12.2 OS=Caenorhabditis elegans OX=6239 GN=hsp-12.2 PE=3 SV=1	-2.86833	0.0455451	0.0894616	4
Large ribosomal subunit protein eL36 OS=Caenorhabditis elegans OX=6239 GN=rpl-36 PE=1 SV=3	-4.81935	0.00852704	0.0266794	4
Probable NADH dehydrogenase [ubiquinone] 1 alpha subcomplex subunit 5 OS=Caenorhabditis elegans OX=6239 GN=C33A12.1 PE=3 SV=1	-6.41425	0.00303584	0.0134747	4
MIF-like protein mif-2 OS=Caenorhabditis elegans OX=6239 GN=mif-2 PE=3 SV=1	3.92033	0.0172429	0.0447312	4
Prion-like (glutamine/asparagine-rich) domain bearing protein pqn-59 OS=Caenorhabditis elegans OX=6239 GN=pqn-59 PE=3 SV=2	-3.12671	0.0352973	0.0749717	4
Germinal center kinase 3 OS=Caenorhabditis elegans OX=6239 GN=gck-3 PE=1 SV=1	2.17071	0.0957336	0.155786	4
Nucleoside hydrolase OS=Caenorhabditis elegans OX=6239 GN=Y43F8C.13 PE=1 SV=1	1.20773	0.293676	0.379418	4
Skp1-related protein OS=Caenorhabditis elegans OX=6239 GN=skr-1 PE=1 SV=1	2.15283	0.0976706	0.158177	4
Small ribosomal subunit protein eS26 OS=Caenorhabditis elegans OX=6239 GN=rps-26 PE=1 SV=1	6.94632	0.00225626	0.0113894	4
Guanine nucleotide-binding protein subunit beta-1 OS=Caenorhabditis elegans OX=6239 GN=gpb-1 PE=1 SV=2	-2.61913	0.0588531	0.108903	4
Large ribosomal subunit protein uL29 OS=Caenorhabditis elegans OX=6239 GN=rpl-35 PE=1 SV=1	2.29372	0.0835146	0.139566	4
ADP-ribosylation factor 1-like 2 OS=Caenorhabditis elegans OX=6239 GN=arf-1.2 PE=2 SV=2	5.21156	0.00646473	0.0218448	4
Threonine--tRNA ligase_ cytoplasmic OS=Caenorhabditis elegans OX=6239 GN=tars-1 PE=3 SV=1	-1.9064	0.129282	0.197847	4
Nucleolar protein 56 OS=Caenorhabditis elegans OX=6239 GN=nol-56 PE=3 SV=1	-3.87074	0.0179822	0.0462104	4
Acetoacetyl-CoA synthetase OS=Caenorhabditis elegans OX=6239 GN=sur-5 PE=2 SV=1	1.57875	0.189536	0.269097	4
rRNA 2'-O-methyltransferase fibrillarin OS=Caenorhabditis elegans OX=6239 GN=fib-1 PE=2 SV=1	-5.48568	0.00537846	0.0194952	4
Probable S-adenosylmethionine synthase 3 OS=Caenorhabditis elegans OX=6239 GN=sams-3 PE=1 SV=1	-3.15264	0.0344265	0.0735901	4
Aspartic protease 3 OS=Caenorhabditis elegans OX=6239 GN=asp-3 PE=1 SV=3	-4.2554	0.0131016	0.0365422	4
Eukaryotic translation initiation factor 3 subunit I OS=Caenorhabditis elegans OX=6239 GN=eif-3.I PE=1 SV=2	-3.06707	0.0373998	0.0777078	4
Fructose-bisphosphate aldolase 2 OS=Caenorhabditis elegans OX=6239 GN=aldo-2 PE=2 SV=1	-4.44923	0.0112534	0.0329705	4
Phosphate carrier protein_ mitochondrial OS=Caenorhabditis elegans OX=6239 GN=F01G4.6 PE=2 SV=1	6.47977	0.00292361	0.0130958	4
Probable NADH dehydrogenase [ubiquinone] iron-sulfur protein 7_ mitochondrial OS=Caenorhabditis elegans OX=6239 GN=nduf-7 PE=3 SV=1	-1.58888	0.187287	0.266755	4
Succinate--CoA ligase [ADP/GDP-forming] subunit alpha_ mitochondrial OS=Caenorhabditis elegans OX=6239 GN=sucl-1 PE=3 SV=1	2.47843	0.0683258	0.119858	4
Putative thiosulfate sulfurtransferase mpst-1 OS=Caenorhabditis elegans OX=6239 GN=mpst-1 PE=3 SV=1	2.52165	0.0652419	0.116684	4
Intermediate filament protein ifa-4 OS=Caenorhabditis elegans OX=6239 GN=ifa-4 PE=1 SV=3	2.21249	0.0913728	0.149784	4
Large ribosomal subunit protein uL5A OS=Caenorhabditis elegans OX=6239 GN=rpl-11.1 PE=3 SV=1	2.47823	0.0683407	0.119858	4
Small ribosomal subunit protein uS5 OS=Caenorhabditis elegans OX=6239 GN=rps-2 PE=1 SV=1	-6.42698	0.00301364	0.0134207	4
Large ribosomal subunit protein uL23B OS=Caenorhabditis elegans OX=6239 GN=rpl-25.2 PE=1 SV=1	-4.76573	0.00886782	0.0274882	4
Pre-mRNA-processing factor 19 OS=Caenorhabditis elegans OX=6239 GN=prp-19 PE=1 SV=2	1.7512	0.1548	0.230309	4
Nicalin OS=Caenorhabditis elegans OX=6239 GN=nra-2 PE=1 SV=1	2.86154	0.045858	0.0898333	4
Ubiquitin-conjugating enzyme E2 2 OS=Caenorhabditis elegans OX=6239 GN=let-70 PE=1 SV=1	2.15813	0.0970919	0.157612	4
Tubulin alpha-3 chain OS=Caenorhabditis elegans OX=6239 GN=mec-12 PE=1 SV=1	-3.11164	0.0358152	0.0755259	4
Probable phosphoserine aminotransferase OS=Caenorhabditis elegans OX=6239 GN=F26H9.5 PE=3 SV=1	1.26177	0.275594	0.359916	4
14-3-3-like protein 1 OS=Caenorhabditis elegans OX=6239 GN=par-5 PE=1 SV=2	4.03543	0.015663	0.0414578	4
Eukaryotic translation initiation factor 3 subunit L OS=Caenorhabditis elegans OX=6239 GN=eif-3.L PE=3 SV=1	1.59144	0.186723	0.266235	4
Putative cystathionine gamma-lyase 2 OS=Caenorhabditis elegans OX=6239 GN=cth-2 PE=3 SV=1	2.79004	0.0493098	0.0949249	4
Serine/threonine-protein phosphatase 2A regulatory subunit pptr-1 OS=Caenorhabditis elegans OX=6239 GN=pptr-1 PE=1 SV=4	-1.18845	0.300393	0.38626	4
Chaperonin homolog Hsp-60_ mitochondrial OS=Caenorhabditis elegans OX=6239 GN=hsp-60 PE=2 SV=2	-4.85122	0.00833203	0.0262538	4
Casein kinase I isoform alpha OS=Caenorhabditis elegans OX=6239 GN=kin-19 PE=3 SV=1	-5.68234	0.00473479	0.0177382	4
Probable maleylacetoacetate isomerase OS=Caenorhabditis elegans OX=6239 GN=gst-42 PE=1 SV=1	-1.22917	0.286372	0.371811	4
Peptidyl-prolyl cis-trans isomerase 2 OS=Caenorhabditis elegans OX=6239 GN=cyn-2 PE=2 SV=2	-1.97931	0.118896	0.18535	4
Fatty acid-binding protein homolog 6 OS=Caenorhabditis elegans OX=6239 GN=lbp-6 PE=1 SV=1	-2.7979	0.048916	0.0943027	4
32 kDa beta-galactoside-binding lectin OS=Caenorhabditis elegans OX=6239 GN=lec-1 PE=1 SV=1	-2.48699	0.0677022	0.119485	4
Uncharacterized protein F13E6.1 OS=Caenorhabditis elegans OX=6239 GN=F13E6.1 PE=3 SV=2	0.968732	0.387536	0.474892	4
Probable enoyl-CoA hydratase_ mitochondrial OS=Caenorhabditis elegans OX=6239 GN=ech-6 PE=3 SV=1	3.0011	0.0398985	0.08163	4
Sex-determining protein fem-1 OS=Caenorhabditis elegans OX=6239 GN=fem-1 PE=1 SV=1	5.25736	0.00626575	0.0213547	4
Large ribosomal subunit protein uL24 OS=Caenorhabditis elegans OX=6239 GN=rpl-26 PE=1 SV=1	12.4323	0.000240678	0.00297728	4
Large ribosomal subunit protein uL10 OS=Caenorhabditis elegans OX=6239 GN=rla-0 PE=1 SV=3	2.32221	0.0809401	0.1374	4
Dolichyl-diphosphooligosaccharide--protein glycosyltransferase 48 kDa subunit OS=Caenorhabditis elegans OX=6239 GN=ostb-1 PE=3 SV=1	2.82862	0.0474114	0.0916666	4
Myosin_ essential light chain OS=Caenorhabditis elegans OX=6239 GN=mlc-3 PE=4 SV=1	-3.65893	0.0216007	0.0519038	4
Puromycin-sensitive aminopeptidase OS=Caenorhabditis elegans OX=6239 GN=pam-1 PE=1 SV=1	2.28223	0.0845781	0.140543	4
Ribosome biogenesis protein BOP1 homolog OS=Caenorhabditis elegans OX=6239 GN=Y48B6A.1 PE=3 SV=1	3.44889	0.0260808	0.058858	4
Probable methylmalonate-semialdehyde/malonate-semialdehyde dehydrogenase [acylating]_ mitochondrial OS=Caenorhabditis elegans OX=6239 GN=alh-8 PE=3 SV=1	7.25294	0.00191853	0.0101582	4
Nucleolin homolog 1 OS=Caenorhabditis elegans OX=6239 GN=nucl-1 PE=3 SV=1	-2.59581	0.0603136	0.110961	4
Large ribosomal subunit protein eL6 OS=Caenorhabditis elegans OX=6239 GN=rpl-6 PE=1 SV=1	3.72433	0.0203973	0.04991	4
Fatty acid-binding protein homolog 9 OS=Caenorhabditis elegans OX=6239 GN=lbp-9 PE=3 SV=1	-2.30768	0.082242	0.138153	4
Small ribosomal subunit protein eS19 OS=Caenorhabditis elegans OX=6239 GN=rps-19 PE=1 SV=1	4.58671	0.010132	0.0302149	4
Esterase CM06B1 OS=Caenorhabditis elegans OX=6239 GN=F13H6.3 PE=3 SV=3	-3.18016	0.0335302	0.0723219	4
Ribosomal RNA small subunit methyltransferase nep-1 OS=Caenorhabditis elegans OX=6239 GN=Y39A1A.14 PE=3 SV=1	2.54925	0.0633558	0.114075	4
Tropomyosin isoforms c/e OS=Caenorhabditis elegans OX=6239 GN=lev-11 PE=1 SV=1	-2.29182	0.0836896	0.139566	4
cAMP-dependent protein kinase regulatory subunit OS=Caenorhabditis elegans OX=6239 GN=kin-2 PE=1 SV=3	-2.67952	0.0552563	0.103975	4
Small ribosomal subunit protein eS28 OS=Caenorhabditis elegans OX=6239 GN=rps-28 PE=1 SV=1	-11.0422	0.000382429	0.00376408	4
Probable ATP synthase subunit g 2_ mitochondrial OS=Caenorhabditis elegans OX=6239 GN=asg-2 PE=3 SV=1	2.73494	0.0521768	0.0992034	4
Probable coatomer subunit beta' OS=Caenorhabditis elegans OX=6239 GN=copb-2 PE=3 SV=3	-5.27926	0.00617324	0.0210932	4
UMP-CMP kinase 1 OS=Caenorhabditis elegans OX=6239 GN=C29F7.3 PE=1 SV=1	-2.85598	0.0461165	0.0902074	4
Profilin-1 OS=Caenorhabditis elegans OX=6239 GN=pfn-1 PE=2 SV=1	-4.31025	0.0125436	0.0356436	4
Probable protein phosphatase 2C T23F11.1 OS=Caenorhabditis elegans OX=6239 GN=ppm-2 PE=3 SV=2	-1.36458	0.244109	0.328428	4
Tubulin alpha-2 chain OS=Caenorhabditis elegans OX=6239 GN=tba-2 PE=1 SV=1	2.98779	0.0404262	0.0824572	4
Guanine nucleotide-binding protein-like 3 homolog OS=Caenorhabditis elegans OX=6239 GN=nst-1 PE=3 SV=1	2.37429	0.0764631	0.131473	4
Succinate--CoA ligase [GDP-forming] subunit beta_ mitochondrial OS=Caenorhabditis elegans OX=6239 GN=sucg-1 PE=3 SV=1	4.17063	0.014024	0.0382868	4
Probable 26S proteasome regulatory subunit 6B OS=Caenorhabditis elegans OX=6239 GN=rpt-3 PE=3 SV=1	-1.0528	0.351826	0.437653	4
Microsomal triglyceride transfer protein homolog OS=Caenorhabditis elegans OX=6239 GN=dsc-4 PE=1 SV=1	4.36293	0.0120345	0.0346511	4
Bifunctional glyoxylate cycle protein OS=Caenorhabditis elegans OX=6239 GN=icl-1 PE=1 SV=2	4.58906	0.010114	0.0302149	4
Glutathione S-transferase 4 OS=Caenorhabditis elegans OX=6239 GN=gst-4 PE=2 SV=1	-0.888337	0.424552	0.509462	4
Calmodulin OS=Caenorhabditis elegans OX=6239 GN=cmd-1 PE=1 SV=3	1.86018	0.136372	0.206333	4
Probable 3-hydroxyisobutyrate dehydrogenase_ mitochondrial OS=Caenorhabditis elegans OX=6239 GN=B0250.5 PE=3 SV=1	3.5098	0.0246764	0.0570359	4
Endoplasmin homolog OS=Caenorhabditis elegans OX=6239 GN=enpl-1 PE=3 SV=1	2.64196	0.0574623	0.10724	4
Serine carboxypeptidase ctsa-3.1 OS=Caenorhabditis elegans OX=6239 GN=ctsa-3.1 PE=1 SV=1	2.4691	0.0690137	0.120684	4
Probable NADH dehydrogenase [ubiquinone] iron-sulfur protein 8_ mitochondrial OS=Caenorhabditis elegans OX=6239 GN=T20H4.5 PE=2 SV=1	-2.68203	0.0551123	0.10385	4
Catalase-2 OS=Caenorhabditis elegans OX=6239 GN=ctl-1 PE=1 SV=3	1.87602	0.133896	0.203741	4
Large ribosomal subunit protein eL37 OS=Caenorhabditis elegans OX=6239 GN=rpl-37 PE=3 SV=2	0.487781	0.651234	0.719745	4
Zinc finger protein ztf-7 OS=Caenorhabditis elegans OX=6239 GN=ztf-7 PE=1 SV=1	-1.41849	0.229039	0.3132	4
Malate dehydrogenase_ cytoplasmic OS=Caenorhabditis elegans OX=6239 GN=mdh-1 PE=1 SV=1	1.79151	0.147691	0.221206	4
Guanine nucleotide-binding protein G(o) subunit alpha OS=Caenorhabditis elegans OX=6239 GN=goa-1 PE=1 SV=3	2.41871	0.0728646	0.126195	4
Probable phosphoglycerate kinase OS=Caenorhabditis elegans OX=6239 GN=pgk-1 PE=3 SV=1	2.71666	0.0531699	0.100902	4
Serine/threonine-protein phosphatase PP1-beta OS=Caenorhabditis elegans OX=6239 GN=gsp-2 PE=1 SV=1	3.61036	0.0225493	0.0535096	4
Bifunctional L-3-cyanoalanine synthase/cysteine synthase OS=Caenorhabditis elegans OX=6239 GN=cysl-2 PE=1 SV=1	-1.91788	0.127583	0.195695	4
Probable splicing factor_ arginine/serine-rich 3 OS=Caenorhabditis elegans OX=6239 GN=rsp-3 PE=1 SV=2	2.98203	0.040657	0.0827434	4
Glutathione reductase_ mitochondrial OS=Caenorhabditis elegans OX=6239 GN=gsr-1 PE=1 SV=2	4.78525	0.0087419	0.0272026	4
Dihydrolipoyllysine-residue acetyltransferase component of pyruvate dehydrogenase complex_ mitochondrial OS=Caenorhabditis elegans OX=6239 GN=dlat-1 PE=1 SV=1	-5.87442	0.00419495	0.0165323	4
Phenylalanine--tRNA ligase beta subunit OS=Caenorhabditis elegans OX=6239 GN=fars-3 PE=3 SV=2	2.03038	0.112165	0.175883	4
Glutathione S-transferase P 10 OS=Caenorhabditis elegans OX=6239 GN=gst-10 PE=1 SV=3	1.89188	0.131465	0.200958	4
Uncharacterized protein C05D11.1 OS=Caenorhabditis elegans OX=6239 GN=C05D11.1 PE=4 SV=2	-2.52976	0.0646811	0.115836	4
Large ribosomal subunit protein uL16 OS=Caenorhabditis elegans OX=6239 GN=rpl-10 PE=1 SV=1	-3.18533	0.0333647	0.0721281	4
Small ribosomal subunit protein eS8 OS=Caenorhabditis elegans OX=6239 GN=rps-8 PE=1 SV=1	1.51157	0.205177	0.285241	4
Eukaryotic translation initiation factor 3 subunit H OS=Caenorhabditis elegans OX=6239 GN=eif-3.H PE=3 SV=2	-2.55039	0.0632792	0.114075	4
Nucleolar GTP-binding protein 1 OS=Caenorhabditis elegans OX=6239 GN=nog-1 PE=1 SV=1	4.62262	0.00986167	0.0298757	4
Probable U2 small nuclear ribonucleoprotein A' OS=Caenorhabditis elegans OX=6239 GN=mog-2 PE=1 SV=1	-0.914421	0.412231	0.498859	4
Laminin-like protein epi-1 OS=Caenorhabditis elegans OX=6239 GN=epi-1 PE=1 SV=1	3.07594	0.037078	0.0772795	4
Aspartate--tRNA ligase_ cytoplasmic OS=Caenorhabditis elegans OX=6239 GN=dars-1 PE=3 SV=1	-3.50782	0.0247205	0.0570359	4
Putative phospholipase B-like 1 OS=Caenorhabditis elegans OX=6239 GN=Y37D8A.2 PE=1 SV=1	-1.38179	0.239194	0.323445	4
Uridine and thymidine phosphorylase OS=Caenorhabditis elegans OX=6239 GN=upp-1 PE=1 SV=2	0.607838	0.576115	0.655613	4
Calponin-like protein clik-2 OS=Caenorhabditis elegans OX=6239 GN=clik-2 PE=1 SV=2	-2.3435	0.0790752	0.134751	4
Lipoamide acyltransferase component of branched-chain alpha-keto acid dehydrogenase complex_ mitochondrial OS=Caenorhabditis elegans OX=6239 GN=dbt-1 PE=2 SV=1	1.64475	0.175366	0.253549	4
Aminopeptidase-like protein AC3.5 OS=Caenorhabditis elegans OX=6239 GN=AC3.5 PE=1 SV=2	-1.21847	0.289995	0.375784	4
Single-stranded DNA-binding protein_ mitochondrial OS=Caenorhabditis elegans OX=6239 GN=mtss-1 PE=1 SV=2	-0.660092	0.545268	0.625841	4
UDP-glucose 4-epimerase OS=Caenorhabditis elegans OX=6239 GN=gale-1 PE=1 SV=1	-3.11089	0.0358409	0.0755259	4
Eukaryotic translation initiation factor 5A-1 OS=Caenorhabditis elegans OX=6239 GN=iff-1 PE=1 SV=1	-1.36806	0.243108	0.327479	4
SPARC OS=Caenorhabditis elegans OX=6239 GN=ost-1 PE=1 SV=1	-1.93542	0.125034	0.192893	4
Large ribosomal subunit protein uL11 OS=Caenorhabditis elegans OX=6239 GN=rpl-12 PE=3 SV=1	3.16583	0.0339933	0.0728974	4
Probable calcium-binding mitochondrial carrier K02F3.2 OS=Caenorhabditis elegans OX=6239 GN=K02F3.2 PE=3 SV=3	-2.22108	0.0905038	0.148908	4
Small ribosomal subunit protein eS1 OS=Caenorhabditis elegans OX=6239 GN=rps-3A PE=1 SV=2	1.44489	0.222	0.304822	4
Calcium/calmodulin-dependent protein kinase type II OS=Caenorhabditis elegans OX=6239 GN=unc-43 PE=1 SV=2	-2.37052	0.0767775	0.131844	4
Large ribosomal subunit protein uL1 OS=Caenorhabditis elegans OX=6239 GN=rpl-1 PE=3 SV=1	4.84505	0.00836935	0.0263093	4
Probable ATP-citrate synthase OS=Caenorhabditis elegans OX=6239 GN=acly-1 PE=3 SV=1	1.59718	0.185464	0.265289	4
Gelsolin-like protein 1 OS=Caenorhabditis elegans OX=6239 GN=gsnl-1 PE=1 SV=1	2.14356	0.0986923	0.159435	4
Large ribosomal subunit protein uL23A OS=Caenorhabditis elegans OX=6239 GN=rpl-23A.1 PE=3 SV=1	-2.88218	0.0449145	0.0886349	4
Superoxide dismutase [Cu-Zn] OS=Caenorhabditis elegans OX=6239 GN=sod-1 PE=1 SV=2	-13.0566	0.000198628	0.00270155	4
Enhancer of rudimentary homolog 2 OS=Caenorhabditis elegans OX=6239 GN=erh-2 PE=1 SV=2	-1.57127	0.191216	0.269703	4
Serine/threonine-protein phosphatase Pgam5_ mitochondrial OS=Caenorhabditis elegans OX=6239 GN=pgam-5 PE=1 SV=2	2.31594	0.0814993	0.137789	4
Large ribosomal subunit protein eL15 OS=Caenorhabditis elegans OX=6239 GN=rpl-15 PE=1 SV=1	-2.04835	0.109896	0.173343	4
Non-specific lipid-transfer protein-like 2 OS=Caenorhabditis elegans OX=6239 GN=daf-22 PE=1 SV=1	-3.61741	0.0224086	0.0533651	4
Eukaryotic translation initiation factor 6 OS=Caenorhabditis elegans OX=6239 GN=eif-6 PE=3 SV=1	0.25563	0.810843	0.856353	4
Proteasome subunit alpha type-1 OS=Caenorhabditis elegans OX=6239 GN=pas-6 PE=1 SV=1	2.76554	0.0505615	0.0969156	4
Ras-related protein Rab-10 OS=Caenorhabditis elegans OX=6239 GN=rab-10 PE=1 SV=2	-3.65105	0.0217514	0.0521721	4
Large ribosomal subunit protein eL27 OS=Caenorhabditis elegans OX=6239 GN=rpl-27 PE=1 SV=1	2.61717	0.058974	0.108976	4
Conserved regulator of innate immunity protein 3 OS=Caenorhabditis elegans OX=6239 GN=cri-3 PE=1 SV=2	-1.30951	0.260512	0.345281	4
Intermediate filament protein ifd-1 OS=Caenorhabditis elegans OX=6239 GN=ifd-1 PE=3 SV=2	4.89483	0.00807395	0.0256829	4
Adenylate kinase isoenzyme 1 OS=Caenorhabditis elegans OX=6239 GN=F38B2.4 PE=2 SV=1	2.17411	0.09537	0.155383	4
Serine hydroxymethyltransferase OS=Caenorhabditis elegans OX=6239 GN=mel-32 PE=1 SV=2	-2.29331	0.0835515	0.139566	4
Small ribosomal subunit protein eS27 OS=Caenorhabditis elegans OX=6239 GN=rps-27 PE=1 SV=3	1.8468	0.138502	0.20932	4
26S proteasome non-ATPase regulatory subunit 3 OS=Caenorhabditis elegans OX=6239 GN=rpn-3 PE=1 SV=1	-2.51044	0.0660262	0.117302	4
Elongation factor 1-alpha OS=Caenorhabditis elegans OX=6239 GN=eft-3 PE=3 SV=1	-3.41285	0.0269568	0.0604628	4
Large ribosomal subunit protein eL28 OS=Caenorhabditis elegans OX=6239 GN=rpl-28 PE=1 SV=3	0.358548	0.738056	0.79777	4
Putative aminopeptidase W07G4.4 OS=Caenorhabditis elegans OX=6239 GN=lap-2 PE=3 SV=1	3.52837	0.0242662	0.0562841	4
Protein unc-87 OS=Caenorhabditis elegans OX=6239 GN=unc-87 PE=1 SV=3	3.33487	0.0289738	0.0639818	4
Small ribosomal subunit protein eS12 OS=Caenorhabditis elegans OX=6239 GN=rps-12 PE=1 SV=2	-1.02773	0.362161	0.449255	4
Inosine-5'-monophosphate dehydrogenase OS=Caenorhabditis elegans OX=6239 GN=T22D1.3 PE=3 SV=2	-1.11596	0.326953	0.412085	4
Probable NADH dehydrogenase [ubiquinone] flavoprotein 2_ mitochondrial OS=Caenorhabditis elegans OX=6239 GN=F53F4.10 PE=3 SV=1	-1.59328	0.186317	0.26594	4
Probable 4-aminobutyrate aminotransferase_ mitochondrial OS=Caenorhabditis elegans OX=6239 GN=gta-1 PE=3 SV=1	-1.4499	0.220689	0.303334	4
Homogentisate 1_2-dioxygenase OS=Caenorhabditis elegans OX=6239 GN=hgo-1 PE=1 SV=2	0.388664	0.717326	0.779144	4
Fatty acid-binding protein homolog 2 OS=Caenorhabditis elegans OX=6239 GN=lbp-2 PE=1 SV=1	1.30412	0.262176	0.347142	4
Lipid droplet localized protein OS=Caenorhabditis elegans OX=6239 GN=ldp-1 PE=1 SV=1	2.04491	0.110326	0.173815	4
Probable 26S proteasome regulatory subunit 10B OS=Caenorhabditis elegans OX=6239 GN=rpt-4 PE=1 SV=2	2.39871	0.0744607	0.128693	4
Clustered mitochondria protein homolog OS=Caenorhabditis elegans OX=6239 GN=clu-1 PE=3 SV=1	-1.57275	0.190883	0.269703	4
Mitochondrial import inner membrane translocase subunit Tim8 OS=Caenorhabditis elegans OX=6239 GN=ddp-1 PE=3 SV=1	-1.39715	0.234892	0.318918	4
Heat shock protein 110 OS=Caenorhabditis elegans OX=6239 GN=hsp-110 PE=3 SV=1	3.38421	0.0276775	0.0615261	4
Probable isocitrate dehydrogenase [NAD] subunit beta_ mitochondrial OS=Caenorhabditis elegans OX=6239 GN=idhb-1 PE=3 SV=1	-1.80272	0.145776	0.219073	4
Ras GTPase-activating protein-binding protein gtbp-1 OS=Caenorhabditis elegans OX=6239 GN=gtbp-1 PE=1 SV=2	-1.33176	0.25376	0.338346	4
Transcriptional activator plp-1 OS=Caenorhabditis elegans OX=6239 GN=plp-1 PE=1 SV=1	0.608121	0.575944	0.655613	4
Small ribosomal subunit protein uS15 OS=Caenorhabditis elegans OX=6239 GN=rps-13 PE=1 SV=2	-2.03921	0.111043	0.174534	4
Troponin I 4 OS=Caenorhabditis elegans OX=6239 GN=tni-4 PE=2 SV=2	1.01918	0.365747	0.452443	4
Uncharacterized helicase C28H8.3 OS=Caenorhabditis elegans OX=6239 GN=C28H8.3 PE=3 SV=2	1.29364	0.265437	0.349727	4
Lamin-1 OS=Caenorhabditis elegans OX=6239 GN=lmn-1 PE=1 SV=2	-1.1343	0.320035	0.405277	4
Histidine--tRNA ligase OS=Caenorhabditis elegans OX=6239 GN=hars-1 PE=2 SV=3	1.7342	0.157905	0.234141	4
Protein F37C4.5 OS=Caenorhabditis elegans OX=6239 GN=F37C4.5 PE=1 SV=3	-2.3069	0.0823124	0.138153	4
Large ribosomal subunit protein eL22 OS=Caenorhabditis elegans OX=6239 GN=rpl-22 PE=1 SV=3	1.37306	0.241677	0.326141	4
Co-chaperone protein daf-41 OS=Caenorhabditis elegans OX=6239 GN=daf-41 PE=2 SV=1	-1.74093	0.156668	0.232565	4
Large ribosomal subunit protein eL18 OS=Caenorhabditis elegans OX=6239 GN=rpl-18 PE=1 SV=1	-1.14801	0.314952	0.401121	4
Small ribosomal subunit protein uS7 OS=Caenorhabditis elegans OX=6239 GN=rps-5 PE=1 SV=1	2.34608	0.0788525	0.134543	4
Intermediate filament protein ifa-2 OS=Caenorhabditis elegans OX=6239 GN=mua-6 PE=1 SV=1	-0.915197	0.411869	0.498859	4
Proteasome subunit beta type-1 OS=Caenorhabditis elegans OX=6239 GN=pbs-6 PE=1 SV=2	2.06702	0.107592	0.170514	4
RNA-binding protein rnp-4 OS=Caenorhabditis elegans OX=6239 GN=rnp-4 PE=1 SV=1	-2.10021	0.103629	0.165213	4
Eukaryotic translation initiation factor 3 subunit G OS=Caenorhabditis elegans OX=6239 GN=eif-3.G PE=1 SV=2	1.165	0.308758	0.39436	4
Endoplasmic reticulum resident protein 44.2 OS=Caenorhabditis elegans OX=6239 GN=erp-44.2 PE=1 SV=2	0.410608	0.702403	0.765808	4
Aspartate aminotransferase_ cytoplasmic OS=Caenorhabditis elegans OX=6239 GN=got-1.2 PE=1 SV=1	1.56227	0.193256	0.272065	4
Probable electron transfer flavoprotein subunit alpha_ mitochondrial OS=Caenorhabditis elegans OX=6239 GN=F27D4.1 PE=3 SV=2	1.63816	0.176731	0.254594	4
Probable pyruvate dehydrogenase E1 component subunit alpha_ mitochondrial OS=Caenorhabditis elegans OX=6239 GN=pdha-1 PE=3 SV=1	1.41734	0.22935	0.313305	4
Probable 3-hydroxyacyl-CoA dehydrogenase B0272.3 OS=Caenorhabditis elegans OX=6239 GN=B0272.3 PE=3 SV=1	-0.555508	0.60815	0.686223	4
Large ribosomal subunit protein uL18 OS=Caenorhabditis elegans OX=6239 GN=rpl-5 PE=1 SV=1	2.67067	0.055767	0.104679	4
T-complex protein 1 subunit delta OS=Caenorhabditis elegans OX=6239 GN=cct-4 PE=2 SV=1	-1.29685	0.264431	0.349091	4
Probable protein disulfide-isomerase A4 OS=Caenorhabditis elegans OX=6239 GN=C14B9.2 PE=3 SV=2	-1.9269	0.126265	0.19441	4
Surfeit locus protein 4 homolog OS=Caenorhabditis elegans OX=6239 GN=sft-4 PE=2 SV=1	1.40658	0.232287	0.316171	4
Ras-related protein rab-6.1 OS=Caenorhabditis elegans OX=6239 GN=rab-6.1 PE=1 SV=1	2.15278	0.0976765	0.158177	4
Mitochondrial import receptor subunit TOM22 homolog OS=Caenorhabditis elegans OX=6239 GN=tomm-22 PE=3 SV=1	-1.06948	0.345097	0.431695	4
Translocon-associated protein subunit beta OS=Caenorhabditis elegans OX=6239 GN=trap-2 PE=1 SV=1	2.6076	0.0595702	0.109866	4
ATP-dependent 6-phosphofructokinase 1 OS=Caenorhabditis elegans OX=6239 GN=pfk-1.1 PE=3 SV=2	2.06761	0.107521	0.170514	4
ATPase family AAA domain-containing protein 3 OS=Caenorhabditis elegans OX=6239 GN=atad-3 PE=1 SV=2	-1.25182	0.278842	0.363801	4
ATP-dependent RNA helicase cgh-1 OS=Caenorhabditis elegans OX=6239 GN=cgh-1 PE=1 SV=1	0.844335	0.446022	0.528267	4
Peptidyl-prolyl cis-trans isomerase 3 OS=Caenorhabditis elegans OX=6239 GN=cyn-3 PE=1 SV=1	-1.59981	0.184891	0.264753	4
T-complex protein 1 subunit theta OS=Caenorhabditis elegans OX=6239 GN=cct-8 PE=1 SV=3	1.16912	0.307274	0.393135	4
Adenylosuccinate synthetase OS=Caenorhabditis elegans OX=6239 GN=adss-1 PE=3 SV=3	0.879214	0.428933	0.512743	4
Uncharacterized protein ZK1307.1 OS=Caenorhabditis elegans OX=6239 GN=ZK1307.1 PE=4 SV=1	-1.66846	0.17055	0.248601	4
Protein disulfide-isomerase 1 OS=Caenorhabditis elegans OX=6239 GN=pdi-1 PE=3 SV=1	2.16642	0.0961944	0.156345	4
Serine carboxypeptidase ctsa-1.2 OS=Caenorhabditis elegans OX=6239 GN=ctsa-1.2 PE=3 SV=1	0.746132	0.497051	0.581998	4
Small ribosomal subunit protein eS21 OS=Caenorhabditis elegans OX=6239 GN=rps-21 PE=1 SV=1	-2.14551	0.0984771	0.15928	4
Actin-depolymerizing factor 2_ isoform c OS=Caenorhabditis elegans OX=6239 GN=unc-60 PE=1 SV=1	2.23127	0.0894845	0.147594	4
Large ribosomal subunit protein eL21 OS=Caenorhabditis elegans OX=6239 GN=rpl-21 PE=1 SV=3	-1.79541	0.147022	0.220579	4
Serine/threonine-protein phosphatase 4 catalytic subunit 1 OS=Caenorhabditis elegans OX=6239 GN=pph-4.1 PE=1 SV=1	-0.947098	0.397218	0.484642	4
Protein arginine N-methyltransferase 1 OS=Caenorhabditis elegans OX=6239 GN=prmt-1 PE=1 SV=1	2.74219	0.0517888	0.0988426	4
Elongation factor Ts_ mitochondrial OS=Caenorhabditis elegans OX=6239 GN=tsfm-1 PE=2 SV=1	1.57595	0.190164	0.269416	4
Peptidyl-prolyl cis-trans isomerase 5 OS=Caenorhabditis elegans OX=6239 GN=cyn-5 PE=1 SV=2	-2.84601	0.0465833	0.0905899	4
Heat shock protein 90 OS=Caenorhabditis elegans OX=6239 GN=daf-21 PE=1 SV=1	-2.1277	0.100467	0.161521	4
Ubiquitin-like protein 1-ribosomal protein eS31 fusion protein OS=Caenorhabditis elegans OX=6239 GN=ubl-1 PE=1 SV=2	-0.699373	0.522853	0.607418	4
Large ribosomal subunit protein eL33 OS=Caenorhabditis elegans OX=6239 GN=rpl-33 PE=1 SV=3	-1.32852	0.254732	0.339303	4
Probable glutathione S-transferase gst-36 OS=Caenorhabditis elegans OX=6239 GN=gst-36 PE=3 SV=2	-2.87436	0.0452696	0.0892037	4
L-lactate dehydrogenase OS=Caenorhabditis elegans OX=6239 GN=ldh-1 PE=2 SV=1	-1.95014	0.122937	0.190317	4
ATP synthase subunit delta_ mitochondrial OS=Caenorhabditis elegans OX=6239 GN=F58F12.1 PE=1 SV=1	1.0919	0.336235	0.42219	4
Methionine synthase reductase OS=Caenorhabditis elegans OX=6239 GN=mtrr-1 PE=3 SV=1	0.947926	0.396844	0.484628	4
F-actin-capping protein subunit beta OS=Caenorhabditis elegans OX=6239 GN=cap-2 PE=2 SV=1	1.04481	0.35509	0.441303	4
Phenylalanine-4-hydroxylase OS=Caenorhabditis elegans OX=6239 GN=pah-1 PE=1 SV=2	1.91902	0.127416	0.195664	4
Actin-related protein 3 OS=Caenorhabditis elegans OX=6239 GN=arx-1 PE=1 SV=1	0.866842	0.434932	0.517426	4
Aspartyl aminopeptidase OS=Caenorhabditis elegans OX=6239 GN=dnpp-1 PE=1 SV=1	1.66618	0.171006	0.248601	4
Transitional endoplasmic reticulum ATPase homolog 2 OS=Caenorhabditis elegans OX=6239 GN=cdc-48.2 PE=1 SV=2	2.63604	0.0578197	0.107736	4
32 kDa beta-galactoside-binding lectin lec-3 OS=Caenorhabditis elegans OX=6239 GN=lec-3 PE=2 SV=3	-0.62876	0.563625	0.643043	4
Proteasome subunit pbs-5 OS=Caenorhabditis elegans OX=6239 GN=pbs-5 PE=3 SV=1	0.656441	0.547386	0.627193	4
Phosphoethanolamine N-methyltransferase 1 OS=Caenorhabditis elegans OX=6239 GN=pmt-1 PE=1 SV=2	1.1404	0.317764	0.403932	4
Protein soem-1 OS=Caenorhabditis elegans OX=6239 GN=soem-1 PE=1 SV=1	-0.179966	0.865929	0.896112	4
Serine/threonine-protein phosphatase PP1-alpha OS=Caenorhabditis elegans OX=6239 GN=gsp-1 PE=1 SV=2	-1.21264	0.291986	0.377694	4
Putative tricarboxylate transport protein_ mitochondrial OS=Caenorhabditis elegans OX=6239 GN=K11H3.3 PE=3 SV=1	1.22829	0.286669	0.371834	4
Heat shock 70 kDa protein C OS=Caenorhabditis elegans OX=6239 GN=hsp-3 PE=1 SV=2	-1.63889	0.176579	0.254594	4
Uncharacterized protein K12H4.5 OS=Caenorhabditis elegans OX=6239 GN=K12H4.5 PE=4 SV=1	-1.80872	0.144762	0.217795	4
Large ribosomal subunit protein uL3 OS=Caenorhabditis elegans OX=6239 GN=rpl-3 PE=1 SV=1	1.57721	0.189882	0.269302	4
Deoxyhypusine hydroxylase OS=Caenorhabditis elegans OX=6239 GN=dohh-1 PE=3 SV=1	-1.14595	0.315712	0.401707	4
Protein disulfide-isomerase A6 homolog OS=Caenorhabditis elegans OX=6239 GN=pdi-6 PE=3 SV=1	0.961435	0.390779	0.478096	4
Putative serine protease K12H4.7 OS=Caenorhabditis elegans OX=6239 GN=K12H4.7 PE=3 SV=2	2.36563	0.0771873	0.132208	4
Small ribosomal subunit protein uS2 OS=Caenorhabditis elegans OX=6239 GN=rps-0 PE=1 SV=3	-1.40573	0.232519	0.316171	4
Putative ATP synthase subunit f_ mitochondrial OS=Caenorhabditis elegans OX=6239 GN=R53.4 PE=3 SV=1	-2.21293	0.0913277	0.149784	4
Heat shock protein hsp-1 OS=Caenorhabditis elegans OX=6239 GN=hsp-1 PE=1 SV=2	1.31928	0.257526	0.341951	4
Fructose-bisphosphate aldolase 1 OS=Caenorhabditis elegans OX=6239 GN=aldo-1 PE=1 SV=1	0.868452	0.434148	0.516953	4
Proteasome subunit beta type-3 OS=Caenorhabditis elegans OX=6239 GN=pbs-3 PE=1 SV=1	1.2847	0.268249	0.352444	4
Mitochondrial-processing peptidase subunit alpha OS=Caenorhabditis elegans OX=6239 GN=mppa-1 PE=3 SV=2	-0.92761	0.406115	0.49346	4
Kynureninase OS=Caenorhabditis elegans OX=6239 GN=kynu-1 PE=2 SV=1	-0.706691	0.518751	0.603178	4
26S proteasome non-ATPase regulatory subunit 6 OS=Caenorhabditis elegans OX=6239 GN=rpn-7 PE=2 SV=1	-0.648166	0.552206	0.632174	4
Very-long-chain 3-oxooacyl-coA reductase let-767 OS=Caenorhabditis elegans OX=6239 GN=let-767 PE=1 SV=2	1.36788	0.243158	0.327479	4
Serine/threonine-protein phosphatase 2A catalytic subunit OS=Caenorhabditis elegans OX=6239 GN=let-92 PE=1 SV=1	-0.889185	0.424147	0.509462	4
Proteasome subunit alpha type-5 OS=Caenorhabditis elegans OX=6239 GN=pas-5 PE=1 SV=1	1.42183	0.228137	0.312286	4
Aspartic protease 4 OS=Caenorhabditis elegans OX=6239 GN=asp-4 PE=2 SV=1	-1.01282	0.368433	0.455344	4
Probable N-acetylgalactosaminyltransferase 8 OS=Caenorhabditis elegans OX=6239 GN=gly-8 PE=1 SV=1	1.24783	0.280153	0.365155	4
Cathepsin Z-1 OS=Caenorhabditis elegans OX=6239 GN=cpz-1 PE=1 SV=1	-0.520188	0.630396	0.704777	4
Mitochondrial prohibitin complex protein 1 OS=Caenorhabditis elegans OX=6239 GN=phb-1 PE=1 SV=1	0.66141	0.544505	0.625502	4
Transitional endoplasmic reticulum ATPase homolog 1 OS=Caenorhabditis elegans OX=6239 GN=cdc-48.1 PE=1 SV=1	1.58371	0.188432	0.2681	4
Peroxiredoxin prdx-2 OS=Caenorhabditis elegans OX=6239 GN=prdx-2 PE=1 SV=1	-1.05768	0.349845	0.435595	4
Eukaryotic translation initiation factor 4E-1 OS=Caenorhabditis elegans OX=6239 GN=ife-1 PE=1 SV=2	-1.13939	0.31814	0.403997	4
Probable succinyl-CoA:3-ketoacid coenzyme A transferase_ mitochondrial OS=Caenorhabditis elegans OX=6239 GN=C05C10.3 PE=3 SV=1	0.762204	0.488405	0.573887	4
Myosin-2 OS=Caenorhabditis elegans OX=6239 GN=myo-2 PE=1 SV=2	1.71592	0.161318	0.238145	4
Disorganized muscle protein 1 OS=Caenorhabditis elegans OX=6239 GN=dim-1 PE=1 SV=3	-2.94937	0.0419958	0.0842518	4
Probable H/ACA ribonucleoprotein complex subunit 1-like protein OS=Caenorhabditis elegans OX=6239 GN=garr-1 PE=3 SV=2	1.18504	0.301595	0.387434	4
Uncharacterized protein ZK1073.1 OS=Caenorhabditis elegans OX=6239 GN=ZK1073.1 PE=3 SV=1	-1.66226	0.171795	0.249476	4
Succinate dehydrogenase [ubiquinone] flavoprotein subunit_ mitochondrial OS=Caenorhabditis elegans OX=6239 GN=sdha-1 PE=2 SV=3	-0.800576	0.468229	0.551635	4
GTP-binding nuclear protein ran-1 OS=Caenorhabditis elegans OX=6239 GN=ran-1 PE=1 SV=1	-3.46428	0.0257173	0.0585941	4
2_3-bisphosphoglycerate-independent phosphoglycerate mutase OS=Caenorhabditis elegans OX=6239 GN=ipgm-1 PE=1 SV=1	0.587825	0.588233	0.666565	4
Probable fumarate hydratase_ mitochondrial OS=Caenorhabditis elegans OX=6239 GN=fum-1 PE=3 SV=1	0.696116	0.524685	0.608562	4
Small ribosomal subunit protein uS3 OS=Caenorhabditis elegans OX=6239 GN=rps-3 PE=1 SV=1	-0.629743	0.563043	0.642927	4
Probable arginine kinase F46H5.3 OS=Caenorhabditis elegans OX=6239 GN=F46H5.3 PE=3 SV=2	3.06711	0.0373984	0.0777078	4
Large ribosomal subunit protein eL20 OS=Caenorhabditis elegans OX=6239 GN=rpl-20 PE=1 SV=2	0.896301	0.420758	0.506883	4
4-hydroxyphenylpyruvate dioxygenase OS=Caenorhabditis elegans OX=6239 GN=hpd-1 PE=2 SV=1	-0.336555	0.753368	0.811039	4
Endoplasmic reticulum chaperone BiP homolog OS=Caenorhabditis elegans OX=6239 GN=hsp-4 PE=1 SV=2	-0.815537	0.460541	0.544016	4
Small ribosomal subunit protein RACK1 OS=Caenorhabditis elegans OX=6239 GN=rack-1 PE=1 SV=3	0.75283	0.493434	0.578777	4
Proteasome subunit alpha type-7 OS=Caenorhabditis elegans OX=6239 GN=pas-4 PE=1 SV=1	0.734267	0.503507	0.587498	4
Probable UDP-N-acetylglucosamine pyrophosphorylase OS=Caenorhabditis elegans OX=6239 GN=C36A4.4 PE=3 SV=2	0.696005	0.524748	0.608562	4
Intermediate filament protein ifa-1 OS=Caenorhabditis elegans OX=6239 GN=ifa-1 PE=1 SV=2	-2.47091	0.0688791	0.120606	4
Probable voltage-dependent anion-selective channel OS=Caenorhabditis elegans OX=6239 GN=vdac-1 PE=3 SV=2	1.88645	0.132292	0.201991	4
Probable mitochondrial import inner membrane translocase subunit tin-44 OS=Caenorhabditis elegans OX=6239 GN=tin-44 PE=3 SV=1	-1.38892	0.237186	0.32138	4
Cystathionine beta-synthase cbs-1 OS=Caenorhabditis elegans OX=6239 GN=cbs-1 PE=1 SV=1	-0.511062	0.636224	0.708329	4
Calreticulin OS=Caenorhabditis elegans OX=6239 GN=crt-1 PE=1 SV=1	1.75068	0.154894	0.230309	4
Tubulin beta-1 chain OS=Caenorhabditis elegans OX=6239 GN=mec-7 PE=2 SV=1	-1.54495	0.197246	0.276517	4
Large ribosomal subunit protein uL5B OS=Caenorhabditis elegans OX=6239 GN=rpl-11.2 PE=1 SV=1	1.40715	0.232131	0.316171	4
Fatty acid-binding protein homolog 7 OS=Caenorhabditis elegans OX=6239 GN=lbp-7 PE=3 SV=1	-0.410007	0.70281	0.765808	4
ATP synthase subunit beta_ mitochondrial OS=Caenorhabditis elegans OX=6239 GN=atp-2 PE=1 SV=2	1.77752	0.150118	0.224337	4
Glutathione peroxidase 1 OS=Caenorhabditis elegans OX=6239 GN=gpx-1 PE=3 SV=1	0.54829	0.612656	0.690567	4
Small ribosomal subunit protein uS9 OS=Caenorhabditis elegans OX=6239 GN=rps-16 PE=1 SV=3	0.543736	0.61551	0.69219	4
Aspartic protease 6 OS=Caenorhabditis elegans OX=6239 GN=asp-6 PE=1 SV=1	-1.82044	0.142804	0.215334	4
Probable arginine--tRNA ligase_ cytoplasmic OS=Caenorhabditis elegans OX=6239 GN=rars-1 PE=3 SV=2	-0.684507	0.531257	0.61451	4
Regulator of chromosome condensation OS=Caenorhabditis elegans OX=6239 GN=ran-3 PE=4 SV=1	-0.597338	0.582452	0.661275	4
Peptidyl-prolyl cis-trans isomerase 1 OS=Caenorhabditis elegans OX=6239 GN=cyn-1 PE=2 SV=1	0.667112	0.541213	0.622255	4
Dihydrolipoyl dehydrogenase_ mitochondrial OS=Caenorhabditis elegans OX=6239 GN=dld-1 PE=3 SV=2	0.569293	0.599602	0.677723	4
Actin-1 OS=Caenorhabditis elegans OX=6239 GN=act-1 PE=1 SV=1	-0.491657	0.64872	0.718053	4
Probable glycylpeptide N-tetradecanoyltransferase OS=Caenorhabditis elegans OX=6239 GN=nmt-1 PE=3 SV=1	0.343938	0.748212	0.806789	4
Bestrophin homolog 13 OS=Caenorhabditis elegans OX=6239 GN=best-13 PE=3 SV=1	0.229939	0.829419	0.86842	4
Probable thioredoxin-2 OS=Caenorhabditis elegans OX=6239 GN=trx-2 PE=3 SV=2	-0.291876	0.784893	0.834886	4
Probable serine--tRNA ligase_ cytoplasmic OS=Caenorhabditis elegans OX=6239 GN=sars-1 PE=3 SV=1	0.303934	0.776332	0.827757	4
Probable glutathione S-transferase 5 OS=Caenorhabditis elegans OX=6239 GN=gst-5 PE=1 SV=1	-0.496459	0.645614	0.715801	4
Papilin OS=Caenorhabditis elegans OX=6239 GN=mig-6 PE=1 SV=1	0.274206	0.797505	0.844938	4
Sodium/potassium-transporting ATPase subunit beta-1 OS=Caenorhabditis elegans OX=6239 GN=nkb-1 PE=1 SV=1	0.103816	0.922312	0.941336	4
Tubulin beta-2 chain OS=Caenorhabditis elegans OX=6239 GN=tbb-2 PE=1 SV=1	0.942881	0.399129	0.486529	4
Probable signal recognition particle 19 kDa protein OS=Caenorhabditis elegans OX=6239 GN=F37F2.2 PE=3 SV=4	0.351577	0.742894	0.802349	4
Acyl-CoA-binding protein homolog 1 OS=Caenorhabditis elegans OX=6239 GN=acbp-1 PE=3 SV=1	-0.473	0.660869	0.728483	4
Paramyosin OS=Caenorhabditis elegans OX=6239 GN=unc-15 PE=1 SV=2	0.948586	0.396545	0.484628	4
Methionine aminopeptidase 2 OS=Caenorhabditis elegans OX=6239 GN=map-2 PE=1 SV=1	-0.422949	0.69408	0.75821	4
V-type proton ATPase subunit B 1 OS=Caenorhabditis elegans OX=6239 GN=vha-12 PE=1 SV=1	-0.567898	0.600464	0.678123	4
Small ribosomal subunit protein uS4 OS=Caenorhabditis elegans OX=6239 GN=rps-9 PE=1 SV=1	-0.642466	0.555543	0.63545	4
Translationally-controlled tumor protein homolog OS=Caenorhabditis elegans OX=6239 GN=tct-1 PE=1 SV=1	-0.676011	0.536103	0.617976	4
Probable elongation factor 1-gamma OS=Caenorhabditis elegans OX=6239 GN=eef-1G PE=1 SV=1	0.238255	0.823391	0.86482	4
Probable peroxiredoxin prdx-3 OS=Caenorhabditis elegans OX=6239 GN=prdx-3 PE=3 SV=1	-0.37177	0.72892	0.789171	4
Probable very-long-chain enoyl-CoA reductase art-1 OS=Caenorhabditis elegans OX=6239 GN=art-1 PE=3 SV=1	0.265645	0.803642	0.849419	4
Large ribosomal subunit protein eL19 OS=Caenorhabditis elegans OX=6239 GN=rpl-19 PE=1 SV=1	1.53331	0.199976	0.279757	4
Eukaryotic translation initiation factor 5 OS=Caenorhabditis elegans OX=6239 GN=C37C3.2 PE=3 SV=2	-0.686985	0.529849	0.613413	4
Probable galaptin lec-8 OS=Caenorhabditis elegans OX=6239 GN=lec-8 PE=2 SV=2	0.14695	0.890281	0.916345	4
Histone H2B 1 OS=Caenorhabditis elegans OX=6239 GN=his-11 PE=1 SV=4	-0.446626	0.678259	0.745806	4
Probable isocitrate dehydrogenase [NAD] subunit alpha_ mitochondrial OS=Caenorhabditis elegans OX=6239 GN=idha-1 PE=3 SV=3	0.50778	0.638327	0.710079	4
Ubiquitin carboxyl-terminal hydrolase 14 OS=Caenorhabditis elegans OX=6239 GN=usp-14 PE=2 SV=2	0.427642	0.690929	0.755386	4
V-type proton ATPase 116 kDa subunit a 2 OS=Caenorhabditis elegans OX=6239 GN=vha-5 PE=1 SV=1	0.487639	0.651326	0.719745	4
Large ribosomal subunit protein eL24 OS=Caenorhabditis elegans OX=6239 GN=rpl-24.1 PE=1 SV=1	0.533745	0.621799	0.696916	4
Ras-like GTP-binding protein rhoA OS=Caenorhabditis elegans OX=6239 GN=rho-1 PE=1 SV=1	0.2661	0.803315	0.849419	4
Leucine aminopeptidase 1 OS=Caenorhabditis elegans OX=6239 GN=lap-1 PE=1 SV=1	0.682137	0.532606	0.615474	4
Probable aconitate hydratase_ mitochondrial OS=Caenorhabditis elegans OX=6239 GN=aco-2 PE=3 SV=2	-0.413446	0.700484	0.764581	4
Probable NADH dehydrogenase [ubiquinone] iron-sulfur protein 2_ mitochondrial OS=Caenorhabditis elegans OX=6239 GN=gas-1 PE=3 SV=2	-0.341143	0.750162	0.808239	4
Putative deoxyribose-phosphate aldolase OS=Caenorhabditis elegans OX=6239 GN=F09E5.3 PE=3 SV=1	-0.377228	0.725165	0.78638	4
Large ribosomal subunit protein uL4 OS=Caenorhabditis elegans OX=6239 GN=rpl-4 PE=1 SV=3	-0.280379	0.79309	0.841803	4
Small ribosomal subunit protein eS6 OS=Caenorhabditis elegans OX=6239 GN=rps-6 PE=1 SV=1	-0.331739	0.75674	0.813359	4
Transthyretin-like protein 2 OS=Caenorhabditis elegans OX=6239 GN=ttr-2 PE=1 SV=1	0.156296	0.883371	0.910636	4
Large ribosomal subunit protein eL13 OS=Caenorhabditis elegans OX=6239 GN=rpl-13 PE=1 SV=1	-0.472042	0.661496	0.728573	4
Branched-chain-amino-acid aminotransferase_ cytosolic OS=Caenorhabditis elegans OX=6239 GN=bcat-1 PE=2 SV=2	-0.126367	0.905539	0.929186	4
Ras-related protein rab-11.1 OS=Caenorhabditis elegans OX=6239 GN=rab-11.1 PE=1 SV=1	0.110873	0.917058	0.938123	4
Putative H/ACA ribonucleoprotein complex subunit 4 OS=Caenorhabditis elegans OX=6239 GN=dkc-1 PE=3 SV=1	0.381845	0.721995	0.783579	4
Probable glutamine--tRNA ligase OS=Caenorhabditis elegans OX=6239 GN=qars-1 PE=3 SV=1	-0.232577	0.827505	0.867776	4
MYG1 protein C27H6.8 OS=Caenorhabditis elegans OX=6239 GN=C27H6.8 PE=3 SV=2	-0.233915	0.826535	0.86744	4
Small ribosomal subunit protein eS17 OS=Caenorhabditis elegans OX=6239 GN=rps-17 PE=1 SV=2	0.219506	0.837003	0.87294	4
Peptidyl-prolyl cis-trans isomerase 7 OS=Caenorhabditis elegans OX=6239 GN=cyn-7 PE=1 SV=2	-0.202233	0.849604	0.883082	4
Putative 6-phosphogluconolactonase OS=Caenorhabditis elegans OX=6239 GN=Y57G11C.3 PE=3 SV=2	0.171097	0.872454	0.901468	4
Mitochondrial prohibitin complex protein 2 OS=Caenorhabditis elegans OX=6239 GN=phb-2 PE=1 SV=2	-0.221204	0.835766	0.872331	4
V-type proton ATPase subunit E OS=Caenorhabditis elegans OX=6239 GN=vha-8 PE=1 SV=1	-0.2676	0.802239	0.84928	4
26S protease regulatory subunit 6A OS=Caenorhabditis elegans OX=6239 GN=rpt-5 PE=1 SV=1	-0.201647	0.850032	0.883082	4
Large ribosomal subunit protein uL30 OS=Caenorhabditis elegans OX=6239 GN=rpl-7 PE=1 SV=1	-0.85424	0.441114	0.523382	4
Lysine--tRNA ligase OS=Caenorhabditis elegans OX=6239 GN=kars-1 PE=3 SV=1	-0.252043	0.813428	0.858405	4
Methionine--tRNA ligase_ cytoplasmic OS=Caenorhabditis elegans OX=6239 GN=mars-1 PE=3 SV=1	-0.0558467	0.958142	0.968289	4
Cytochrome c 2.1 OS=Caenorhabditis elegans OX=6239 GN=cyc-2.1 PE=1 SV=2	0.0973016	0.927167	0.942691	4
ATP synthase subunit alpha_ mitochondrial OS=Caenorhabditis elegans OX=6239 GN=atp-1 PE=1 SV=1	0.215607	0.839842	0.874535	4
Histone H2A.V OS=Caenorhabditis elegans OX=6239 GN=htz-1 PE=1 SV=3	0.0564907	0.95766	0.968289	4
Delta(9)-fatty-acid desaturase fat-6 OS=Caenorhabditis elegans OX=6239 GN=fat-6 PE=1 SV=1	0.0514241	0.961453	0.970901	4
Small ribosomal subunit protein eS4 OS=Caenorhabditis elegans OX=6239 GN=rps-4 PE=1 SV=1	0.213689	0.841239	0.875308	4
26S proteasome non-ATPase regulatory subunit 8 OS=Caenorhabditis elegans OX=6239 GN=rpn-12 PE=3 SV=1	0.153151	0.885694	0.912327	4
Pumilio domain-containing protein 12 OS=Caenorhabditis elegans OX=6239 GN=puf-12 PE=4 SV=1	-0.124083	0.907235	0.930212	4
Heat shock protein hsp-6 OS=Caenorhabditis elegans OX=6239 GN=hsp-6 PE=1 SV=2	0.0811392	0.939229	0.951334	4
Thialysine N-epsilon-acetyltransferase OS=Caenorhabditis elegans OX=6239 GN=D2023.4 PE=1 SV=1	0.0812834	0.939121	0.951334	4
Intermediate filament protein ifb-2 OS=Caenorhabditis elegans OX=6239 GN=ifb-2 PE=1 SV=1	-0.0866102	0.935144	0.949356	4
Protein phosphatase ppm-1.A OS=Caenorhabditis elegans OX=6239 GN=ppm-1.A PE=1 SV=1	0.0326466	0.97552	0.979927	4
Eukaryotic translation initiation factor 3 subunit F OS=Caenorhabditis elegans OX=6239 GN=eif-3.F PE=3 SV=1	0.0377997	0.971659	0.979725	4
Actin-interacting protein 1 OS=Caenorhabditis elegans OX=6239 GN=unc-78 PE=1 SV=1	-0.0309887	0.976763	0.979927	4
Transcription factor BTF3 homolog OS=Caenorhabditis elegans OX=6239 GN=icd-1 PE=1 SV=1	-0.033365	0.974982	0.979927	4
Glycine--tRNA ligase OS=Caenorhabditis elegans OX=6239 GN=gars-1 PE=1 SV=2	-0.034692	0.973988	0.979927	4
Inositol monophosphatase ttx-7 OS=Caenorhabditis elegans OX=6239 GN=ttx-7 PE=1 SV=3	0.0287406	0.978448	0.979927	4
2-oxoisovalerate dehydrogenase subunit alpha_ mitochondrial OS=Caenorhabditis elegans OX=6239 GN=bckd-1A PE=1 SV=2	0.0296603	0.977759	0.979927	4
Eukaryotic translation initiation factor 3 30 kDa subunit OS=Caenorhabditis elegans OX=6239 GN=eif-3.j PE=1 SV=1	-13.3385	0.000182649	0.00256862	4
Guanine nucleotide-binding protein subunit alpha OS=Caenorhabditis elegans OX=6239 GN=egl-30 PE=1 SV=1	-1.19156	0.299299	0.385225	4
Uncharacterized protein OS=Caenorhabditis elegans OX=6239 GN=CELE_Y53F4B.17 PE=4 SV=2	-7.30785	0.00186481	0.0100056	4
Saposin B-type domain-containing protein OS=Caenorhabditis elegans OX=6239 GN=spp-10 PE=1 SV=3	-10.3244	0.000496596	0.00433629	4
O-methyltransferase OS=Caenorhabditis elegans OX=6239 GN=comt-4 PE=1 SV=1	-32.3505	5.44336e-06	0.000346301	4
Dienelactone hydrolase domain-containing protein OS=Caenorhabditis elegans OX=6239 GN=CELE_D1022.4 PE=1 SV=1	-78.2433	1.59915e-07	4.27293e-05	4
TransThyretin-Related family domain OS=Caenorhabditis elegans OX=6239 GN=CELE_E02H9.1 PE=4 SV=1	-36.8179	3.24925e-06	0.000241167	4
Rab-7 (Fragment) OS=Caenorhabditis elegans OX=6239 GN=rab-7 PE=2 SV=1	-17.5866	6.13936e-05	0.00132293	4
NAD(P)-binding domain-containing protein OS=Caenorhabditis elegans OX=6239 GN=rml-5 PE=1 SV=1	-7.39489	0.00178341	0.00968551	4
O-methyltransferase OS=Caenorhabditis elegans OX=6239 GN=comt-5 PE=1 SV=1	-79.572	1.49504e-07	4.27293e-05	4
Heat shock protein 16-1 OS=Caenorhabditis elegans OX=6239 PE=3 SV=1	-12.1428	0.000263933	0.00311683	4
Uncharacterized protein OS=Caenorhabditis elegans OX=6239 GN=C18B2.3 PE=1 SV=2	-16.3856	8.12076e-05	0.00160638	4
Glutathione S-transferase OS=Caenorhabditis elegans OX=6239 GN=gst-21 PE=1 SV=1	-66.4273	3.07687e-07	5.87243e-05	4
Minor capsid protein OS=Caenorhabditis elegans OX=6239 GN=spig-9 PE=1 SV=1	38.2219	2.79849e-06	0.000229012	4
Catechol O-methyltransferase domain-containing protein 1 OS=Caenorhabditis elegans OX=6239 GN=comt-3 PE=1 SV=1	-4.8585	0.0082883	0.0261777	4
Glutathione transferase OS=Caenorhabditis elegans OX=6239 GN=gst-35 PE=1 SV=2	-23.0018	2.11667e-05	0.000711287	4
Major sperm protein OS=Caenorhabditis elegans OX=6239 GN=CELE_Y59E9AR.1 PE=1 SV=1	47.1189	1.21358e-06	0.000135112	4
Rab GDP dissociation inhibitor OS=Caenorhabditis elegans OX=6239 GN=gdi-1 PE=1 SV=1	-13.1133	0.000195276	0.00270155	4
Peptidase A1 domain-containing protein OS=Caenorhabditis elegans OX=6239 GN=asp-13 PE=1 SV=1	22.9572	2.13307e-05	0.000711287	4
HTH cro/C1-type domain-containing protein OS=Caenorhabditis elegans OX=6239 GN=mbf-1 PE=1 SV=1	-3.96737	0.0165752	0.0435057	4
Glucuronosyltransferase OS=Caenorhabditis elegans OX=6239 GN=ugt-3 PE=3 SV=2	-8.50221	0.00104953	0.006976	4
Catechol O-methyltransferase domain-containing protein 1 OS=Caenorhabditis elegans OX=6239 GN=comt-3 PE=1 SV=2	-5.3769	0.00578061	0.0202502	4
EGF-like domain-containing protein OS=Caenorhabditis elegans OX=6239 GN=CELE_F58E6.13 PE=1 SV=1	10.2625	0.000508316	0.00438136	4
GMP reductase OS=Caenorhabditis elegans OX=6239 GN=gmpr-1 PE=1 SV=1	3.94478	0.0168919	0.0440772	4
PHD-type domain-containing protein OS=Caenorhabditis elegans OX=6239 GN=CELE_F01D4.5 PE=4 SV=3	1.52577	0.201763	0.281314	4
Glutathione S-transferase omega OS=Caenorhabditis elegans OX=6239 GN=C02D5.4 PE=1 SV=1	-5.12543	0.00686021	0.0227425	4
Uncharacterized protein OS=Caenorhabditis elegans OX=6239 GN=CELE_T09E11.3 PE=4 SV=1	-7.37252	0.0018039	0.00973051	4
Up-regulated in Daf-2 domain-containing protein OS=Caenorhabditis elegans OX=6239 GN=pud-2.1 PE=1 SV=1	27.1371	1.09642e-05	0.000505111	4
DDT domain-containing protein OS=Caenorhabditis elegans OX=6239 GN=nurf-1 PE=1 SV=1	-29.9707	7.38157e-06	0.000417894	4
Aminomethyltransferase OS=Caenorhabditis elegans OX=6239 GN=gcst-1 PE=1 SV=1	-89.0816	9.51996e-08	4.27293e-05	4
glutamine--fructose-6-phosphate transaminase (isomerizing) OS=Caenorhabditis elegans OX=6239 GN=gfat-1 PE=1 SV=1	2.89791	0.0442107	0.0878518	4
SHSP domain-containing protein OS=Caenorhabditis elegans OX=6239 GN=hsp-16.2 PE=1 SV=1	-53.2472	7.44636e-07	9.97686e-05	4
Up-regulated in Daf-2 domain-containing protein OS=Caenorhabditis elegans OX=6239 GN=pud-1.2 PE=1 SV=1	21.9838	2.53378e-05	0.000735899	4
DUF148 domain-containing protein OS=Caenorhabditis elegans OX=6239 GN=CELE_Y47G6A.15 PE=1 SV=1	7.22107	0.00195058	0.0101796	4
PB1 domain-containing protein OS=Caenorhabditis elegans OX=6239 GN=numr-2 PE=1 SV=2	-19.0223	4.49925e-05	0.00105456	4
Histone H3 OS=Caenorhabditis elegans OX=6239 GN=his-40 PE=1 SV=1	-4.93061	0.0078694	0.0252243	4
MD-2-related lipid-recognition domain-containing protein OS=Caenorhabditis elegans OX=6239 GN=C17F4.7 PE=1 SV=1	-14.0964	0.00014699	0.00222755	4
Ulp1 protease family_ C-terminal catalytic domain containing protein OS=Caenorhabditis elegans OX=6239 GN=CELE_Y94H6A.10 PE=1 SV=1	-3.55426	0.0237077	0.0553733	4
GST C-terminal domain-containing protein OS=Caenorhabditis elegans OX=6239 GN=gst-10 PE=1 SV=1	-10.2916	0.000502759	0.0043616	4
NAD(P)-binding domain-containing protein OS=Caenorhabditis elegans OX=6239 GN=rml-4 PE=1 SV=1	-13.5943	0.000169518	0.00248549	4
DUF19 domain-containing protein OS=Caenorhabditis elegans OX=6239 GN=spig-11 PE=1 SV=1	5.98567	0.00391671	0.0158171	4
Aldehyde dehydrogenase OS=Caenorhabditis elegans OX=6239 GN=alh-5 PE=1 SV=1	-14.3482	0.000137095	0.00215482	4
Regulatory A subunit of protein phosphatase 2A OS=Caenorhabditis elegans OX=6239 GN=paa-1 PE=2 SV=1	19.1263	4.40306e-05	0.00105044	4
ShKT domain-containing protein OS=Caenorhabditis elegans OX=6239 GN=phat-4 PE=1 SV=1	6.7446	0.00251893	0.0118915	4
DUF3800 domain-containing protein OS=Caenorhabditis elegans OX=6239 GN=CELE_Y116A8C.27 PE=1 SV=1	3.89336	0.0176404	0.0456736	4
ABC transporter domain-containing protein OS=Caenorhabditis elegans OX=6239 GN=pmp-5 PE=1 SV=1	16.1557	8.58681e-05	0.00161501	4
Glutathione S-transferase OS=Caenorhabditis elegans OX=6239 GN=gst-13 PE=1 SV=1	-8.93482	0.000867729	0.00613379	4
RNA helicase OS=Caenorhabditis elegans OX=6239 GN=ddx-15 PE=1 SV=1	1.67304	0.169635	0.248015	4
Lysine--tRNA ligase OS=Caenorhabditis elegans OX=6239 GN=kars-1 PE=1 SV=1	-20.7348	3.1963e-05	0.000849818	4
Neprilysin OS=Caenorhabditis elegans OX=6239 GN=nep-22 PE=1 SV=2	5.35248	0.00587585	0.0204145	4
Uncharacterized protein OS=Caenorhabditis elegans OX=6239 GN=C46G7.2 PE=1 SV=1	2.31704	0.0814002	0.137789	4
Transthyretin-like family protein OS=Caenorhabditis elegans OX=6239 GN=ttr-18 PE=1 SV=1	-14.0861	0.000147413	0.00222755	4
Membrane protein UL56 OS=Caenorhabditis elegans OX=6239 GN=CELE_K08D8.9 PE=4 SV=1	-2.39062	0.075117	0.129492	4
Nematode cuticle collagen N-terminal domain-containing protein OS=Caenorhabditis elegans OX=6239 GN=dpy-4 PE=1 SV=1	1.45728	0.218771	0.301007	4
NADP-dependent oxidoreductase domain-containing protein OS=Caenorhabditis elegans OX=6239 GN=CELE_Y39G8B.2 PE=3 SV=1	22.9106	2.15036e-05	0.000711287	4
CCHC-type zinc finger nucleic acid binding protein OS=Caenorhabditis elegans OX=6239 GN=CELE_K08D12.3 PE=1 SV=1	-3.78496	0.0193528	0.0486002	4
Peptidase A1 domain-containing protein OS=Caenorhabditis elegans OX=6239 GN=asp-12 PE=1 SV=1	20.0885	3.62425e-05	0.000896666	4
CC domain-containing protein OS=Caenorhabditis elegans OX=6239 GN=CELE_Y51H7C.13 PE=1 SV=1	8.62506	0.000993462	0.00679623	4
Neuropeptide-Like Protein OS=Caenorhabditis elegans OX=6239 GN=C45B2.2 PE=1 SV=1	-5.92044	0.00407699	0.0162109	4
Eukaryotic translation initiation factor 2 subunit 1 OS=Caenorhabditis elegans OX=6239 GN=eif-2alpha PE=1 SV=2	-14.7587	0.000122681	0.00197472	4
Glutathione S-Transferase OS=Caenorhabditis elegans OX=6239 GN=gst-28 PE=1 SV=1	-12.1048	0.000267189	0.00311683	4
peptidylprolyl isomerase OS=Caenorhabditis elegans OX=6239 GN=fkb-3 PE=1 SV=1	-4.2245	0.013429	0.0370686	4
RRM domain-containing protein OS=Caenorhabditis elegans OX=6239 GN=CELE_R06C1.4 PE=1 SV=1	5.41047	0.00565269	0.0200851	4
Short/branched chain specific acyl-CoA dehydrogenase_ mitochondrial OS=Caenorhabditis elegans OX=6239 GN=acdh-3 PE=1 SV=1	7.54338	0.00165441	0.00909586	4
Clustered mitochondria protein homolog OS=Caenorhabditis elegans OX=6239 GN=clu-1 PE=2 SV=1	10.4146	0.000480122	0.00427629	4
C-type lectin domain-containing protein OS=Caenorhabditis elegans OX=6239 GN=clec-50 PE=1 SV=1	-7.45048	0.00173371	0.00949277	4
KASH (Klarsicht/ANC-1/Syne Homology) Domain Protein OS=Caenorhabditis elegans OX=6239 GN=kdp-1 PE=1 SV=1	-6.08413	0.00368915	0.0153065	4
Ribose-phosphate pyrophosphokinase 2 OS=Caenorhabditis elegans OX=6239 GN=prps-1 PE=1 SV=2	15.8441	9.27335e-05	0.00164092	4
Dipeptidyl peptidase 3 OS=Caenorhabditis elegans OX=6239 GN=dpt-1 PE=1 SV=1	5.47654	0.00541091	0.0194952	4
C-type LECtin OS=Caenorhabditis elegans OX=6239 GN=CELE_F28B4.3 PE=1 SV=1	9.34543	0.000729979	0.00565176	4
RRM domain-containing protein OS=Caenorhabditis elegans OX=6239 GN=sup-26 PE=1 SV=1	-12.0389	0.000272955	0.00311683	4
LYSozyme OS=Caenorhabditis elegans OX=6239 GN=lys-4 PE=1 SV=1	38.363	2.75763e-06	0.000229012	4
DeHydrogenases_ Short chain OS=Caenorhabditis elegans OX=6239 GN=CELE_Y47G6A.21 PE=1 SV=4	-7.73816	0.00150221	0.00854022	4
Isochorismatase domain-containing protein 1 OS=Caenorhabditis elegans OX=6239 GN=marb-1 PE=1 SV=1	-37.8362	2.91408e-06	0.000229012	4
Mevalonate kinase OS=Caenorhabditis elegans OX=6239 GN=mvk-1 PE=1 SV=1	-5.71082	0.00464958	0.0175476	4
TspO/MBR family protein OS=Caenorhabditis elegans OX=6239 GN=tspo-1 PE=1 SV=1	22.8243	2.18284e-05	0.000711287	4
Dihydrolipoyllysine-residue succinyltransferase component of 2-oxoglutarate dehydrogenase complex_ mitochondrial OS=Caenorhabditis elegans OX=6239 GN=dlst-1 PE=1 SV=2	-16.3549	8.18116e-05	0.00160638	4
Thioredoxin domain-containing protein OS=Caenorhabditis elegans OX=6239 GN=txdc-12.2 PE=1 SV=1	10.746	0.00042511	0.00399963	4
Glycylpeptide N-tetradecanoyltransferase OS=Caenorhabditis elegans OX=6239 GN=nmt-1 PE=1 SV=1	-14.0624	0.000148392	0.00222755	4
Guanosine-3'_5'-bis(diphosphate) 3'-pyrophosphohydrolase MESH1 OS=Caenorhabditis elegans OX=6239 GN=CELE_ZK909.3 PE=1 SV=2	-15.7654	9.45742e-05	0.00164092	4
CSD domain-containing protein OS=Caenorhabditis elegans OX=6239 GN=cey-4 PE=1 SV=1	-11.7688	0.000298266	0.0032397	4
Transthyretin-like family protein OS=Caenorhabditis elegans OX=6239 GN=ttr-41 PE=1 SV=1	-4.41027	0.0115982	0.0337586	4
Nucleolar protein 16 OS=Caenorhabditis elegans OX=6239 GN=CELE_F49E2.5 PE=1 SV=1	70.5565	2.4178e-07	5.38364e-05	4
HMG box domain-containing protein OS=Caenorhabditis elegans OX=6239 GN=penr-1 PE=1 SV=1	-29.7613	7.59074e-06	0.000417894	4
Probable methylmalonate-semialdehyde/malonate-semialdehyde dehydrogenase [acylating]_ mitochondrial OS=Caenorhabditis elegans OX=6239 GN=alh-8 PE=1 SV=1	-11.8459	0.000290753	0.00318398	4
Ras-related protein Rab-10 (Fragment) OS=Caenorhabditis elegans OX=6239 PE=2 SV=1	11.6855	0.000306652	0.00328059	4
Cytochrome c oxidase subunit 4 OS=Caenorhabditis elegans OX=6239 GN=cox-4 PE=1 SV=1	-20.6675	3.2378e-05	0.000849818	4
Apple domain-containing protein OS=Caenorhabditis elegans OX=6239 GN=CELE_F56D3.1 PE=1 SV=2	3.17455	0.0337105	0.0725237	4
peptidylprolyl isomerase OS=Caenorhabditis elegans OX=6239 GN=fkb-1 PE=1 SV=1	-8.45865	0.00107035	0.0070443	4
Heat shock 70 kDa protein D OS=Caenorhabditis elegans OX=6239 GN=hsp-4 PE=1 SV=1	-15.0727	0.000112913	0.00183966	4
Glutamine synthetase OS=Caenorhabditis elegans OX=6239 GN=gln-3 PE=1 SV=1	3.77935	0.0194467	0.0486533	4
4-coumarate--CoA ligase OS=Caenorhabditis elegans OX=6239 GN=acs-14 PE=1 SV=1	2.51772	0.0655158	0.116861	4
Potassium channel tetramerisation-type BTB domain-containing protein OS=Caenorhabditis elegans OX=6239 GN=CELE_F49H12.3 PE=1 SV=1	7.8671	0.00141092	0.00826749	4
Fatty acid synthase OS=Caenorhabditis elegans OX=6239 GN=fasn-1 PE=1 SV=2	8.25731	0.0011735	0.00732616	4
Heat shock 70 kDa protein C OS=Caenorhabditis elegans OX=6239 GN=hsp-3 PE=1 SV=1	-24.4259	1.6669e-05	0.000636278	4
RRM domain-containing protein OS=Caenorhabditis elegans OX=6239 GN=rbm-3.2 PE=1 SV=1	-6.86906	0.00235268	0.0115078	4
Signal recognition particle 54 kDa protein OS=Caenorhabditis elegans OX=6239 GN=CELE_F21D5.7 PE=1 SV=1	4.5389	0.0105059	0.0311505	4
tRNA-binding domain-containing protein OS=Caenorhabditis elegans OX=6239 GN=mars-1 PE=1 SV=1	2.55687	0.0628463	0.113617	4
NADH dehydrogenase [ubiquinone] flavoprotein 1_ mitochondrial OS=Caenorhabditis elegans OX=6239 GN=nuo-1 PE=1 SV=1	4.43155	0.0114083	0.0333513	4
N-acyl-aliphatic-L-amino acid amidohydrolase OS=Caenorhabditis elegans OX=6239 GN=C06A6.4 PE=1 SV=3	7.09584	0.00208312	0.0106223	4
2-oxoisovalerate dehydrogenase subunit alpha OS=Caenorhabditis elegans OX=6239 GN=bckd-1a PE=1 SV=1	-10.4836	0.000467961	0.00424376	4
K Homology domain-containing protein OS=Caenorhabditis elegans OX=6239 GN=nova-1 PE=1 SV=1	7.14166	0.00203338	0.0104888	4
E2 ubiquitin-conjugating enzyme OS=Caenorhabditis elegans OX=6239 GN=ubc-20 PE=1 SV=1	-5.74754	0.00454247	0.0173393	4
Spectrin beta chain OS=Caenorhabditis elegans OX=6239 GN=unc-70 PE=1 SV=1	-9.32408	0.00073644	0.00565176	4
DUF19 domain-containing protein OS=Caenorhabditis elegans OX=6239 GN=CELE_T19B10.2 PE=1 SV=2	-41.5963	1.99647e-06	0.000205175	4
Ribosome-binding protein 1 OS=Caenorhabditis elegans OX=6239 GN=tcc-1 PE=1 SV=1	6.13084	0.00358688	0.0149752	4
Kazal-like domain-containing protein OS=Caenorhabditis elegans OX=6239 GN=ost-1 PE=1 SV=1	1.69979	0.164395	0.241619	4
NAD(P)-binding protein OS=Caenorhabditis elegans OX=6239 GN=dhs-12 PE=1 SV=1	12.1022	0.00026741	0.00311683	4
NADH dehydrogenase [ubiquinone] 1 beta subcomplex subunit 10 OS=Caenorhabditis elegans OX=6239 GN=ndub-10 PE=1 SV=1	6.02679	0.00381963	0.015558	4
Endoribonuclease OS=Caenorhabditis elegans OX=6239 GN=endu-2 PE=1 SV=2	-5.34682	0.0058982	0.0204145	4
CPG4 domain-containing protein OS=Caenorhabditis elegans OX=6239 GN=CELE_E01G4.6 PE=1 SV=1	4.27133	0.0129364	0.0362329	4
Alpha-1_4 glucan phosphorylase OS=Caenorhabditis elegans OX=6239 GN=pygl-1 PE=1 SV=1	-10.0847	0.000543954	0.00457058	4
Glycoside hydrolase family 31 N-terminal domain-containing protein OS=Caenorhabditis elegans OX=6239 GN=aagr-4 PE=1 SV=3	5.78271	0.00444273	0.0172043	4
Glutaredoxin 3 OS=Caenorhabditis elegans OX=6239 GN=glrx-3 PE=1 SV=1	-2.11962	0.101385	0.162424	4
Ground-like domain-containing protein OS=Caenorhabditis elegans OX=6239 GN=grd-5 PE=1 SV=1	-7.24456	0.00192689	0.0101582	4
proline--tRNA ligase OS=Caenorhabditis elegans OX=6239 GN=pars-1 PE=1 SV=1	-10.3252	0.000496452	0.00433629	4
Proteasome subunit beta OS=Caenorhabditis elegans OX=6239 GN=pbs-1 PE=1 SV=2	-9.08174	0.00081501	0.00593768	4
adenine phosphoribosyltransferase OS=Caenorhabditis elegans OX=6239 GN=aprt-1 PE=1 SV=1	-3.07733	0.0370277	0.0772795	4
COX5B-domain-containing protein OS=Caenorhabditis elegans OX=6239 GN=cox-5b PE=1 SV=1	2.86748	0.0455841	0.0894616	4
Transthyretin-like family protein OS=Caenorhabditis elegans OX=6239 GN=ttr-31 PE=1 SV=1	4.32607	0.012388	0.0353642	4
RRM domain-containing protein OS=Caenorhabditis elegans OX=6239 GN=sqd-1 PE=1 SV=1	-9.21793	0.000769642	0.0057897	4
RNA helicase OS=Caenorhabditis elegans OX=6239 GN=ddx-17 PE=1 SV=1	-8.62567	0.000993195	0.00679623	4
CHK kinase-like domain-containing protein OS=Caenorhabditis elegans OX=6239 GN=C29F7.2 PE=1 SV=1	4.13648	0.0144178	0.0391506	4
DeHydrogenases_ Short chain OS=Caenorhabditis elegans OX=6239 GN=CELE_F20G2.2 PE=1 SV=1	-4.28142	0.0128332	0.0360192	4
Cysteine protease (Fragment) OS=Caenorhabditis elegans OX=6239 PE=3 SV=1	-3.30483	0.0297983	0.0654779	4
Peptidase M20 dimerisation domain-containing protein OS=Caenorhabditis elegans OX=6239 GN=pes-9 PE=1 SV=1	5.02068	0.0073818	0.0239371	4
MIR domain-containing protein OS=Caenorhabditis elegans OX=6239 GN=CELE_R12E2.13 PE=1 SV=1	1.06006	0.348885	0.435469	4
Fatty-acid and retinol-binding protein 1 OS=Caenorhabditis elegans OX=6239 GN=far-6 PE=1 SV=1	6.312	0.00322178	0.0140576	4
DAF-16/FOXO Controlled_ germline Tumor affecting OS=Caenorhabditis elegans OX=6239 GN=dct-16 PE=1 SV=1	8.96784	0.000855519	0.00611216	4
Translocon-associated protein subunit alpha OS=Caenorhabditis elegans OX=6239 GN=trap-1 PE=1 SV=1	3.46265	0.0257555	0.0585941	4
ATP synthase-coupling factor 6_ mitochondrial OS=Caenorhabditis elegans OX=6239 GN=atp-4 PE=1 SV=1	1.86694	0.13531	0.204959	4
Fibronectin type-III domain-containing protein OS=Caenorhabditis elegans OX=6239 GN=CELE_T23E7.2 PE=1 SV=1	5.5939	0.00501188	0.0184703	4
Histidine phosphatase family protein OS=Caenorhabditis elegans OX=6239 GN=acp-6 PE=1 SV=2	4.59714	0.0100526	0.030179	4
cathepsin X OS=Caenorhabditis elegans OX=6239 GN=cpz-2 PE=1 SV=1	-11.016	0.000385987	0.00376408	4
DUF148 domain-containing protein OS=Caenorhabditis elegans OX=6239 GN=CELE_F57H12.6 PE=1 SV=2	10.3429	0.000493164	0.00433629	4
Calcium-transporting ATPase OS=Caenorhabditis elegans OX=6239 GN=sca-1 PE=1 SV=1	20.6575	3.24407e-05	0.000849818	4
WD_REPEATS_REGION domain-containing protein OS=Caenorhabditis elegans OX=6239 GN=gpb-1 PE=1 SV=1	-3.71295	0.0206008	0.0502239	4
Secreted protein OS=Caenorhabditis elegans OX=6239 GN=CELE_F59B1.2 PE=1 SV=1	1.87126	0.134635	0.20419	4
Pyruvate kinase OS=Caenorhabditis elegans OX=6239 GN=pyk-2 PE=1 SV=1	4.73556	0.00906684	0.0279753	4
Cytosolic purine 5'-nucleotidase OS=Caenorhabditis elegans OX=6239 GN=ntfc-1 PE=1 SV=2	-4.78315	0.00875532	0.0272026	4
Catalase OS=Caenorhabditis elegans OX=6239 GN=ctl-3 PE=1 SV=1	3.60203	0.022717	0.0537167	4
Protein sleepless OS=Caenorhabditis elegans OX=6239 GN=C15H9.9 PE=1 SV=1	4.51472	0.0107014	0.0315608	4
phenylalanine--tRNA ligase OS=Caenorhabditis elegans OX=6239 GN=fars-1 PE=1 SV=1	-9.31139	0.000740313	0.00565176	4
NADH dehydrogenase [ubiquinone] 1 beta subcomplex subunit 11_ mitochondrial OS=Caenorhabditis elegans OX=6239 GN=ndub-11 PE=1 SV=1	-7.6853	0.00154175	0.00860401	4
medium-chain acyl-CoA dehydrogenase OS=Caenorhabditis elegans OX=6239 GN=acdh-8 PE=1 SV=1	-8.7755	0.000929764	0.00646961	4
SEC7 domain-containing protein OS=Caenorhabditis elegans OX=6239 GN=agef-1 PE=1 SV=1	4.92995	0.00787315	0.0252243	4
GST N-terminal domain-containing protein OS=Caenorhabditis elegans OX=6239 GN=CELE_F56A4.4 PE=4 SV=2	-16.4603	7.97608e-05	0.00160638	4
Ig-like domain-containing protein OS=Caenorhabditis elegans OX=6239 GN=zig-12 PE=1 SV=1	9.60357	0.000657146	0.00516439	4
Hypoxanthine phosphoribosyltransferase OS=Caenorhabditis elegans OX=6239 GN=hprt-1 PE=1 SV=1	5.20925	0.00647497	0.0218448	4
SHSP domain-containing protein OS=Caenorhabditis elegans OX=6239 GN=hsp-25 PE=1 SV=1	-7.14788	0.00202673	0.0104888	4
DUF19 domain-containing protein OS=Caenorhabditis elegans OX=6239 GN=CELE_T28A11.2 PE=1 SV=1	1.13864	0.318419	0.403997	4
Tubulin alpha chain OS=Caenorhabditis elegans OX=6239 GN=tba-9 PE=1 SV=2	2.33409	0.0798933	0.135963	4
Mitochondrial Ribosomal Protein_ Large OS=Caenorhabditis elegans OX=6239 GN=mrpl-12 PE=1 SV=1	-5.61207	0.00495336	0.0183825	4
Coatomer subunit alpha OS=Caenorhabditis elegans OX=6239 GN=copa-1 PE=1 SV=2	6.53125	0.00283901	0.0129733	4
tryptophan--tRNA ligase OS=Caenorhabditis elegans OX=6239 GN=wars-1 PE=1 SV=1	12.9643	0.000204234	0.00270155	4
26S proteasome non-ATPase regulatory subunit 2 OS=Caenorhabditis elegans OX=6239 GN=rpn-1 PE=1 SV=1	5.35219	0.00587702	0.0204145	4
Peptidase M16 N-terminal domain-containing protein OS=Caenorhabditis elegans OX=6239 GN=ucr-2.3 PE=1 SV=1	2.31209	0.081844	0.13806	4
Methyltransf_11 domain-containing protein OS=Caenorhabditis elegans OX=6239 GN=C51E3.9 PE=1 SV=1	12.6087	0.000227756	0.00292579	4
RRM domain-containing protein OS=Caenorhabditis elegans OX=6239 GN=tiar-1 PE=1 SV=1	6.05557	0.00375345	0.0154772	4
NADP-dependent oxidoreductase domain-containing protein OS=Caenorhabditis elegans OX=6239 GN=CELE_Y39G8B.1 PE=1 SV=1	-7.72419	0.00151254	0.0085625	4
S-formylglutathione hydrolase OS=Caenorhabditis elegans OX=6239 GN=CELE_Y48G10A.1 PE=1 SV=1	2.85354	0.0462302	0.0902975	4
ADP/ATP translocase OS=Caenorhabditis elegans OX=6239 GN=ant-1.4 PE=2 SV=1	-6.07155	0.00371731	0.0153756	4
SXP/RAL-2 family protein Ani s 5-like cation-binding domain-containing protein OS=Caenorhabditis elegans OX=6239 GN=srlf-1 PE=1 SV=1	-2.90169	0.0440433	0.0876928	4
CUE domain-containing protein OS=Caenorhabditis elegans OX=6239 GN=CELE_Y71F9AL.9 PE=1 SV=1	-6.23203	0.00337703	0.0145539	4
Aspartate aminotransferase OS=Caenorhabditis elegans OX=6239 GN=got-2.1 PE=1 SV=3	2.95794	0.0416394	0.0840302	4
T-complex protein 1 subunit zeta OS=Caenorhabditis elegans OX=6239 GN=cct-6 PE=1 SV=1	-6.27952	0.00328375	0.0142438	4
NADH dehydrogenase [ubiquinone] 1 alpha subcomplex subunit 6 OS=Caenorhabditis elegans OX=6239 GN=nuo-3 PE=1 SV=1	-3.29848	0.0299761	0.0657605	4
ADF-H domain-containing protein OS=Caenorhabditis elegans OX=6239 GN=twf-2 PE=1 SV=2	-2.10755	0.102774	0.164438	4
Tropomyosin OS=Caenorhabditis elegans OX=6239 GN=lev-11 PE=1 SV=1	-2.52027	0.0653379	0.1167	4
Galectin OS=Caenorhabditis elegans OX=6239 GN=lec-3 PE=1 SV=1	-3.20454	0.0327589	0.0709334	4
AAA+ ATPase domain-containing protein OS=Caenorhabditis elegans OX=6239 GN=CELE_F56F11.4 PE=1 SV=2	-5.81259	0.00436008	0.0169556	4
C-CAP/cofactor C-like domain-containing protein OS=Caenorhabditis elegans OX=6239 GN=cas-1 PE=1 SV=2	4.90145	0.00803562	0.0256829	4
Chromatin target of PRMT1 protein C-terminal domain-containing protein OS=Caenorhabditis elegans OX=6239 GN=aly-3 PE=1 SV=1	4.11969	0.0146161	0.0393692	4
NADH dehydrogenase [ubiquinone] 1 alpha subcomplex subunit 8 OS=Caenorhabditis elegans OX=6239 GN=ndua-8 PE=1 SV=2	-7.82146	0.00144243	0.00831334	4
Glutathione S-Transferase OS=Caenorhabditis elegans OX=6239 GN=gst-29 PE=1 SV=1	-9.17716	0.000782886	0.00584322	4
Isocitrate dehydrogenase [NADP] OS=Caenorhabditis elegans OX=6239 GN=idh-2 PE=1 SV=1	8.32423	0.0011379	0.00725122	4
Protein transport protein Sec24C OS=Caenorhabditis elegans OX=6239 GN=sec-24.1 PE=1 SV=1	-5.72227	0.00461586	0.0174696	4
3-hydroxyacyl-CoA dehydrogenase OS=Caenorhabditis elegans OX=6239 GN=ard-1 PE=1 SV=1	-2.6068	0.0596203	0.109866	4
Aldehyde dehydrogenase domain-containing protein OS=Caenorhabditis elegans OX=6239 GN=alh-12 PE=1 SV=1	-8.572	0.00101721	0.00682913	4
Enoyl-CoA hydratase OS=Caenorhabditis elegans OX=6239 GN=ech-1.1 PE=1 SV=1	3.16945	0.0338758	0.0727621	4
Peptidase S28 OS=Caenorhabditis elegans OX=6239 GN=pcp-3 PE=1 SV=2	5.76963	0.00447951	0.0172809	4
RNA helicase OS=Caenorhabditis elegans OX=6239 GN=CELE_F33D11.10 PE=1 SV=1	7.19744	0.00197478	0.0102658	4
CN hydrolase domain-containing protein OS=Caenorhabditis elegans OX=6239 GN=upb-1 PE=1 SV=1	3.10324	0.0361075	0.0759679	4
ACB domain-containing protein OS=Caenorhabditis elegans OX=6239 GN=ech-4 PE=1 SV=1	-3.46731	0.0256463	0.0585941	4
Saposin B-type domain-containing protein OS=Caenorhabditis elegans OX=6239 GN=spp-5 PE=1 SV=1	-3.39683	0.0273572	0.061119	4
arginine--tRNA ligase OS=Caenorhabditis elegans OX=6239 GN=rars-1 PE=1 SV=1	1.65627	0.173009	0.250967	4
Acetyl-coenzyme A synthetase OS=Caenorhabditis elegans OX=6239 GN=acs-19 PE=1 SV=1	-3.86108	0.0181305	0.0463143	4
peptide-methionine (S)-S-oxide reductase OS=Caenorhabditis elegans OX=6239 GN=msra-1 PE=1 SV=1	9.69039	0.000634697	0.00507757	4
LiPocalin-Related protein OS=Caenorhabditis elegans OX=6239 GN=lpr-4 PE=1 SV=2	2.05119	0.109542	0.173193	4
MD-2-related lipid-recognition domain-containing protein OS=Caenorhabditis elegans OX=6239 GN=CELE_F42A10.7 PE=1 SV=1	-3.3208	0.0293565	0.06472	4
Mitochondrial carrier OS=Caenorhabditis elegans OX=6239 GN=mtch-1 PE=1 SV=1	1.02521	0.363213	0.450142	4
Thioredoxin domain-containing protein OS=Caenorhabditis elegans OX=6239 GN=C03H12.1 PE=1 SV=1	1.26259	0.275327	0.359916	4
K Homology domain-containing protein OS=Caenorhabditis elegans OX=6239 GN=CELE_E02D9.1 PE=1 SV=1	5.14299	0.00677725	0.0225796	4
START domain-containing protein OS=Caenorhabditis elegans OX=6239 GN=C29F5.1 PE=1 SV=1	2.1896	0.0937338	0.153006	4
Tyrosine--tRNA ligase OS=Caenorhabditis elegans OX=6239 GN=yars-1 PE=1 SV=1	5.72627	0.00460415	0.0174696	4
Actin OS=Caenorhabditis elegans OX=6239 GN=act-5 PE=1 SV=1	2.11955	0.101394	0.162424	4
Proteasome subunit beta OS=Caenorhabditis elegans OX=6239 GN=pbs-2 PE=1 SV=1	3.70462	0.0207514	0.0503315	4
formate--tetrahydrofolate ligase OS=Caenorhabditis elegans OX=6239 GN=CELE_K07E3.4 PE=1 SV=2	1.69587	0.165152	0.242464	4
Superoxide dismutase [Cu-Zn] OS=Caenorhabditis elegans OX=6239 GN=sod-5 PE=1 SV=1	2.10193	0.103428	0.165213	4
peptidylprolyl isomerase OS=Caenorhabditis elegans OX=6239 GN=fkb-6 PE=1 SV=1	4.80596	0.00861064	0.0268781	4
Leucine-rich repeat-containing protein let-4 OS=Caenorhabditis elegans OX=6239 GN=sym-1 PE=1 SV=1	5.38111	0.00576437	0.0202502	4
60S ribosome subunit biogenesis protein NIP7 homolog OS=Caenorhabditis elegans OX=6239 GN=C43E11.9 PE=1 SV=1	-3.26455	0.0309478	0.0673391	4
Galectin OS=Caenorhabditis elegans OX=6239 GN=lec-9 PE=1 SV=1	7.69264	0.00153617	0.00860401	4
COLlagen structural OS=Caenorhabditis elegans OX=6239 GN=col-117 PE=1 SV=1	-12.9954	0.000202318	0.00270155	4
Calsequestrin OS=Caenorhabditis elegans OX=6239 GN=csq-1 PE=1 SV=1	4.65864	0.00959932	0.0294144	4
Malate dehydrogenase OS=Caenorhabditis elegans OX=6239 GN=CELE_VF13D12L.3 PE=1 SV=1	-0.539944	0.617892	0.693119	4
CUB_2 domain-containing protein OS=Caenorhabditis elegans OX=6239 GN=irg-8 PE=1 SV=1	5.45886	0.00547437	0.0196045	4
Ribosomal Protein_ Small subunit OS=Caenorhabditis elegans OX=6239 GN=rps-15a PE=1 SV=1	-7.91161	0.00138101	0.00816382	4
Dimethylglycine dehydrogenase_ mitochondrial OS=Caenorhabditis elegans OX=6239 GN=CELE_Y37E3.17 PE=1 SV=1	-6.89062	0.00232527	0.0115058	4
T-complex protein 1 subunit eta OS=Caenorhabditis elegans OX=6239 GN=cct-7 PE=1 SV=2	4.36586	0.0120069	0.0346464	4
Thioredoxin domain-containing protein OS=Caenorhabditis elegans OX=6239 GN=dpy-11 PE=1 SV=1	7.08566	0.00209438	0.0106391	4
Ladder protein OS=Caenorhabditis elegans OX=6239 GN=CelDi5 PE=4 SV=1	7.81767	0.00144509	0.00831334	4
AP complex subunit beta OS=Caenorhabditis elegans OX=6239 GN=apb-1 PE=1 SV=2	2.92228	0.0431452	0.0861615	4
Glycine cleavage system P protein OS=Caenorhabditis elegans OX=6239 GN=gldc-1 PE=1 SV=1	8.38909	0.00110467	0.00712965	4
F15C11.2 (Fragment) OS=Caenorhabditis elegans OX=6239 PE=4 SV=3	2.73449	0.0522006	0.0992034	4
Methylcrotonoyl-CoA carboxylase subunit alpha_ mitochondrial OS=Caenorhabditis elegans OX=6239 GN=mccc-1 PE=1 SV=2	6.89172	0.00232389	0.0115058	4
Dynamin-type G domain-containing protein OS=Caenorhabditis elegans OX=6239 GN=rme-1 PE=1 SV=2	-4.12136	0.0145962	0.0393692	4
Ribosomal protein L37 OS=Caenorhabditis elegans OX=6239 GN=rpl-37.1 PE=1 SV=1	1.13188	0.32094	0.406038	4
NADP-dependent oxidoreductase domain-containing protein OS=Caenorhabditis elegans OX=6239 GN=C07D8.6 PE=1 SV=1	-8.31271	0.00114393	0.00725122	4
ELYS domain-containing protein OS=Caenorhabditis elegans OX=6239 GN=CELE_D2096.7 PE=4 SV=1	3.08864	0.0366228	0.0766898	4
Basement membrane-specific heparan sulfate proteoglycan core protein OS=Caenorhabditis elegans OX=6239 GN=unc-52 PE=1 SV=2	-6.39581	0.00306837	0.0135292	4
DNaJ domain (Prokaryotic heat shock protein) OS=Caenorhabditis elegans OX=6239 GN=dnj-12 PE=1 SV=1	-6.11341	0.00362463	0.0150857	4
Glutathione S-transferase OS=Caenorhabditis elegans OX=6239 GN=gst-23 PE=1 SV=1	6.30749	0.0032303	0.0140576	4
arginine kinase OS=Caenorhabditis elegans OX=6239 GN=CELE_F32B5.1 PE=1 SV=2	3.36792	0.0280978	0.0622533	4
Methenyltetrahydrofolate cyclohydrolase OS=Caenorhabditis elegans OX=6239 GN=dao-3 PE=1 SV=2	2.47794	0.0683619	0.119858	4
NAD(P)-binding domain-containing protein OS=Caenorhabditis elegans OX=6239 GN=bus-5 PE=1 SV=1	6.50447	0.00288264	0.013055	4
Long-chain-fatty-acid--CoA ligase OS=Caenorhabditis elegans OX=6239 GN=acs-5 PE=1 SV=1	-5.05698	0.00719574	0.0235489	4
Mitochondrial cytochrome c oxidase subunit VIc/VIIs domain-containing protein OS=Caenorhabditis elegans OX=6239 GN=cox-6c PE=1 SV=1	-3.74948	0.019956	0.0493955	4
10-formyltetrahydrofolate dehydrogenase OS=Caenorhabditis elegans OX=6239 GN=alh-3 PE=1 SV=1	4.9629	0.00769022	0.0248167	4
GH131_N domain-containing protein OS=Caenorhabditis elegans OX=6239 GN=dod-19 PE=1 SV=1	8.46276	0.00106837	0.0070443	4
5C820 OS=Caenorhabditis elegans OX=6239 GN=pud-3 PE=1 SV=1	4.18824	0.0138261	0.0378517	4
NADH dehydrogenase [ubiquinone] iron-sulfur protein 5 OS=Caenorhabditis elegans OX=6239 GN=nduf-5 PE=1 SV=1	-1.35483	0.246938	0.331567	4
Prolyl 4-hydroxylase alpha subunit 1 OS=Caenorhabditis elegans OX=6239 GN=phy PE=2 SV=1	-1.61064	0.182547	0.261957	4
Transthyretin-like family protein OS=Caenorhabditis elegans OX=6239 GN=ttr-59 PE=1 SV=1	5.2172	0.00643979	0.0218364	4
LIN-24 (Twenty-four) Like OS=Caenorhabditis elegans OX=6239 GN=lntl-1 PE=1 SV=1	2.64178	0.057473	0.10724	4
Peptidase_M13_N domain-containing protein OS=Caenorhabditis elegans OX=6239 GN=nep-17 PE=1 SV=1	5.64326	0.00485487	0.0181176	4
Protein transport protein SEC23 OS=Caenorhabditis elegans OX=6239 GN=sec-23 PE=1 SV=2	3.80323	0.0190506	0.0479314	4
Coiled-coil domain-containing protein 96 OS=Caenorhabditis elegans OX=6239 GN=CELE_Y57G7A.5 PE=4 SV=1	2.64909	0.0570359	0.106723	4
WD_REPEATS_REGION domain-containing protein OS=Caenorhabditis elegans OX=6239 GN=pwp-1 PE=1 SV=2	6.57788	0.00276497	0.0128264	4
Elongation factor Tu_ mitochondrial OS=Caenorhabditis elegans OX=6239 GN=tufm-1 PE=1 SV=1	-4.41992	0.0115116	0.0335798	4
Acetyl-CoA hydrolase OS=Caenorhabditis elegans OX=6239 GN=acer-1 PE=1 SV=3	-5.16015	0.00669732	0.0224709	4
Recep_L_domain domain-containing protein OS=Caenorhabditis elegans OX=6239 GN=CELE_Y54E5A.2 PE=4 SV=2	3.45571	0.025919	0.058729	4
dolichyl-phosphate-mannose--protein mannosyltransferase OS=Caenorhabditis elegans OX=6239 GN=CELE_F32D1.3 PE=3 SV=1	-3.93484	0.0170336	0.044274	4
Alternative N-terminal open reading frame of ZYX-1 OS=Caenorhabditis elegans OX=6239 GN=azyx-1 PE=4 SV=1	3.26797	0.0308482	0.0672319	4
Large ribosomal subunit protein eL34 OS=Caenorhabditis elegans OX=6239 GN=rpl-34 PE=1 SV=1	4.8333	0.00844105	0.0264724	4
Sodium/potassium-transporting ATPase subunit beta OS=Caenorhabditis elegans OX=6239 GN=nkb-3 PE=1 SV=1	4.36947	0.011973	0.0346232	4
Glutathione S-Transferase OS=Caenorhabditis elegans OX=6239 GN=gst-26 PE=1 SV=1	-4.57663	0.0102094	0.0303781	4
LYSozyme OS=Caenorhabditis elegans OX=6239 GN=lys-10 PE=3 SV=1	5.97202	0.00394959	0.0158935	4
Calcium-transporting ATPase OS=Caenorhabditis elegans OX=6239 GN=mca-3 PE=1 SV=1	2.58783	0.0608232	0.111162	4
Aldehyde dehydrogenase domain-containing protein OS=Caenorhabditis elegans OX=6239 GN=alh-12 PE=1 SV=1	10.1991	0.000520675	0.00441072	4
Pyruvate kinase OS=Caenorhabditis elegans OX=6239 GN=pyk-1 PE=1 SV=1	5.39292	0.0057191	0.0202502	4
Tropomyosin OS=Caenorhabditis elegans OX=6239 GN=lev-11 PE=1 SV=1	-0.887124	0.425132	0.509462	4
tRNA (cytosine(34)-C(5))-methyltransferase OS=Caenorhabditis elegans OX=6239 GN=nsun-2 PE=1 SV=4	2.62395	0.058556	0.108548	4
TYR_PHOSPHATASE_2 domain-containing protein OS=Caenorhabditis elegans OX=6239 GN=CELE_F28C6.8 PE=1 SV=1	-2.19152	0.0935328	0.15295	4
GST N-terminal domain-containing protein OS=Caenorhabditis elegans OX=6239 GN=CELE_F56A4.3 PE=4 SV=1	-4.50856	0.0107519	0.03164	4
TAil-Anchored Protein OS=Caenorhabditis elegans OX=6239 GN=taap-1 PE=1 SV=1	2.88588	0.0447477	0.0884362	4
Annexin OS=Caenorhabditis elegans OX=6239 GN=nex-1 PE=1 SV=1	3.83577	0.0185264	0.0470557	4
Amine oxidase domain-containing protein OS=Caenorhabditis elegans OX=6239 GN=glf-1 PE=1 SV=1	6.40226	0.00305696	0.0135235	4
Insulin-degrading enzyme OS=Caenorhabditis elegans OX=6239 GN=CELE_F44E7.4 PE=1 SV=1	-5.12983	0.00683931	0.0227297	4
Alpha-actinin_ sarcomeric OS=Caenorhabditis elegans OX=6239 GN=atn-1 PE=1 SV=1	-23.016	2.11146e-05	0.000711287	4
GRounDhog (Hedgehog-like family) OS=Caenorhabditis elegans OX=6239 GN=grd-14 PE=1 SV=2	1.34988	0.248385	0.332508	4
G domain-containing protein OS=Caenorhabditis elegans OX=6239 GN=C18B2.5 PE=1 SV=1	-6.19081	0.00346064	0.0146885	4
Adenosine kinase OS=Caenorhabditis elegans OX=6239 GN=adk-1 PE=1 SV=1	4.16902	0.0140423	0.0382868	4
Zasp-like motif domain-containing protein OS=Caenorhabditis elegans OX=6239 GN=pqn-22 PE=1 SV=1	1.0082	0.370396	0.456925	4
MADF domain-containing protein OS=Caenorhabditis elegans OX=6239 GN=madf-6 PE=4 SV=1	0.503673	0.640965	0.712421	4
cGMP-dependent protein kinase OS=Caenorhabditis elegans OX=6239 GN=egl-4 PE=1 SV=1	-6.18792	0.0034666	0.0146885	4
Aldehyde dehydrogenase domain-containing protein OS=Caenorhabditis elegans OX=6239 GN=alh-1 PE=1 SV=3	2.99848	0.0400018	0.0817162	4
ZM domain-containing protein OS=Caenorhabditis elegans OX=6239 GN=hpo-34 PE=1 SV=1	4.46847	0.0110877	0.0325566	4
C-type lectin domain-containing protein OS=Caenorhabditis elegans OX=6239 GN=clec-181 PE=4 SV=2	-5.03199	0.00732321	0.0238049	4
lysozyme OS=Caenorhabditis elegans OX=6239 GN=ilys-5 PE=1 SV=1	2.75405	0.0511612	0.0977844	4
Glutamate-rich WD repeat-containing protein 1 OS=Caenorhabditis elegans OX=6239 GN=grwd-1 PE=1 SV=2	3.72681	0.0203533	0.04991	4
NADP-dependent oxidoreductase domain-containing protein OS=Caenorhabditis elegans OX=6239 GN=exc-15 PE=1 SV=2	-5.86633	0.00421611	0.0165668	4
Pyruvate carboxylase subunit B OS=Caenorhabditis elegans OX=6239 GN=pyc-1 PE=1 SV=1	-3.62837	0.0221919	0.0531333	4
Leucine-rich repeat domain_ L domain-like OS=Caenorhabditis elegans OX=6239 GN=CELE_F56A8.3 PE=1 SV=1	0.999664	0.374045	0.461	4
MIF4G domain-containing protein OS=Caenorhabditis elegans OX=6239 GN=ifg-1 PE=1 SV=1	2.09371	0.104392	0.166231	4
NOmpA Homolog (Drosophila nompA: no mechanoreceptor potential A) OS=Caenorhabditis elegans OX=6239 GN=noah-1 PE=1 SV=2	2.66388	0.0561629	0.105237	4
phosphoglucomutase (alpha-D-glucose-1_6-bisphosphate-dependent) OS=Caenorhabditis elegans OX=6239 GN=pgm-1 PE=1 SV=1	1.57056	0.191376	0.269703	4
snRNP core protein D1 OS=Caenorhabditis elegans OX=6239 GN=snr-3 PE=1 SV=2	3.6948	0.0209305	0.050658	4
Peptidase M16 C-terminal domain-containing protein OS=Caenorhabditis elegans OX=6239 GN=ucr-1 PE=1 SV=1	3.53368	0.0241505	0.0561131	4
Translocon-associated protein subunit delta OS=Caenorhabditis elegans OX=6239 GN=trap-4 PE=1 SV=1	5.22237	0.00641708	0.0218148	4
Short/branched chain specific acyl-CoA dehydrogenase_ mitochondrial OS=Caenorhabditis elegans OX=6239 GN=acdh-1 PE=1 SV=1	-5.58266	0.00504851	0.0184789	4
CaLponIn-liKe proteins OS=Caenorhabditis elegans OX=6239 GN=clik-3 PE=1 SV=1	0.658652	0.546103	0.626261	4
Methyltransferase FkbM domain-containing protein OS=Caenorhabditis elegans OX=6239 GN=CELE_T15D6.8 PE=4 SV=1	7.9274	0.00137059	0.00813823	4
Moesin/ezrin/radixin homolog 1 OS=Caenorhabditis elegans OX=6239 GN=erm-1 PE=1 SV=1	-3.56896	0.0233975	0.0548121	4
GST N-terminal domain-containing protein OS=Caenorhabditis elegans OX=6239 GN=faxc-1 PE=1 SV=1	-1.49892	0.208265	0.288932	4
Large ribosomal subunit protein P2 OS=Caenorhabditis elegans OX=6239 GN=rplp-2.2 PE=1 SV=1	4.22939	0.0133766	0.0370686	4
Troponin T OS=Caenorhabditis elegans OX=6239 GN=tnt-2 PE=1 SV=1	5.47729	0.00540823	0.0194952	4
3-hydroxyisobutyryl-CoA hydrolase_ mitochondrial OS=Caenorhabditis elegans OX=6239 GN=hach-1 PE=1 SV=1	-2.67033	0.0557868	0.104679	4
glutamine--tRNA ligase OS=Caenorhabditis elegans OX=6239 GN=qars-1 PE=1 SV=1	1.75022	0.154976	0.230309	4
26S proteasome non-ATPase regulatory subunit 13 OS=Caenorhabditis elegans OX=6239 GN=rpn-9 PE=1 SV=1	6.56698	0.00278206	0.0128437	4
Aspartate aminotransferase OS=Caenorhabditis elegans OX=6239 GN=got-2.2 PE=1 SV=1	6.18422	0.00347424	0.0146885	4
L-lactate dehydrogenase OS=Caenorhabditis elegans OX=6239 GN=ldh-1 PE=1 SV=1	-6.88263	0.00233538	0.0115078	4
NADH dehydrogenase [ubiquinone] iron-sulfur protein 4_ mitochondrial OS=Caenorhabditis elegans OX=6239 GN=lpd-5 PE=1 SV=2	-5.46296	0.00545957	0.0196045	4
Fungal lipase-like domain-containing protein OS=Caenorhabditis elegans OX=6239 GN=CELE_F28H7.3 PE=1 SV=1	4.61197	0.00994091	0.0299798	4
Glycerol-3-phosphate dehydrogenase [NAD(+)] OS=Caenorhabditis elegans OX=6239 GN=gpdh-2 PE=1 SV=1	-0.864874	0.435893	0.517813	4
DUF4440 domain-containing protein OS=Caenorhabditis elegans OX=6239 GN=C39D10.8 PE=1 SV=1	-2.56168	0.0625265	0.113192	4
3-hydroxyacyl-CoA dehydrogenase type-2 OS=Caenorhabditis elegans OX=6239 GN=ard-1 PE=1 SV=1	1.41245	0.230681	0.314801	4
Cadherin domain-containing protein OS=Caenorhabditis elegans OX=6239 GN=cdh-8 PE=4 SV=1	-0.925155	0.407247	0.494171	4
FERM domain-containing protein OS=Caenorhabditis elegans OX=6239 GN=tln-1 PE=1 SV=1	6.84213	0.00238748	0.0115568	4
DUF19 domain-containing protein OS=Caenorhabditis elegans OX=6239 GN=nspg-13 PE=1 SV=1	-3.13047	0.0351694	0.074819	4
Secreted protein OS=Caenorhabditis elegans OX=6239 GN=nspg-9 PE=1 SV=1	5.95204	0.00399837	0.0159935	4
AO66 ankyrin OS=Caenorhabditis elegans OX=6239 GN=unc-44 PE=1 SV=2	5.00898	0.007443	0.0240771	4
RRM domain-containing protein OS=Caenorhabditis elegans OX=6239 GN=rsp-8 PE=1 SV=1	6.0364	0.00379737	0.015558	4
Cytidine deaminase OS=Caenorhabditis elegans OX=6239 GN=cdd-1 PE=1 SV=1	-11.509	0.000325431	0.00339668	4
Methyltransferase domain-containing protein OS=Caenorhabditis elegans OX=6239 GN=rips-1 PE=1 SV=1	-3.40421	0.0271718	0.0608065	4
Actin OS=Caenorhabditis elegans OX=6239 GN=act-4 PE=3 SV=1	6.93699	0.00226764	0.0113894	4
Calponin-homology (CH) domain-containing protein OS=Caenorhabditis elegans OX=6239 GN=anc-1 PE=1 SV=1	4.21269	0.0135568	0.0372673	4
Glutaredoxin-1 OS=Caenorhabditis elegans OX=6239 GN=glrx-10 PE=1 SV=1	-3.74784	0.0199844	0.0493955	4
Spectrin beta chain OS=Caenorhabditis elegans OX=6239 GN=vab-10 PE=1 SV=2	-6.87184	0.00234912	0.0115078	4
Inosine-5'-monophosphate dehydrogenase OS=Caenorhabditis elegans OX=6239 GN=CELE_T22D1.3 PE=1 SV=1	2.29082	0.0837815	0.139566	4
peptidylprolyl isomerase OS=Caenorhabditis elegans OX=6239 GN=fkb-5 PE=1 SV=1	4.149	0.0142718	0.0388333	4
CUB domain-containing protein OS=Caenorhabditis elegans OX=6239 GN=CELE_R10H10.3 PE=1 SV=1	-1.83604	0.140241	0.211709	4
Ras-related protein Rab-2 OS=Caenorhabditis elegans OX=6239 GN=unc-108 PE=1 SV=1	-9.32377	0.000736535	0.00565176	4
Heat shock protein 60 (Fragment) OS=Caenorhabditis elegans OX=6239 GN=hsp60 PE=2 SV=1	-5.88977	0.00415513	0.0164238	4
Glutaredoxin domain-containing protein OS=Caenorhabditis elegans OX=6239 GN=glrx-5 PE=1 SV=1	7.69809	0.00153206	0.00860401	4
Eukaryotic translation initiation factor 3 subunit L OS=Caenorhabditis elegans OX=6239 GN=eif-3.l PE=1 SV=1	5.04605	0.00725116	0.0236282	4
NADH-cytochrome b5 reductase OS=Caenorhabditis elegans OX=6239 GN=hpo-19 PE=1 SV=1	6.20452	0.00343255	0.0146885	4
40S ribosomal protein S8 OS=Caenorhabditis elegans OX=6239 GN=rps-8 PE=1 SV=1	4.00838	0.0160181	0.0422929	4
Serine protease K12H4.7 OS=Caenorhabditis elegans OX=6239 GN=C26B9.5 PE=1 SV=1	2.10105	0.10353	0.165213	4
ATP-citrate synthase OS=Caenorhabditis elegans OX=6239 GN=acly-2 PE=1 SV=1	10.4655	0.000471117	0.00424376	4
GST C-terminal domain-containing protein OS=Caenorhabditis elegans OX=6239 GN=gst-5 PE=1 SV=1	-4.25145	0.0131429	0.036581	4
glutamate--tRNA ligase OS=Caenorhabditis elegans OX=6239 GN=ears-1 PE=1 SV=1	2.02905	0.112334	0.175942	4
phosphoenolpyruvate carboxykinase (GTP) OS=Caenorhabditis elegans OX=6239 GN=pck-1 PE=1 SV=2	-5.15358	0.0067278	0.0224709	4
U6 snRNA-associated Sm-like protein LSm8 OS=Caenorhabditis elegans OX=6239 GN=lsm-8 PE=1 SV=1	2.36784	0.0770021	0.13206	4
DUF4440 domain-containing protein OS=Caenorhabditis elegans OX=6239 GN=CELE_R102.2 PE=1 SV=2	-1.76751	0.151881	0.226718	4
Galectin domain-containing protein OS=Caenorhabditis elegans OX=6239 GN=lec-2 PE=1 SV=2	6.76156	0.00249544	0.0118644	4
NADH dehydrogenase [ubiquinone] 1 alpha subcomplex subunit 10_ mitochondrial OS=Caenorhabditis elegans OX=6239 GN=nuo-4 PE=1 SV=1	-6.83133	0.0024016	0.0115832	4
Thioredoxin domain-containing protein OS=Caenorhabditis elegans OX=6239 GN=erp-44.1 PE=1 SV=1	3.74682	0.0200022	0.0493955	4
ABC transporter_ class E OS=Caenorhabditis elegans OX=6239 GN=abce-1 PE=1 SV=1	3.5157	0.0245451	0.0568323	4
Aldehyde dehydrogenase OS=Caenorhabditis elegans OX=6239 GN=alh-4 PE=1 SV=1	-0.902897	0.417637	0.504032	4
Fungal lipase-like domain-containing protein OS=Caenorhabditis elegans OX=6239 GN=CELE_T21H3.1 PE=1 SV=1	-1.16848	0.307505	0.393135	4
Intermediate filament protein A OS=Caenorhabditis elegans OX=6239 GN=ifa-1 PE=1 SV=1	2.75917	0.0508929	0.097411	4
Mitochondrial fission factor OS=Caenorhabditis elegans OX=6239 GN=mff-2 PE=1 SV=1	1.24165	0.282198	0.367463	4
CN hydrolase domain-containing protein OS=Caenorhabditis elegans OX=6239 GN=nit-1 PE=1 SV=1	-5.98482	0.00391875	0.0158171	4
NADH:flavin oxidoreductase/NADH oxidase N-terminal domain-containing protein OS=Caenorhabditis elegans OX=6239 GN=CELE_ZK742.3 PE=1 SV=1	2.09234	0.104554	0.166291	4
MIF-like protein mif-2 OS=Caenorhabditis elegans OX=6239 GN=mif-2 PE=1 SV=1	-2.49205	0.0673368	0.119155	4
Plectin/S10 N-terminal domain-containing protein OS=Caenorhabditis elegans OX=6239 GN=rps-10 PE=1 SV=1	-3.7822	0.0193989	0.0486246	4
Glucosidase II subunit alpha OS=Caenorhabditis elegans OX=6239 GN=aagr-3 PE=1 SV=1	5.37444	0.00579009	0.0202502	4
AMPK1_CBM domain-containing protein OS=Caenorhabditis elegans OX=6239 GN=CELE_F46H5.7 PE=1 SV=1	3.74217	0.0200832	0.0495041	4
Signal peptidase complex catalytic subunit SEC11 OS=Caenorhabditis elegans OX=6239 GN=sec-11 PE=1 SV=1	-1.2991	0.26373	0.34851	4
14-3-3 zeta OS=Caenorhabditis elegans OX=6239 PE=3 SV=1	-2.62356	0.0585801	0.108548	4
Thioredoxin domain-containing protein OS=Caenorhabditis elegans OX=6239 GN=C35B1.5 PE=1 SV=1	-2.93896	0.0424332	0.0849937	4
Cytochrome c oxidase subunit 2 OS=Caenorhabditis elegans OX=6239 GN=COX2 PE=3 SV=1	-2.5119	0.0659239	0.117276	4
Acyl carrier protein OS=Caenorhabditis elegans OX=6239 GN=ndab-1 PE=1 SV=1	4.70593	0.0092676	0.0285288	4
Calponin-homology (CH) domain-containing protein OS=Caenorhabditis elegans OX=6239 GN=cpn-3 PE=1 SV=1	0.908266	0.415111	0.50189	4
TPR_REGION domain-containing protein OS=Caenorhabditis elegans OX=6239 GN=rmd-2 PE=1 SV=1	1.94082	0.12426	0.191921	4
Dihydropteridine reductase OS=Caenorhabditis elegans OX=6239 GN=qdpr-1 PE=1 SV=1	5.29641	0.00610198	0.0209032	4
Cytochrome b5 heme-binding domain-containing protein OS=Caenorhabditis elegans OX=6239 GN=cytb-5.1 PE=1 SV=2	2.63416	0.0579335	0.107798	4
Aldehyde dehydrogenase domain-containing protein OS=Caenorhabditis elegans OX=6239 GN=alh-2 PE=1 SV=3	2.95646	0.0417006	0.0840302	4
Spectrin beta chain OS=Caenorhabditis elegans OX=6239 GN=vab-10 PE=1 SV=2	-6.82434	0.00241081	0.0115858	4
arginine kinase OS=Caenorhabditis elegans OX=6239 GN=CELE_W10C8.5 PE=1 SV=1	1.67149	0.169943	0.248136	4
Histone H2A OS=Caenorhabditis elegans OX=6239 GN=his-57 PE=3 SV=1	1.97142	0.119974	0.186596	4
RRM domain-containing protein OS=Caenorhabditis elegans OX=6239 GN=hrpr-1 PE=1 SV=2	-3.31238	0.0295886	0.0651241	4
Phosphoprotein OS=Caenorhabditis elegans OX=6239 GN=CELE_F53A2.3 PE=1 SV=1	-3.20864	0.0326311	0.0707713	4
60S ribosomal protein L3 OS=Caenorhabditis elegans OX=6239 GN=rpl-3 PE=1 SV=1	-8.01326	0.00131558	0.00795302	4
RNAi-Induced Longevity OS=Caenorhabditis elegans OX=6239 GN=ril-1 PE=1 SV=1	-2.54582	0.0635871	0.114337	4
Small ribosomal subunit protein uS14 OS=Caenorhabditis elegans OX=6239 GN=rps-29 PE=1 SV=2	-3.62464	0.0222655	0.0532141	4
SGTA homodimerisation domain-containing protein OS=Caenorhabditis elegans OX=6239 GN=sgt-1 PE=1 SV=1	3.38536	0.0276481	0.0615261	4
Mitochondrial methylmalonyl-CoA epimerase OS=Caenorhabditis elegans OX=6239 GN=mce-1 PE=1 SV=1	2.136	0.0995343	0.160214	4
NADH dehydrogenase [ubiquinone] 1 alpha subcomplex subunit 13 OS=Caenorhabditis elegans OX=6239 GN=ndua-13 PE=1 SV=1	2.35801	0.0778316	0.133141	4
Small ribosomal subunit protein uS10 OS=Caenorhabditis elegans OX=6239 GN=rps-20 PE=1 SV=1	1.87117	0.134649	0.20419	4
Alanine--glyoxylate aminotransferase OS=Caenorhabditis elegans OX=6239 GN=agxt-1 PE=1 SV=2	-2.30801	0.0822117	0.138153	4
Chromo domain-containing protein OS=Caenorhabditis elegans OX=6239 GN=cec-5 PE=1 SV=1	2.95449	0.0417825	0.0840685	4
inositol-3-phosphate synthase OS=Caenorhabditis elegans OX=6239 GN=inos-1 PE=1 SV=1	-3.56758	0.0234264	0.0548121	4
Acetyl-CoA C-acetyltransferase OS=Caenorhabditis elegans OX=6239 GN=CELE_T02G5.7 PE=1 SV=1	18.7597	4.75409e-05	0.00109385	4
Proteasomal ubiquitin receptor ADRM1 OS=Caenorhabditis elegans OX=6239 GN=rpn-13 PE=1 SV=1	-6.80978	0.00243012	0.0116245	4
Prion-like-(Q/N-rich)-domain-bearing protein OS=Caenorhabditis elegans OX=6239 GN=CELE_Y43F8B.1 PE=1 SV=1	-1.94263	0.124003	0.191745	4
ATP synthase subunit e_ mitochondrial OS=Caenorhabditis elegans OX=6239 GN=CELE_R04F11.2 PE=1 SV=1	-2.55504	0.0629679	0.113683	4
Ribosomal Protein_ Small subunit OS=Caenorhabditis elegans OX=6239 GN=rps-15a PE=1 SV=1	-3.39396	0.0274296	0.0611786	4
Aminopeptidase OS=Caenorhabditis elegans OX=6239 GN=AC3.5 PE=1 SV=1	2.43667	0.0714643	0.124156	4
Phosphate carrier protein_ mitochondrial OS=Caenorhabditis elegans OX=6239 GN=CELE_F01G4.6 PE=1 SV=1	6.47977	0.00292361	0.0130958	4
TOG domain-containing protein OS=Caenorhabditis elegans OX=6239 GN=gcn-1 PE=1 SV=3	1.28457	0.26829	0.352444	4
Hyaluronan/mRNA-binding protein domain-containing protein OS=Caenorhabditis elegans OX=6239 GN=vig-1 PE=1 SV=1	1.60571	0.183611	0.263202	4
Coatomer subunit beta OS=Caenorhabditis elegans OX=6239 GN=copb-1 PE=1 SV=1	2.26983	0.0857438	0.142303	4
DUF19 domain-containing protein OS=Caenorhabditis elegans OX=6239 GN=nspg-9 PE=1 SV=1	3.14166	0.0347922	0.0741346	4
Cytochrome b-c1 complex subunit 7 OS=Caenorhabditis elegans OX=6239 GN=CELE_T02H6.11 PE=1 SV=1	-3.60308	0.0226957	0.0537167	4
Peptidase A1 domain-containing protein OS=Caenorhabditis elegans OX=6239 GN=asp-2 PE=1 SV=1	-3.50411	0.0248038	0.0570359	4
phosphoenolpyruvate carboxykinase (GTP) OS=Caenorhabditis elegans OX=6239 GN=pck-2 PE=1 SV=1	3.8366	0.0185133	0.0470557	4
ATP synthase subunit d_ mitochondrial OS=Caenorhabditis elegans OX=6239 GN=atp-5 PE=1 SV=2	-3.74726	0.0199946	0.0493955	4
Lupus La protein OS=Caenorhabditis elegans OX=6239 GN=ssb-1 PE=1 SV=1	-4.30799	0.012566	0.0356436	4
UV excision repair protein RAD23 OS=Caenorhabditis elegans OX=6239 GN=rad-23 PE=1 SV=2	2.56845	0.0620804	0.112867	4
GTP_EFTU_D3 domain-containing protein OS=Caenorhabditis elegans OX=6239 GN=cgp-1 PE=1 SV=1	2.58606	0.0609367	0.111218	4
Ribulose-phosphate 3-epimerase OS=Caenorhabditis elegans OX=6239 GN=CELE_F08F8.7 PE=1 SV=1	2.83673	0.0470231	0.0913123	4
Rab GDP dissociation inhibitor OS=Caenorhabditis elegans OX=6239 GN=gdi-1 PE=1 SV=1	2.28808	0.0840343	0.139813	4
Galectin OS=Caenorhabditis elegans OX=6239 GN=lec-1 PE=1 SV=1	-2.86711	0.0456013	0.0894616	4
Phosphatidylethanolamine-binding protein OS=Caenorhabditis elegans OX=6239 GN=CELE_F40A3.3 PE=1 SV=1	2.22537	0.0900733	0.148382	4
Large ribosomal subunit protein eL14 OS=Caenorhabditis elegans OX=6239 GN=rpl-14 PE=1 SV=1	2.84887	0.0464488	0.0905899	4
ABC transporter domain-containing protein OS=Caenorhabditis elegans OX=6239 GN=abcf-2 PE=1 SV=1	2.20155	0.0924929	0.151434	4
F-box domain-containing protein OS=Caenorhabditis elegans OX=6239 GN=CELE_F22E5.20 PE=4 SV=1	3.06091	0.0376251	0.0779334	4
Spectrin alpha chain OS=Caenorhabditis elegans OX=6239 GN=spc-1 PE=1 SV=2	4.64943	0.00966559	0.0294761	4
Laminin subunit beta-1 OS=Caenorhabditis elegans OX=6239 GN=lam-1 PE=1 SV=3	0.677496	0.535254	0.617529	4
C-type LECtin OS=Caenorhabditis elegans OX=6239 GN=clec-63 PE=1 SV=1	-1.66672	0.170898	0.248601	4
Nuclear Pore complex Protein OS=Caenorhabditis elegans OX=6239 GN=npp-9 PE=1 SV=2	1.20207	0.295632	0.380872	4
threonine--tRNA ligase OS=Caenorhabditis elegans OX=6239 GN=tars-1 PE=1 SV=1	-2.76589	0.0505434	0.0969156	4
Transaldolase OS=Caenorhabditis elegans OX=6239 GN=tald-1 PE=1 SV=1	5.05432	0.00720919	0.0235489	4
Large ribosomal subunit protein uL24 OS=Caenorhabditis elegans OX=6239 GN=rpl-26 PE=2 SV=1	12.4323	0.000240678	0.00297728	4
Sodium/potassium-transporting ATPase subunit alpha OS=Caenorhabditis elegans OX=6239 GN=eat-6 PE=1 SV=1	7.94585	0.00135853	0.00810266	4
Vacuolar H ATPase OS=Caenorhabditis elegans OX=6239 GN=vha-20 PE=1 SV=1	1.2125	0.292035	0.377694	4
ATP synthase subunit gamma_ mitochondrial OS=Caenorhabditis elegans OX=6239 GN=CELE_Y69A2AR.18 PE=1 SV=1	4.08334	0.0150571	0.0403633	4
Uncharacterized protein OS=Caenorhabditis elegans OX=6239 GN=CELE_ZK1058.9 PE=1 SV=1	-3.98669	0.0163098	0.0429782	4
SUI1 domain-containing protein OS=Caenorhabditis elegans OX=6239 GN=eif-1 PE=1 SV=1	0.745186	0.497563	0.582088	4
Alkali myosin light chain long isoform OS=Caenorhabditis elegans OX=6239 GN=mlc-3 PE=4 SV=1	-3.65893	0.0216007	0.0519038	4
60S ribosomal protein L3 OS=Caenorhabditis elegans OX=6239 GN=rpl-3 PE=1 SV=1	-5.85983	0.00423321	0.0165853	4
Proteasome activator complex subunit 3 OS=Caenorhabditis elegans OX=6239 GN=psme-3 PE=1 SV=1	3.08501	0.0367523	0.0768404	4
Glutamate dehydrogenase OS=Caenorhabditis elegans OX=6239 GN=gdh-1 PE=1 SV=1	-9.60927	0.000655644	0.00516439	4
Polyadenylate-binding protein OS=Caenorhabditis elegans OX=6239 GN=pab-1 PE=1 SV=1	11.1736	0.00036521	0.00369637	4
NADH dehydrogenase [ubiquinone] 1 beta subcomplex subunit 8_ mitochondrial OS=Caenorhabditis elegans OX=6239 GN=ndub-8 PE=1 SV=1	-0.444723	0.679523	0.746581	4
10 kDa heat shock protein_ mitochondrial OS=Caenorhabditis elegans OX=6239 GN=CELE_Y22D7AL.10 PE=1 SV=1	-1.0589	0.349351	0.435469	4
Tubulin alpha chain OS=Caenorhabditis elegans OX=6239 GN=tba-4 PE=1 SV=1	2.56209	0.0624994	0.113192	4
DPPIV_N domain-containing protein OS=Caenorhabditis elegans OX=6239 GN=tag-10 PE=1 SV=1	-2.45044	0.0704117	0.122647	4
DNaJ domain (Prokaryotic heat shock protein) OS=Caenorhabditis elegans OX=6239 GN=dnj-19 PE=1 SV=1	2.97297	0.0410233	0.0831672	4
Nematode polyprotein allergen related_ post-translationnally cleaved_ the diverse 14.5 kDa cleavage products bind lipids and retinol (164.6 kD) (Npa-1) OS=Caenorhabditis elegans OX=6239 GN=npa-1 PE=1 SV=1	-3.12178	0.0354655	0.0752095	4
Zasp-like motif domain-containing protein OS=Caenorhabditis elegans OX=6239 GN=pqn-22 PE=1 SV=2	0.968125	0.387805	0.474892	4
Transthyretin-like family protein OS=Caenorhabditis elegans OX=6239 GN=ttr-45 PE=1 SV=1	1.35309	0.247446	0.331915	4
NADH dehydrogenase [ubiquinone] 1 alpha subcomplex subunit 7 OS=Caenorhabditis elegans OX=6239 GN=ndua-7 PE=1 SV=1	0.931704	0.404232	0.491852	4
NADH dehydrogenase [ubiquinone] 1 alpha subcomplex subunit 2 OS=Caenorhabditis elegans OX=6239 GN=ndua-2 PE=1 SV=2	1.05874	0.349418	0.435469	4
transketolase OS=Caenorhabditis elegans OX=6239 GN=tkt-1 PE=1 SV=1	-3.70699	0.0207084	0.0503315	4
Tubulin alpha chain OS=Caenorhabditis elegans OX=6239 GN=tba-1 PE=1 SV=1	2.84644	0.0465632	0.0905899	4
EF-hand domain-containing protein OS=Caenorhabditis elegans OX=6239 GN=cmd-1 PE=1 SV=1	2.0381	0.111184	0.174549	4
NADH dehydrogenase [ubiquinone] 1 beta subcomplex subunit 9 OS=Caenorhabditis elegans OX=6239 GN=C16A3.5 PE=1 SV=1	3.09646	0.0363456	0.0763486	4
Importin alpha-3 subunit OS=Caenorhabditis elegans OX=6239 PE=2 SV=1	2.31503	0.0815803	0.137789	4
Cytochrome b-c1 complex subunit 1_ mitochondrial OS=Caenorhabditis elegans OX=6239 GN=ucr-1 PE=1 SV=1	3.96149	0.0166568	0.0436343	4
ERGIC-53-like protein OS=Caenorhabditis elegans OX=6239 GN=ile-1 PE=1 SV=1	1.45864	0.21842	0.300834	4
Rab-6.1 (Fragment) OS=Caenorhabditis elegans OX=6239 GN=rab-6.1 PE=2 SV=1	1.65215	0.173848	0.25191	4
E1 ubiquitin-activating enzyme OS=Caenorhabditis elegans OX=6239 GN=uba-1 PE=1 SV=1	0.864588	0.436033	0.517813	4
Protein Skeletor OS=Caenorhabditis elegans OX=6239 GN=CELE_F20D1.3 PE=1 SV=2	-5.63426	0.00488305	0.018172	4
Isovaleryl-CoA dehydrogenase_ mitochondrial OS=Caenorhabditis elegans OX=6239 GN=ivd-1 PE=1 SV=1	2.24194	0.0884318	0.146219	4
Ras suppressor protein 1 OS=Caenorhabditis elegans OX=6239 GN=rsu-1 PE=1 SV=1	12.3765	0.000244958	0.00299007	4
SXP/RAL-2 family protein Ani s 5-like cation-binding domain-containing protein OS=Caenorhabditis elegans OX=6239 GN=srlf-7 PE=1 SV=1	-3.17915	0.0335626	0.0723219	4
UDP-glucuronosyltransferase OS=Caenorhabditis elegans OX=6239 GN=ugt-62 PE=1 SV=1	3.02082	0.0391318	0.0803074	4
Protein tyrosine kinase (Fragment) OS=Caenorhabditis elegans OX=6239 GN=Cehd-8 PE=4 SV=1	1.49229	0.209903	0.2903	4
CSD domain-containing protein OS=Caenorhabditis elegans OX=6239 GN=cey-1 PE=1 SV=1	-3.85318	0.018253	0.0465381	4
2-hydroxyacyl-CoA lyase OS=Caenorhabditis elegans OX=6239 GN=hacl-1 PE=1 SV=2	-1.55091	0.195863	0.275445	4
Epidermal growth factor receptor pathway substrate 8 splice variant A OS=Caenorhabditis elegans OX=6239 GN=eps-8 PE=1 SV=1	-2.24346	0.088283	0.146154	4
F-box domain-containing protein OS=Caenorhabditis elegans OX=6239 GN=CELE_T26E3.8 PE=4 SV=3	1.42698	0.226752	0.310709	4
Eukaryotic translation initiation factor 4C OS=Caenorhabditis elegans OX=6239 GN=eif-1.a PE=1 SV=1	0.878736	0.429163	0.512743	4
Proteasome subunit beta OS=Caenorhabditis elegans OX=6239 GN=pbs-7 PE=1 SV=2	3.43383	0.0264426	0.0595739	4
Cytochrome oxidase c subunit VIb OS=Caenorhabditis elegans OX=6239 GN=cox-6b PE=1 SV=1	-3.54963	0.0238064	0.0555003	4
Ubiquitin-like domain-containing protein OS=Caenorhabditis elegans OX=6239 GN=fau-1 PE=1 SV=1	-0.318161	0.766281	0.819001	4
Plant Late Embryo Abundant (LEA) related OS=Caenorhabditis elegans OX=6239 GN=lea-1 PE=1 SV=1	2.56825	0.0620938	0.112867	4
Endoplasmic reticulum transmembrane protein OS=Caenorhabditis elegans OX=6239 GN=4D656 PE=1 SV=1	-1.10978	0.329316	0.41428	4
Saccharopine dehydrogenase OS=Caenorhabditis elegans OX=6239 GN=aass-1 PE=1 SV=1	2.00407	0.115578	0.1806	4
ATP synthase subunit e_ mitochondrial OS=Caenorhabditis elegans OX=6239 GN=CELE_F44E5.1 PE=1 SV=1	-2.59475	0.060381	0.110961	4
Protein kinase domain-containing protein OS=Caenorhabditis elegans OX=6239 GN=CELE_R10D12.10 PE=4 SV=2	-2.23389	0.089225	0.147348	4
14-3-3 domain-containing protein OS=Caenorhabditis elegans OX=6239 GN=par-5 PE=1 SV=1	5.33912	0.0059288	0.0204674	4
CCT-theta OS=Caenorhabditis elegans OX=6239 GN=cct-8 PE=1 SV=1	1.70704	0.163005	0.23984	4
Peptidase M20 dimerisation domain-containing protein OS=Caenorhabditis elegans OX=6239 GN=CELE_Y71H2AM.11 PE=1 SV=4	2.9812	0.0406904	0.0827434	4
Eukaryotic peptide chain release factor GTP-binding subunit OS=Caenorhabditis elegans OX=6239 GN=erfa-3 PE=1 SV=2	1.38192	0.239158	0.323445	4
NADP-dependent oxidoreductase domain-containing protein OS=Caenorhabditis elegans OX=6239 GN=CELE_F53F1.2 PE=1 SV=1	1.88253	0.132892	0.202675	4
Glutathione S-transferase OS=Caenorhabditis elegans OX=6239 GN=gst-20 PE=1 SV=1	-0.934763	0.40283	0.490593	4
Long Arms of the Bivalent protein OS=Caenorhabditis elegans OX=6239 GN=lab-2 PE=4 SV=2	-3.455	0.0259357	0.058729	4
ADP-ribosylation factor OS=Caenorhabditis elegans OX=6239 GN=arf-5 PE=1 SV=1	-2.77638	0.0500035	0.0961218	4
Heat shock protein 70 OS=Caenorhabditis elegans OX=6239 GN=hsp-70 PE=1 SV=1	5.84127	0.00428251	0.0167293	4
Kinesin like protein OS=Caenorhabditis elegans OX=6239 GN=klp-17 PE=2 SV=1	-1.97221	0.119865	0.186596	4
Oxidoreductase WAH-1 OS=Caenorhabditis elegans OX=6239 GN=wah-1 PE=2 SV=1	-0.36081	0.73649	0.796721	4
SH3 domain-containing GRB2-like protein B1 OS=Caenorhabditis elegans OX=6239 GN=CELE_F35A5.8 PE=1 SV=1	2.48116	0.0681267	0.119858	4
Ribosomal protein (Fragment) OS=Caenorhabditis elegans OX=6239 GN=rpl10A PE=2 SV=1	3.11442	0.0357188	0.0755068	4
Ribosomal protein OS=Caenorhabditis elegans OX=6239 GN=rpl-1 PE=1 SV=1	3.11442	0.0357188	0.0755068	4
Peptidase M16 N-terminal domain-containing protein OS=Caenorhabditis elegans OX=6239 GN=ucr-2.2 PE=1 SV=2	1.92562	0.126451	0.19441	4
ATP-dependent RNA helicase OS=Caenorhabditis elegans OX=6239 GN=B0511.6 PE=1 SV=2	2.62904	0.0582449	0.108227	4
Complex I-49kD OS=Caenorhabditis elegans OX=6239 GN=nduf-2.2 PE=1 SV=1	1.53006	0.200743	0.280537	4
Isocitrate dehydrogenase [NAD] subunit_ mitochondrial OS=Caenorhabditis elegans OX=6239 GN=idhg-1 PE=1 SV=2	2.21493	0.0911246	0.149745	4
Large ribosomal subunit protein eL30 OS=Caenorhabditis elegans OX=6239 GN=rpl-30 PE=1 SV=1	1.51954	0.203253	0.28286	4
DeHydrogenases_ Short chain OS=Caenorhabditis elegans OX=6239 GN=CELE_Y47G6A.22 PE=1 SV=1	1.49933	0.208166	0.288932	4
LYSozyme OS=Caenorhabditis elegans OX=6239 GN=lys-8 PE=1 SV=2	-1.20635	0.294152	0.379418	4
Ubiquitin carboxyl-terminal hydrolase 36 OS=Caenorhabditis elegans OX=6239 GN=CELE_T22F3.2 PE=1 SV=2	-2.50228	0.0666043	0.118172	4
Very long-chain specific acyl-CoA dehydrogenase_ mitochondrial OS=Caenorhabditis elegans OX=6239 GN=acdh-12 PE=1 SV=1	-1.72222	0.160133	0.236919	4
Complex I-B14.7 OS=Caenorhabditis elegans OX=6239 GN=nduf-11 PE=1 SV=1	-3.29456	0.0300866	0.0658946	4
Unc-87 protein OS=Caenorhabditis elegans OX=6239 GN=unc-87 PE=3 SV=1	-2.89691	0.0442547	0.0878518	4
Estradiol 17-beta-dehydrogenase 8 OS=Caenorhabditis elegans OX=6239 GN=dhs-25 PE=1 SV=2	-3.4653	0.0256933	0.0585941	4
PAN domain protein OS=Caenorhabditis elegans OX=6239 GN=noah-2 PE=1 SV=1	1.17405	0.305506	0.391329	4
Rab8 OS=Caenorhabditis elegans OX=6239 GN=rab-8 PE=1 SV=1	1.12814	0.322344	0.407428	4
PDZ and LIM domain protein Zasp OS=Caenorhabditis elegans OX=6239 GN=alp-1 PE=1 SV=1	-4.89551	0.00806998	0.0256829	4
Thioredoxin-like protein OS=Caenorhabditis elegans OX=6239 GN=txl-1 PE=1 SV=1	-1.11444	0.327534	0.412427	4
Cytosolic fatty-acid binding proteins domain-containing protein OS=Caenorhabditis elegans OX=6239 GN=lbp-9 PE=1 SV=1	2.71309	0.0533665	0.101131	4
Succinate dehydrogenase [ubiquinone] flavoprotein subunit_ mitochondrial OS=Caenorhabditis elegans OX=6239 GN=sdha-2 PE=1 SV=1	-1.23993	0.282771	0.367493	4
Small ribosomal subunit protein eS24 OS=Caenorhabditis elegans OX=6239 GN=rps-24 PE=1 SV=1	2.42188	0.0726156	0.125993	4
Aggrecan core protein OS=Caenorhabditis elegans OX=6239 GN=CELE_T23E7.2 PE=1 SV=2	2.33299	0.0799901	0.135963	4
D-3-phosphoglycerate dehydrogenase OS=Caenorhabditis elegans OX=6239 GN=phdh-1 PE=1 SV=1	0.991482	0.377573	0.464492	4
Glucosidase 2 subunit beta OS=Caenorhabditis elegans OX=6239 GN=CELE_ZK1307.8 PE=1 SV=1	-1.35216	0.247717	0.331946	4
V-type proton ATPase subunit OS=Caenorhabditis elegans OX=6239 GN=vha-16 PE=1 SV=1	0.67146	0.538712	0.619914	4
Protein disulfide-isomerase OS=Caenorhabditis elegans OX=6239 GN=pdi-3 PE=1 SV=1	3.59589	0.0228416	0.0539159	4
DUF1513 domain-containing protein OS=Caenorhabditis elegans OX=6239 GN=CELE_K09E2.3 PE=1 SV=1	0.887009	0.425187	0.509462	4
MPN domain-containing protein OS=Caenorhabditis elegans OX=6239 GN=CELE_F25H2.4 PE=1 SV=1	0.740962	0.499856	0.584259	4
Uncharacterized protein OS=Caenorhabditis elegans OX=6239 GN=C08E8.3 PE=4 SV=2	0.511126	0.636183	0.708329	4
Enoyl-CoA hydratase_ mitochondrial OS=Caenorhabditis elegans OX=6239 GN=ech-5 PE=1 SV=3	-1.13706	0.319007	0.404358	4
adenosine deaminase OS=Caenorhabditis elegans OX=6239 GN=adah-1 PE=1 SV=1	1.57324	0.190771	0.269703	4
ATP synthase subunit O_ mitochondrial OS=Caenorhabditis elegans OX=6239 GN=atp-3 PE=1 SV=1	1.98791	0.117732	0.183749	4
Aldehyde dehydrogenase domain-containing protein OS=Caenorhabditis elegans OX=6239 GN=alh-7 PE=1 SV=2	-1.15342	0.31297	0.398977	4
Nop domain-containing protein OS=Caenorhabditis elegans OX=6239 GN=nol-58 PE=1 SV=1	1.69376	0.165562	0.2428	4
peptidylprolyl isomerase OS=Caenorhabditis elegans OX=6239 GN=FKBP-2 PE=2 SV=1	2.94927	0.0419998	0.0842518	4
FYVE-type domain-containing protein OS=Caenorhabditis elegans OX=6239 GN=rabs-5 PE=4 SV=2	-2.14035	0.099049	0.159625	4
Activator of Hsp90 ATPase AHSA1-like N-terminal domain-containing protein OS=Caenorhabditis elegans OX=6239 GN=ahsa-1 PE=1 SV=1	-0.784887	0.476399	0.560766	4
Peptidase M24 domain-containing protein OS=Caenorhabditis elegans OX=6239 GN=CELE_W08E12.7 PE=1 SV=1	1.49607	0.208967	0.289425	4
Aspartic protease OS=Caenorhabditis elegans OX=6239 GN=Ceasp1 PE=2 SV=1	1.81195	0.144221	0.217225	4
Phosphoglucomutase-2 OS=Caenorhabditis elegans OX=6239 GN=pgm-2 PE=1 SV=1	-1.73104	0.15849	0.234748	4
NADPH--cytochrome P450 reductase OS=Caenorhabditis elegans OX=6239 GN=emb-8 PE=1 SV=1	-1.95932	0.12165	0.188982	4
Probable 4-aminobutyrate aminotransferase_ mitochondrial OS=Caenorhabditis elegans OX=6239 GN=gta-1 PE=1 SV=1	-2.04136	0.110772	0.174312	4
VWFA domain-containing protein OS=Caenorhabditis elegans OX=6239 GN=CELE_K06G5.1 PE=1 SV=1	0.345638	0.747027	0.806162	4
GM2 Activator Protein family member OS=Caenorhabditis elegans OX=6239 GN=gmap-1 PE=1 SV=1	-1.32165	0.256807	0.341728	4
Cytochrome c domain-containing protein OS=Caenorhabditis elegans OX=6239 GN=cyc-1 PE=1 SV=1	3.24502	0.0315239	0.0684811	4
Cytosolic fatty-acid binding proteins domain-containing protein OS=Caenorhabditis elegans OX=6239 GN=lbp-3 PE=1 SV=1	0.760119	0.48952	0.574692	4
Pyruvate dehydrogenase E1 component subunit alpha OS=Caenorhabditis elegans OX=6239 GN=pdha-1 PE=1 SV=1	2.96815	0.0412198	0.0834389	4
Tubulin alpha chain OS=Caenorhabditis elegans OX=6239 GN=tba-5 PE=3 SV=1	1.37944	0.23986	0.324017	4
RNA helicase OS=Caenorhabditis elegans OX=6239 GN=vbh-1 PE=1 SV=1	0.738031	0.501452	0.585612	4
Galectin OS=Caenorhabditis elegans OX=6239 GN=lec-5 PE=1 SV=1	1.47664	0.213823	0.295111	4
MPN domain-containing protein OS=Caenorhabditis elegans OX=6239 GN=rpn-8 PE=1 SV=1	2.12046	0.101289	0.162424	4
Calponin-like protein OV9M OS=Caenorhabditis elegans OX=6239 GN=clik-1 PE=1 SV=1	-1.57179	0.191099	0.269703	4
Glutathione peroxidase OS=Caenorhabditis elegans OX=6239 GN=gpx-2 PE=1 SV=1	1.12627	0.323048	0.407547	4
FH2 domain-containing protein OS=Caenorhabditis elegans OX=6239 GN=CELE_Y55F3AM.13 PE=1 SV=1	1.12644	0.322985	0.407547	4
GTP-binding nuclear protein (Fragment) OS=Caenorhabditis elegans OX=6239 PE=2 SV=1	-1.52507	0.201931	0.281314	4
Transketolase-like pyrimidine-binding domain-containing protein OS=Caenorhabditis elegans OX=6239 GN=ogdh-1 PE=1 SV=1	-4.60829	0.0099685	0.0299953	4
cystathionine gamma-lyase OS=Caenorhabditis elegans OX=6239 GN=cth-1 PE=1 SV=1	4.29483	0.0126975	0.0358645	4
Cytochrome b5 heme-binding domain-containing protein OS=Caenorhabditis elegans OX=6239 GN=cytb-5.2 PE=1 SV=1	-1.08524	0.338846	0.424896	4
3-methyl-2-oxobutanoate dehydrogenase (2-methylpropanoyl-transferring) OS=Caenorhabditis elegans OX=6239 GN=bckd-1b PE=1 SV=1	2.58117	0.061252	0.111641	4
Thioesterase/thiol ester dehydrase-isomerase OS=Caenorhabditis elegans OX=6239 GN=CELE_D2021.4 PE=3 SV=1	1.53667	0.199184	0.278941	4
Carboxypeptidase OS=Caenorhabditis elegans OX=6239 GN=ctsa-2 PE=1 SV=2	2.41799	0.0729213	0.126195	4
Amidinotransferase OS=Caenorhabditis elegans OX=6239 GN=CELE_ZK1307.1 PE=1 SV=1	-0.876561	0.430213	0.513183	4
Protein kinase domain-containing protein OS=Caenorhabditis elegans OX=6239 GN=CELE_F59F5.3 PE=4 SV=2	-0.511337	0.636047	0.708329	4
palmitoyl-protein hydrolase OS=Caenorhabditis elegans OX=6239 GN=ath-1 PE=1 SV=1	1.17766	0.304215	0.390222	4
Nesprin-1 OS=Caenorhabditis elegans OX=6239 GN=vab-10 PE=1 SV=2	2.1422	0.0988431	0.159486	4
Large ribosomal subunit protein eL32 OS=Caenorhabditis elegans OX=6239 GN=rpl-32 PE=1 SV=1	-0.751421	0.494193	0.57916	4
Malic enzyme OS=Caenorhabditis elegans OX=6239 GN=men-1 PE=1 SV=1	1.02918	0.361556	0.448921	4
MYOsin heavy chain structural genes OS=Caenorhabditis elegans OX=6239 GN=myo-5 PE=1 SV=1	-1.28338	0.268666	0.352591	4
Nucleosome assembly protein 1-like 1 OS=Caenorhabditis elegans OX=6239 GN=nap-1 PE=1 SV=1	2.83495	0.0471079	0.0913442	4
Trans-sialidase OS=Caenorhabditis elegans OX=6239 GN=unc-44 PE=1 SV=2	1.36177	0.244922	0.32919	4
Xaa-Pro dipeptidase OS=Caenorhabditis elegans OX=6239 GN=CELE_K12C11.1 PE=1 SV=2	2.70803	0.0536464	0.101374	4
Aspartyl aminopeptidase OS=Caenorhabditis elegans OX=6239 GN=dnpp-1 PE=1 SV=1	1.66618	0.171006	0.248601	4
Hypoxia up-regulated protein 1 OS=Caenorhabditis elegans OX=6239 GN=CELE_T14G8.3 PE=1 SV=2	1.63762	0.176844	0.254594	4
Glucose-6-phosphate isomerase OS=Caenorhabditis elegans OX=6239 GN=gpi-1 PE=1 SV=1	0.810806	0.462961	0.546392	4
P-type domain-containing protein OS=Caenorhabditis elegans OX=6239 GN=aagr-2 PE=1 SV=3	-1.29433	0.265221	0.349727	4
NADH dehydrogenase [ubiquinone] 1 beta subcomplex subunit 4 OS=Caenorhabditis elegans OX=6239 GN=nuo-6 PE=1 SV=2	-1.5484	0.196445	0.275846	4
Major sperm protein OS=Caenorhabditis elegans OX=6239 GN=vpr-1 PE=1 SV=1	1.17728	0.30435	0.390222	4
Protein transport protein Sec61 subunit beta OS=Caenorhabditis elegans OX=6239 GN=sec-61.b PE=1 SV=1	0.717322	0.512834	0.597338	4
Importin N-terminal domain-containing protein OS=Caenorhabditis elegans OX=6239 GN=imb-3 PE=1 SV=2	1.7077	0.162879	0.23984	4
ER membrane protein complex subunit 2 OS=Caenorhabditis elegans OX=6239 GN=emc-2 PE=1 SV=1	0.905679	0.416326	0.502904	4
Actin OS=Caenorhabditis elegans OX=6239 GN=arp-1 PE=1 SV=2	-1.31886	0.257652	0.341951	4
Calponin-homology (CH) domain-containing protein OS=Caenorhabditis elegans OX=6239 GN=cpt-2 PE=1 SV=2	-2.45819	0.0698272	0.121846	4
Medium-chain specific acyl-CoA dehydrogenase_ mitochondrial OS=Caenorhabditis elegans OX=6239 GN=acdh-7 PE=1 SV=2	0.888068	0.424681	0.509462	4
Succinate dehydrogenase [ubiquinone] iron-sulfur subunit_ mitochondrial (Fragment) OS=Caenorhabditis elegans OX=6239 PE=2 SV=1	0.898684	0.419629	0.505978	4
Calponin-homology (CH) domain-containing protein OS=Caenorhabditis elegans OX=6239 GN=fln-1 PE=1 SV=1	-0.605166	0.577723	0.656883	4
AMP deaminase OS=Caenorhabditis elegans OX=6239 GN=ampd-1 PE=1 SV=1	0.517551	0.632077	0.706065	4
Acetyl-CoA carboxylase OS=Caenorhabditis elegans OX=6239 GN=pod-2 PE=1 SV=1	-0.998201	0.374674	0.46135	4
Large ribosomal subunit protein uL15 OS=Caenorhabditis elegans OX=6239 GN=rpl-27a PE=1 SV=1	-1.63118	0.178187	0.255976	4
ABC-type antigen peptide transporter OS=Caenorhabditis elegans OX=6239 GN=haf-4 PE=1 SV=2	0.570777	0.598687	0.677261	4
Acyl CoA DeHydrogenase OS=Caenorhabditis elegans OX=6239 GN=acdh-9 PE=1 SV=1	-1.15965	0.310697	0.396458	4
Calponin-homology (CH) domain-containing protein OS=Caenorhabditis elegans OX=6239 GN=cpn-4 PE=1 SV=3	-1.46128	0.21774	0.300207	4
SCP2 domain-containing protein OS=Caenorhabditis elegans OX=6239 GN=dhs-28 PE=1 SV=1	-0.922079	0.40867	0.495448	4
PCI domain-containing protein OS=Caenorhabditis elegans OX=6239 GN=rpn-5 PE=1 SV=1	-0.927225	0.406292	0.49346	4
Cysteine--tRNA ligase_ cytoplasmic OS=Caenorhabditis elegans OX=6239 GN=cars-1 PE=1 SV=1	-1.3323	0.253598	0.338346	4
NAD-dependent epimerase/dehydratase domain-containing protein OS=Caenorhabditis elegans OX=6239 GN=CELE_F08F3.4 PE=1 SV=2	-0.392596	0.714641	0.777492	4
Galectin OS=Caenorhabditis elegans OX=6239 GN=lec-4 PE=1 SV=1	-0.894016	0.421844	0.507733	4
Eukaryotic translation initiation factor 5A OS=Caenorhabditis elegans OX=6239 GN=iff-1 PE=1 SV=1	-0.499938	0.64337	0.714499	4
Acetyltransf_18 domain-containing protein OS=Caenorhabditis elegans OX=6239 GN=C01B10.11 PE=1 SV=3	-0.987933	0.379113	0.465956	4
ADP/ATP translocase OS=Caenorhabditis elegans OX=6239 GN=ant-1.1 PE=1 SV=1	1.59492	0.185959	0.265712	4
Tubulin beta chain OS=Caenorhabditis elegans OX=6239 GN=ben-1 PE=1 SV=3	1.49573	0.209053	0.289425	4
dTDP-4-dehydrorhamnose 3_5-epimerase OS=Caenorhabditis elegans OX=6239 GN=rml-3 PE=1 SV=1	0.827658	0.454385	0.53722	4
Domain of unknown function DB domain-containing protein OS=Caenorhabditis elegans OX=6239 GN=dao-2 PE=1 SV=1	-0.852248	0.442097	0.524083	4
UDP-glucuronosyltransferase OS=Caenorhabditis elegans OX=6239 GN=ugt-22 PE=1 SV=1	-0.312253	0.770449	0.82214	4
UTP--glucose-1-phosphate uridylyltransferase OS=Caenorhabditis elegans OX=6239 GN=rml-1 PE=1 SV=1	1.52584	0.201747	0.281314	4
Ground-like domain-containing protein OS=Caenorhabditis elegans OX=6239 GN=grl-7 PE=1 SV=1	0.528642	0.625027	0.699946	4
CTP synthase OS=Caenorhabditis elegans OX=6239 GN=ctps-1 PE=1 SV=1	-0.439556	0.682963	0.748936	4
Fibronectin type-III domain-containing protein OS=Caenorhabditis elegans OX=6239 GN=let-805 PE=1 SV=1	1.27832	0.270274	0.354005	4
Glycine--tRNA ligase OS=Caenorhabditis elegans OX=6239 GN=gars-1 PE=1 SV=1	0.511872	0.635705	0.708329	4
ET module OS=Caenorhabditis elegans OX=6239 GN=gfi-1 PE=1 SV=1	-0.610906	0.574272	0.654631	4
DUF19 domain-containing protein OS=Caenorhabditis elegans OX=6239 GN=nspg-14 PE=1 SV=2	-0.335063	0.754412	0.81151	4
RRM domain-containing protein OS=Caenorhabditis elegans OX=6239 GN=tiar-1 PE=1 SV=1	1.20615	0.294219	0.379418	4
EF-hand domain-containing protein OS=Caenorhabditis elegans OX=6239 GN=pat-10 PE=1 SV=1	1.33926	0.251522	0.336033	4
Serine-threonine kinase receptor-associated protein OS=Caenorhabditis elegans OX=6239 GN=eif-3.i PE=1 SV=1	-1.06298	0.347708	0.434553	4
Reticulon-like protein OS=Caenorhabditis elegans OX=6239 GN=ret-1 PE=1 SV=1	0.805442	0.465718	0.54916	4
DUF3467 domain-containing protein OS=Caenorhabditis elegans OX=6239 GN=plp-2 PE=3 SV=1	-0.193885	0.855714	0.886915	4
Onchocerca Related Antigen family OS=Caenorhabditis elegans OX=6239 GN=ora-1 PE=1 SV=1	0.244907	0.81858	0.861798	4
BTB domain-containing protein OS=Caenorhabditis elegans OX=6239 GN=CELE_F46G10.1 PE=1 SV=3	-0.429966	0.689371	0.7543	4
Translocon Sec61/SecY plug domain-containing protein OS=Caenorhabditis elegans OX=6239 GN=sec-61.a PE=1 SV=1	-0.135067	0.899083	0.92327	4
ZM domain-containing protein OS=Caenorhabditis elegans OX=6239 GN=hpo-34 PE=1 SV=1	-0.547282	0.613287	0.690567	4
Rab11-like (Fragment) OS=Caenorhabditis elegans OX=6239 PE=2 SV=1	1.08478	0.339026	0.424896	4
alanine transaminase OS=Caenorhabditis elegans OX=6239 GN=C32F10.8 PE=1 SV=2	-0.597135	0.582575	0.661275	4
eIF-4F 25 kDa subunit OS=Caenorhabditis elegans OX=6239 GN=ife-1 PE=1 SV=1	-0.674452	0.536996	0.618472	4
DUF4440 domain-containing protein OS=Caenorhabditis elegans OX=6239 GN=CELE_T02D1.8 PE=1 SV=1	-0.0940366	0.929602	0.944448	4
Succinate--CoA ligase [ADP/GDP-forming] subunit alpha_ mitochondrial OS=Caenorhabditis elegans OX=6239 GN=sucl-2 PE=1 SV=1	0.82978	0.453314	0.536428	4
Adenylyl cyclase-associated protein OS=Caenorhabditis elegans OX=6239 GN=cas-1 PE=1 SV=1	0.226736	0.831745	0.869492	4
Alanine--glyoxylate aminotransferase 2_ mitochondrial OS=Caenorhabditis elegans OX=6239 GN=CELE_T09B4.8 PE=1 SV=3	0.982595	0.381438	0.468384	4
Staphylococcal nuclease domain-containing protein 1 OS=Caenorhabditis elegans OX=6239 GN=tsn-1 PE=1 SV=1	-1.39386	0.235806	0.319835	4
Protein CDV3 homolog OS=Caenorhabditis elegans OX=6239 GN=CELE_F42A10.5 PE=1 SV=1	0.280104	0.793286	0.841803	4
fructose-bisphosphatase OS=Caenorhabditis elegans OX=6239 GN=fbp-1 PE=1 SV=1	0.878121	0.42946	0.512743	4
Enoyl-CoA hydratase_ mitochondrial OS=Caenorhabditis elegans OX=6239 GN=ech-7 PE=1 SV=1	-0.581355	0.592187	0.670476	4
Cytochrome c oxidase subunit 4 OS=Caenorhabditis elegans OX=6239 GN=CELE_F36A2.7 PE=1 SV=1	-0.389851	0.716515	0.778896	4
Small ribosomal subunit protein eS6 OS=Caenorhabditis elegans OX=6239 GN=rps-6 PE=1 SV=1	-0.681424	0.533012	0.615474	4
Microtubule-actin cross-linking factor 1 OS=Caenorhabditis elegans OX=6239 GN=vab-10 PE=1 SV=1	-0.231086	0.828587	0.868229	4
Peptidase_M16 domain-containing protein OS=Caenorhabditis elegans OX=6239 GN=ucr-2.1 PE=1 SV=1	0.321274	0.764089	0.817968	4
Propionyl-CoA carboxylase beta chain_ mitochondrial OS=Caenorhabditis elegans OX=6239 GN=pccb-1 PE=1 SV=1	-0.458339	0.670505	0.737886	4
Intermediate filament protein ifb-2 OS=Caenorhabditis elegans OX=6239 GN=ifb-2 PE=1 SV=1	0.882942	0.427138	0.511341	4
NADH dehydrogenase [ubiquinone] 1 beta subcomplex subunit 5_ mitochondrial OS=Caenorhabditis elegans OX=6239 GN=ndub-5 PE=1 SV=1	-0.246706	0.81728	0.861488	4
Enoyl-CoA hydratase OS=Caenorhabditis elegans OX=6239 GN=ech-1.2 PE=1 SV=1	-0.323369	0.762616	0.8177	4
Galectin OS=Caenorhabditis elegans OX=6239 GN=lec-6 PE=1 SV=1	-0.433277	0.687155	0.752491	4
Peptidase A1 domain-containing protein OS=Caenorhabditis elegans OX=6239 GN=asp-5 PE=1 SV=1	0.222064	0.835141	0.872331	4
Small ribosomal subunit protein uS13 OS=Caenorhabditis elegans OX=6239 GN=rps-18 PE=1 SV=1	1.28184	0.269155	0.352887	4
3-ketoacyl-CoA thiolase_ mitochondrial OS=Caenorhabditis elegans OX=6239 GN=acaa-2 PE=1 SV=2	0.329271	0.758471	0.814563	4
DAF-16/FOXO Controlled_ germline Tumor affecting OS=Caenorhabditis elegans OX=6239 GN=dct-18 PE=1 SV=1	1.79491	0.147108	0.220579	4
HMG box domain-containing protein OS=Caenorhabditis elegans OX=6239 GN=hmg-1.1 PE=1 SV=1	-0.540359	0.617631	0.693119	4
Rab-6.2 (Fragment) OS=Caenorhabditis elegans OX=6239 GN=rab-6.2 PE=2 SV=1	-0.484177	0.653575	0.721634	4
Heat shock protein 70 OS=Caenorhabditis elegans OX=6239 GN=CELE_F44E5.4 PE=1 SV=1	0.0997978	0.925307	0.942691	4
Glycerol-3-phosphate dehydrogenase [NAD(+)] OS=Caenorhabditis elegans OX=6239 GN=gpdh-2 PE=1 SV=1	0.312931	0.76997	0.82214	4
TPX2 domain-containing protein OS=Caenorhabditis elegans OX=6239 GN=CELE_F16C3.3 PE=4 SV=2	-0.241357	0.821146	0.86382	4
pyrroline-5-carboxylate reductase OS=Caenorhabditis elegans OX=6239 GN=pycr-1 PE=1 SV=2	0.731956	0.504771	0.588459	4
Glutathione S-transferase OS=Caenorhabditis elegans OX=6239 GN=gst-15 PE=1 SV=1	0.276224	0.796061	0.844077	4
protein-synthesizing GTPase OS=Caenorhabditis elegans OX=6239 GN=eif-2gamma PE=1 SV=1	-0.185954	0.86153	0.892251	4
NADH dehydrogenase [ubiquinone] 1 alpha subcomplex subunit 9_ mitochondrial OS=Caenorhabditis elegans OX=6239 GN=nduf-9 PE=1 SV=2	-0.972605	0.385824	0.473334	4
Isocitrate dehydrogenase [NADP] OS=Caenorhabditis elegans OX=6239 GN=idh-1 PE=1 SV=1	0.294481	0.783041	0.83358	4
Tubulin beta chain OS=Caenorhabditis elegans OX=6239 GN=tbb-1 PE=1 SV=1	-0.633599	0.560763	0.640872	4
Peptidase C1A papain C-terminal domain-containing protein OS=Caenorhabditis elegans OX=6239 GN=cpr-9 PE=1 SV=2	-0.40924	0.703328	0.765808	4
Glucosidase II subunit alpha OS=Caenorhabditis elegans OX=6239 GN=aagr-3 PE=1 SV=1	0.478421	0.657326	0.725175	4
K Homology domain-containing protein OS=Caenorhabditis elegans OX=6239 GN=vgln-1 PE=1 SV=2	0.497362	0.645031	0.715749	4
C-type LECtin OS=Caenorhabditis elegans OX=6239 GN=CELE_T25C12.3 PE=1 SV=1	0.762551	0.48822	0.573887	4
Glutathione S-Transferase OS=Caenorhabditis elegans OX=6239 GN=gst-39 PE=1 SV=1	0.319969	0.765008	0.818295	4
Ras-related protein Rab-14 OS=Caenorhabditis elegans OX=6239 GN=rab-14 PE=1 SV=1	-0.200346	0.850984	0.883384	4
Hydroxysteroid dehydrogenase-like protein 2 OS=Caenorhabditis elegans OX=6239 GN=dhs-6 PE=1 SV=3	0.238425	0.823268	0.86482	4
Heat shock protein 60 OS=Caenorhabditis elegans OX=6239 GN=hsp-60 PE=1 SV=1	0.714574	0.514359	0.598592	4
Ferritin OS=Caenorhabditis elegans OX=6239 GN=ftn-2 PE=1 SV=1	-0.197536	0.85304	0.88483	4
Saposin B-type domain-containing protein OS=Caenorhabditis elegans OX=6239 GN=spp-3 PE=1 SV=2	0.246208	0.81764	0.861488	4
Electron transfer flavoprotein subunit beta OS=Caenorhabditis elegans OX=6239 GN=etfb-1 PE=1 SV=2	0.169937	0.873308	0.901654	4
Nucleoside diphosphate kinase OS=Caenorhabditis elegans OX=6239 GN=ndk-1 PE=1 SV=1	-0.43985	0.682767	0.748936	4
Secreted protein OS=Caenorhabditis elegans OX=6239 GN=nspg-10 PE=1 SV=1	-0.52335	0.628384	0.703117	4
Cytochrome b-c1 complex subunit 10 OS=Caenorhabditis elegans OX=6239 GN=ucr-11 PE=1 SV=1	-0.136725	0.897853	0.92327	4
FAD-dependent oxidoreductase 2 FAD binding domain-containing protein OS=Caenorhabditis elegans OX=6239 GN=CELE_F48E8.3 PE=1 SV=3	0.228573	0.830411	0.868778	4
GTP-binding protein 128up OS=Caenorhabditis elegans OX=6239 GN=CELE_T28D6.6 PE=1 SV=1	0.495391	0.646305	0.715973	4
Multifunctional fusion protein OS=Caenorhabditis elegans OX=6239 GN=alh-6 PE=1 SV=1	-0.322113	0.763499	0.817968	4
Uncharacterized protein OS=Caenorhabditis elegans OX=6239 GN=mlt-8 PE=1 SV=2	0.174679	0.869817	0.899439	4
RNA helicase OS=Caenorhabditis elegans OX=6239 GN=CELE_F57B9.3 PE=1 SV=2	-0.373808	0.727517	0.788291	4
NADH dehydrogenase [ubiquinone] iron-sulfur protein 3_ mitochondrial OS=Caenorhabditis elegans OX=6239 GN=nuo-2 PE=1 SV=1	-0.546861	0.613551	0.690567	4
Rab-1 (Fragment) OS=Caenorhabditis elegans OX=6239 GN=rab-1 PE=2 SV=1	0.159463	0.881032	0.908926	4
arginine kinase OS=Caenorhabditis elegans OX=6239 GN=argk-1 PE=1 SV=1	0.694134	0.525803	0.609257	4
Cytochrome b-c1 complex subunit Rieske_ mitochondrial OS=Caenorhabditis elegans OX=6239 GN=isp-1 PE=1 SV=1	0.299514	0.779466	0.830436	4
MaoC-like domain-containing protein OS=Caenorhabditis elegans OX=6239 GN=maoc-1 PE=1 SV=1	-0.0618606	0.953642	0.965201	4
Intermediate filament protein ifc-2 OS=Caenorhabditis elegans OX=6239 GN=ifc-2 PE=1 SV=1	0.325831	0.760885	0.8165	4
NADH-ubiquinone oxidoreductase 75 kDa subunit_ mitochondrial OS=Caenorhabditis elegans OX=6239 GN=nuo-5 PE=1 SV=1	-0.218523	0.837718	0.873004	4
Calumenin-like protein OS=Caenorhabditis elegans OX=6239 GN=calu-1 PE=1 SV=1	0.115734	0.913441	0.935857	4
Coatomer subunit gamma OS=Caenorhabditis elegans OX=6239 GN=copg-1 PE=1 SV=1	-0.104156	0.922059	0.941336	4
D-2-hydroxyglutarate dehydrogenase_ mitochondrial OS=Caenorhabditis elegans OX=6239 GN=dhgd-1 PE=1 SV=1	-0.111731	0.916419	0.938123	4
STI1 domain-containing protein OS=Caenorhabditis elegans OX=6239 GN=hip-1 PE=1 SV=1	-0.081405	0.93903	0.951334	4
LiPocalin-Related protein OS=Caenorhabditis elegans OX=6239 GN=lpr-3 PE=1 SV=1	-0.285218	0.789636	0.839263	4
C-CAP/cofactor C-like domain-containing protein OS=Caenorhabditis elegans OX=6239 GN=tbcc-1 PE=1 SV=3	0.0978685	0.926745	0.942691	4
Tropomyosin OS=Caenorhabditis elegans OX=6239 GN=lev-11 PE=1 SV=1	0.0287245	0.97846	0.979927	4
Iron-binding zinc finger CDGSH type domain-containing protein OS=Caenorhabditis elegans OX=6239 GN=cisd-3.2 PE=1 SV=1	-0.048605	0.963564	0.972297	4
J domain-containing protein OS=Caenorhabditis elegans OX=6239 GN=dnj-13 PE=1 SV=1	0.102641	0.923187	0.94151	4
Glutathione S-Transferase OS=Caenorhabditis elegans OX=6239 GN=gst-27 PE=1 SV=1	0.135115	0.899047	0.92327	4
Uncharacterized protein OS=Caenorhabditis elegans OX=6239 GN=tag-18 PE=1 SV=1	-0.0977167	0.926858	0.942691	4
Polyadenylate-binding protein OS=Caenorhabditis elegans OX=6239 GN=pab-2 PE=1 SV=1	-0.0262436	0.98032	0.981054	4
Small ribosomal subunit protein uS17 OS=Caenorhabditis elegans OX=6239 GN=rps-11 PE=1 SV=1	-0.106566	0.920264	0.940683	4
Nuclear migration protein nudC OS=Caenorhabditis elegans OX=6239 GN=nud-1 PE=1 SV=1	0.0313407	0.976499	0.979927	4
Thioredoxin domain-containing protein OS=Caenorhabditis elegans OX=6239 GN=txdc-12.1 PE=1 SV=1	-0.0313634	0.976482	0.979927	4
K Homology domain-containing protein OS=Caenorhabditis elegans OX=6239 GN=fubl-2 PE=1 SV=2	0.0149995	0.988751	0.988751	4
